# Supplementary material for: Altered hepatic metabolic landscape and insulin sensitivity in response to pulmonary tuberculosis
Source: PLoS Pathog. 2024 Sep 27;20(9):e1012565. doi: 10.1371/journal.ppat.1012565 (PMC11463835; doi:10.1371/journal.ppat.1012565)
Supplement: S1 Data — The file contains the study reference, blood parameter data derived from the studies and number of subjects in each group. (XLSX) [file ppat.1012565.s007.xlsx]

## Sheet: 1a_Pooled Sec Analysis
Reference	Choi et al. 2015 (1)					Davies et al. 1985 (2)					Deniz et al. 2007 (3)					Gebremicael et al. 2017 (4)					Hayashi et al. 2014 (5)					Kim et al. 2010 (6)					Kim et al. 2014 (7)					Mabedo et al. 2003 (8)					Oh et al. 2017 (9)					Onur et al. 2016 (10)
	Mean		SD	p-value	n	Mean (mmol/dl)	SD		p-value	n	Mean (mg/dl)		SD	p-value	n	Median (Mean_calculated)	SD_calculated	Range	p-value	n	Median (Mean_calculated)	SD_calculated	Range	p-value	n	Mean		SD	p-value	n	Mean		SD	p-value	n	Mean (mmol/dl)	SD		p-value	n	Mean	SD_calculated	Range	p-value	n	Mean (mmol/dl)	SD		p-value
Albumin_control	4.3		0.2		79	4.52	0.31			47	4.98		0.24	0.0001	39						4.5	0.29	3.7-5.5	<0.01	522	4.43		0.232	<0.01	23	4.56		0.256	<0.0001	197	4.21	0.29			38	4.5	0.72	(3.9-7.5)		137
Albumin_TB patient	4.3		0.4		135	3.88	0.58			47	4.16		0.68		83						3.8	0.58	1.4-4.9		522	3.68		0.38		23	4.01		0.628		165	2.97	0.77			71	4.3	0.41	(2.8-5.0)		152
TC_control	208		33		79						150.81	mmol/L	27.06	0.0001	39	153.5	39.33	140.5-192		49	209	43.8	96-362	<0.01	522	200	mg/dl	36.6		23	200	mg/dl	35.1	<0.0001	197	131.4	15.2			38	198	25.59	(134.0-274.0)	<0.001	137
TC_TB	170		34		135						127.61	mmol/L	23.2		83	108	32.84	87-130		49	163	81.67	50-546		522	149	mg/dl	36.8		23	163	mg/dl	35		165	104.4	11.4			71	171	27.68	(103.0-249.0)		152
HDL-C_control											42.53	mmol/L	7.73	0.0001	39	45.14	13.44	37-54.6		49																				38
HDL-C_TB											30.93	mmol/L	11.6		83	26.46	8.17	21.1-31.8		49																				71
LDL-C_Control											88.94	mmol/L	19.33	0.01	39	82.23	31.54	63.8-105.1		49																					123.86	36.51	(57.0-195.0)	<0.001	137
LDL-C_TB											81.2	mmol/L	23.2		83	59.83	20.08	46.9–73.2		49																					103.21	29.61	(47.0-167.0)		152
VLDL-C_Control											15.46	mmol/L	7.73	0.8	39
VLDL-C_TB											19.33	mmol/L	7.73		83
TG_Control											88.57	mmol/L	35.42	0.8	39	75	13.74	66-84		49																123.99	115.14			38
TG_TB											88.57	mmol/L	35.42		83	101.25	35.133	73-119		49																115.14	44.28			71
AST/GOT_control	23		9		79	23	65			44
AST/GOT_TB	29		36		135	42	61			44
Alt/GPT_control	24		20		79
ALT/GPT_TB	23		20		135
ALP_control						94	46			46																										187.7	48.4			38						66.8	18.4
ALP_TB						145	74			46																										316.1	307.75			71						112.7	55.1
References
1. Choi R, Kim HT, Lim Y, Kim MJ, Kwon OJ, Jeon K, et al. Serum Concentrations of Trace Elements in Patients with Tuberculosis and Its Association with Treatment Outcome. Nutrients. 2015;7(7):5969-81.
2. Davies PD, Brown RC, Woodhead JS. Serum concentrations of vitamin D metabolites in untreated tuberculosis. Thorax. 1985;40(3):187-90.
3. Deniz O, Gumus S, Yaman H, Ciftci F, Ors F, Cakir E, et al. Serum total cholesterol, HDL-C and LDL-C concentrations significantly correlate with the radiological extent of disease and the degree of smear positivity in patients with pulmonary tuberculosis. Clin Biochem. 2007;40(3-4):162-6.
4. Gebremicael G, Amare Y, Challa F, Gebreegziabxier A, Medhin G, Wolde M, et al. Lipid Profile in Tuberculosis Patients with and without Human Immunodeficiency Virus Infection. Int J Chronic Dis. 2017;2017:3843291.
5. Hayashi S, Takeuchi M, Hatsuda K, Ogata K, Kurata M, Nakayama T, et al. The impact of nutrition and glucose intolerance on the development of tuberculosis in Japan. Int J Tuberc Lung Dis. 2014;18(1):84-8.
6. Kim DS, Ryu JW, Son MY, Oh JH, Chung KS, Lee S, et al. A liver-specific gene expression panel predicts the differentiation status of in vitro hepatocyte models. Hepatology. 2017;66(5):1662-74.
7. Kim JH, Park JS, Cho YJ, Yoon HI, Song JH, Lee CT, et al. Low serum 25-hydroxyvitamin D level: an independent risk factor for tuberculosis? Clin Nutr. 2014;33(6):1081-6.
8. Madebo T, Lindtjorn B, Aukrust P, Berge RK. Circulating antioxidants and lipid peroxidation products in untreated tuberculosis patients in Ethiopia. Am J Clin Nutr. 2003;78(1):117-22.
9. Oh J, Choi R, Park HD, Lee H, Jeong BH, Park HY, et al. Evaluation of vitamin status in patients with pulmonary tuberculosis. J Infect. 2017;74(3):272-80.
10. Onur ST, Iliaz S, Iliaz R, Sokucu S, Ozdemir C et al. Serum alkaline phosphatase may play a role in the differential diagnosis of sarcoidosis and tuberculosis. Int J Clin Exp Med. 2016; 9(7):14266-14270
11. Paton NI, Ng YM. Body composition studies in patients with wasting associated with tuberculosis. Nutrition. 2006;22(3):245-51.
12. Vidhya R, Rathnakumar K, Balu V, Pugalendi KV. Oxidative stress, antioxidant status and lipid profile in pulmonary tuberculosis patients before and after anti-tubercular therapy. Indian J Tuberc. 2019;66(3):375-81.
13. Vrieling F, Ronacher K, Kleynhans L, van den Akker E, Walzl G, Ottenhoff THM, et al. Patients with Concurrent Tuberculosis and Diabetes Have a Pro-Atherogenic Plasma Lipid Profile. EBioMedicine. 2018;32:192-200.
14. Yurt S, Erman H, Korkmaz GG, Kosar AF, Uysal P, Gelisgen R, et al. The role of feed regulating peptides on weight loss in patients with pulmonary tuberculosis. Clin Biochem. 2013;46(1-2):40-4.
15. Zheng Y, Ma A, Wang Q, Han X, Cai J, Schouten EG, et al. Relation of leptin, ghrelin and inflammatory cytokines with body mass index in pulmonary tuberculosis patients with and without type 2 diabetes mellitus. PLoS One. 2013;8(11):e80122.
[truncated: 21 more columns]
