# Supplementary material for: Altered hepatic metabolic landscape and insulin sensitivity in response to pulmonary tuberculosis
Source: PLoS Pathog. 2024 Sep 27;20(9):e1012565. doi: 10.1371/journal.ppat.1012565 (PMC11463835; doi:10.1371/journal.ppat.1012565)
Supplement: S2 Data — Sheets: a) Processed data matrix containing quantified information of all the genes used in transcriptomics analysis. b) List of genes in each cluster (Fig 1e) and their k-means score. List of genes representing cluster-A (c), cluster-B (d), cluster-C (e), cluster-D&E (f), cluster-F&G (g), cluster-H (h) and cluster-I&J (i). (XLSX) [file ppat.1012565.s008.xlsx]

## Sheet: S2a
Row-names	Symbol	X21d_y-0d_no___log2FoldChange	X21d_y-0d_no___padj	X42d_y-0d_no___log2FoldChange	X42d_y-0d_no___padj	X42d_y-21d_y___log2FoldChange	X42d_y-21d_y___padj	data	Control	Control	Control	Control	D21	D21	D21	D21	D42	D42	D42	D42
ENSMUSG00000040264	Gbp2b	2.79952	5.50674e-26	2.73156	1.07292e-24	-0.0679618	0.863229		6.51144	6.10278	6.28581	6.17387	8.74619	9.39967	9.31267	8.34554	9.33248	8.59254	8.71624	9.03123
ENSMUSG00000034438	Gbp8	1.84485	3.69701e-06	2.49623	3.52568e-12	0.651379	0.125849		6.62788	6.54747	6.26492	6.43457	8.15425	8.51712	8.68936	7.43386	9.65892	8.79655	8.1612	8.6319
ENSMUSG00000022504	Ciita	1.81897	3.69701e-06	2.40505	8.64327e-12	0.586084	0.151106		5.80123	5.34618	5.31793	5.82777	6.95524	7.51608	7.7928	6.81594	8.49885	7.6527	7.2474	7.91933
ENSMUSG00000073421	H2-Ab1	1.8818	0.00032689	2.88065	5.50986e-11	0.998845	0.0629207		10.1776	10.1327	9.90454	9.80391	11.6606	12.5134	11.9387	11.0899	13.7471	12.5372	12.3568	12.3992
ENSMUSG00000028211	Trp53inp1	-0.359933	0.11246	-0.936979	5.50986e-11	-0.577047	0.00159787		11.7892	11.6998	11.7199	11.378	11.2475	11.5022	11.3046	11.0993	10.6524	10.6552	10.595	10.9492
ENSMUSG00000078921	Tgtp2	2.75587	2.10223e-10	2.75103	1.07109e-10	-0.00484197	0.995163		5.72485	5.77352	5.31793	4.81757	8.06386	8.58676	8.34559	6.88964	8.78072	7.55612	7.65524	8.04941
ENSMUSG00000079363	Gbp4	2.52558	3.38179e-11	2.40156	1.84684e-10	-0.124015	0.814038		7.23517	7.01275	7.12626	6.86041	9.43669	9.76565	10.1504	8.27026	9.95363	8.80039	9.03006	9.65164
ENSMUSG00000037649	H2-DMa	1.5599	0.000436925	2.33356	2.41809e-10	0.77366	0.080976		7.28922	6.62835	7.10291	6.91403	8.41304	8.85926	8.77271	7.9083	10.1875	8.88416	8.57241	8.98695
ENSMUSG00000060586	H2-Eb1	1.83221	0.00198542	2.97523	7.61179e-10	1.14302	0.0527108		9.69581	9.83339	9.65446	9.37737	11.3359	12.1427	11.4338	10.5749	13.5415	12.3045	12.0518	11.9394
ENSMUSG00000001281	Itgb7	1.52213	0.000643259	2.2659	7.66912e-10	0.743767	0.0871029		6.24589	5.93486	5.98736	6.05956	7.11205	8.27057	7.48426	6.80073	8.82967	8.30168	7.6691	7.9758
ENSMUSG00000028179	Cth	-0.27406	0.00890081	-0.477224	6.44186e-09	-0.203164	0.0424385		14.0982	14.1519	14.3071	14.1735	13.9481	13.932	13.8246	13.9348	13.6156	13.7995	13.6577	13.7495
ENSMUSG00000018381	Abi3	1.09789	0.00017179	1.45078	7.05755e-09	0.352893	0.2296		7.37503	6.8869	6.65037	6.63947	7.84506	8.37615	8.04101	7.60992	8.65056	8.20365	8.26982	8.21211
ENSMUSG00000036594	H2-Aa	1.76572	0.00267558	2.78722	7.05755e-09	1.02149	0.0767996		9.90931	9.98083	9.759	9.39633	11.4288	12.0992	11.5803	10.7305	13.4251	12.3265	12.0244	11.9117
ENSMUSG00000048163	Selplg	0.932514	0.0121435	1.5922	2.17174e-08	0.659689	0.0464425		6.44949	6.14737	6.15568	6.3398	7.11205	7.55748	7.18949	6.72221	8.36295	7.70687	7.59114	7.46098
ENSMUSG00000047810	Ccdc88b	1.23111	0.00411159	1.9268	2.89419e-08	0.695694	0.0850702		6.33424	6.86036	6.10956	6.05956	7.88287	7.74834	7.3205	7.21046	8.96101	8.15651	7.69644	7.84961
ENSMUSG00000026360	Rgs2	0.706452	0.00139284	1.00133	3.07558e-08	0.294878	0.155917		7.33276	7.1285	7.14924	6.97837	7.81929	8.10174	7.85399	7.54753	8.32443	8.16249	8.0753	7.96062
ENSMUSG00000090272	Mndal	0.657975	0.000743192	0.896898	3.15988e-08	0.238922	0.20703		8.04315	7.65402	7.8206	7.75683	8.40873	8.64937	8.47673	8.35077	8.97351	8.62103	8.70282	8.52585
ENSMUSG00000096727	Psmb9	1.17274	0.00398209	1.83298	3.15988e-08	0.660248	0.0940774		9.6205	9.67106	9.72881	9.74965	10.8374	11.2685	11.0982	9.90091	12.2408	11.3107	10.9014	11.2682
ENSMUSG00000032596	Uba7	1.0024	0.00139284	1.43724	3.15988e-08	0.434844	0.157418		9.00282	8.93182	8.70684	8.71728	9.75483	10.1536	10.0639	9.22147	10.8184	9.98646	9.97655	10.1447
ENSMUSG00000028268	Gbp4	1.60245	0.000194587	2.05144	3.40313e-08	0.448992	0.31506		7.48719	7.44663	7.57119	7.11056	8.78664	9.57117	9.19936	7.95712	10.1522	9.24683	8.82241	9.18286
ENSMUSG00000073988	Ttpa	-0.240762	0.0322774	-0.452003	3.40313e-08	-0.211241	0.0339992		13.4537	13.6154	13.5832	13.6739	13.3437	13.3853	13.3655	13.2749	13.0855	13.2498	13.0697	13.1141
ENSMUSG00000024397	Aif1	1.15271	0.0165811	2.00797	3.6727e-08	0.855259	0.0491096		7.16944	7.21485	6.96725	6.97837	8.04174	8.51292	8.35502	7.8651	9.94731	9.01544	8.31462	8.31121
ENSMUSG00000079547	H2-DMb1	1.43853	0.00262039	2.14755	3.6727e-08	0.709012	0.122917		7.10057	7.02476	6.72874	6.874	8.33789	8.86916	8.3169	7.59237	9.97243	8.64043	8.42087	8.55647
ENSMUSG00000066363	Serpina3f	2.25158	1.41247e-06	2.34417	4.15948e-08	0.0925929	0.878627		6.76134	6.40782	5.8256	5.6176	8.31502	8.97378	8.68936	7.05255	9.04631	8.04446	8.30132	8.45177
ENSMUSG00000040724	Kcna2	1.09107	0.0016386	1.5469	5.37338e-08	0.455834	0.166837		6.70943	6.27344	6.78851	6.70177	7.90141	7.89119	7.64677	7.22192	8.68517	8.14448	7.66218	7.86056
ENSMUSG00000073412	Lst1	0.905134	0.0691834	1.79625	7.01362e-08	0.891119	0.0227522		6.11235	5.74478	5.64338	5.58491	6.66818	6.70296	6.73432	6.45719	8.25445	7.16175	7.02825	7.25238
ENSMUSG00000040345	Arhgap9	1.20752	0.00119979	1.64682	7.07524e-08	0.439302	0.21224		6.43358	5.77352	6.08594	5.98636	7.34662	7.52446	7.0685	7.00026	8.23382	7.60082	7.02825	7.61762
ENSMUSG00000025877	Hk3	1.78333	3.81338e-06	1.9212	7.07524e-08	0.137877	0.777555		7.77294	7.20433	6.71341	6.9909	8.6324	9.25366	9.38125	8.44668	9.72694	8.41366	8.80368	9.20879
ENSMUSG00000030220	Arhgdib	0.823145	0.00843526	1.30824	8.7474e-08	0.485093	0.0927748		8.00059	7.75833	7.45612	7.37237	8.39571	8.64937	8.56883	8.28126	9.46674	8.92164	8.53505	8.75728
ENSMUSG00000078922	Tgtp1	3.86428	0.000130306	4.67381	1.32099e-07	0.809532	0.462098		6.61383	7.28638	6.63418	6.21718	9.54482	11.5715	11.0001	7.44368	12.3861	10.8344	10.3459	10.999
ENSMUSG00000028300	C9orf72	-0.339513	0.0492242	-0.642012	1.3682e-07	-0.302499	0.0431656		8.93097	9.15297	9.019	8.95966	8.80646	8.70201	8.51512	8.68477	8.37713	8.37558	8.26069	8.50158
ENSMUSG00000037548	H2-DMb2	1.21293	0.0322774	2.09955	1.3682e-07	0.88662	NA		4.2733	4.2557	4.30024	4.27794	5.34474	5.60769	5.44275	4.65885	6.60336	5.85543	5.69189	6.21493
ENSMUSG00000030774	Pak1	0.94969	0.00634863	1.43412	1.37666e-07	0.484428	0.116922		6.19017	6.10278	5.5077	5.58491	6.84461	6.77493	6.94895	6.53276	7.60585	7.37237	6.90478	7.02798
ENSMUSG00000078920	Ifi47	1.16075	0.00139483	1.59087	1.39687e-07	0.430122	0.233822		9.87879	10.7904	10.4423	10.1745	11.6331	11.845	11.6648	10.6753	12.4668	11.8565	11.6731	11.6331
ENSMUSG00000027219	Slc28a2	1.40812	2.20884e-05	1.54181	1.48338e-07	0.133685	NA		5.19344	5.14095	4.89702	4.35751	6.23342	6.33513	6.33724	5.95134	6.60336	6.3292	6.11296	6.32968
ENSMUSG00000027513	Pck1	-0.815346	0.00243246	-1.15834	1.68364e-07	-0.342998	0.193807		16.4345	17.2454	16.3943	16.6489	15.6222	16.0529	15.8928	16.0257	15.4174	15.4593	15.4073	15.9121
ENSMUSG00000039899	Fgl2	1.70819	0.000100152	2.00038	1.97469e-07	0.292188	0.544185		6.59964	6.29342	6.3064	5.4462	7.7322	8.51292	7.59195	7.39389	8.86364	7.77478	7.82585	7.88757
ENSMUSG00000097691	9030616G12Rik	-0.689265	0.015328	-1.12853	2.69022e-07	-0.439269	0.0952357		9.25676	9.38715	9.4336	9.81629	9.27782	8.68343	8.34559	8.74955	8.28486	8.30439	8.48889	8.39266
ENSMUSG00000027660	Skil	-0.32397	0.122532	-0.684658	3.42698e-07	-0.360688	0.0273928		9.24997	9.46409	9.42891	9.00051	8.96763	8.85262	9.03882	9.03589	8.59097	8.59475	8.64787	8.63827
ENSMUSG00000024610	Cd74	1.61351	0.0143052	2.59099	3.66304e-07	0.97748	0.105288		11.1552	11.0663	10.6204	10.4305	12.2797	13.0163	12.485	11.7964	14.3453	13.091	12.8264	12.8879
ENSMUSG00000024013	Fgd2	1.04903	0.00407652	1.50731	3.66304e-07	0.458278	0.18283		7.61966	6.92582	6.34672	7.07569	8.10177	8.30986	8.15345	7.74315	9.00733	8.43604	8.26527	8.35057
ENSMUSG00000037321	Tap1	1.1185	0.00198542	1.52335	4.14844e-07	0.404843	0.258453		10.1716	10.3629	10.0852	10.4431	11.3856	11.7853	11.6491	10.3532	12.2963	11.5535	11.4792	11.691
ENSMUSG00000030707	Coro1a	0.750645	0.128866	1.55989	5.97452e-07	0.809243	0.030028		8.0845	7.9593	7.97005	7.90984	8.61752	9.14922	8.67059	8.33502	10.2835	9.41397	8.93571	9.06475
ENSMUSG00000033220	Rac2	1.1517	0.00196765	1.53943	6.10242e-07	0.387732	0.28632		8.10474	7.63848	7.4653	7.29365	8.67971	9.20238	8.87465	8.27026	9.76699	9.13273	8.70282	8.88609
ENSMUSG00000020777	Acox1	-0.255564	0.0706829	-0.480396	8.88767e-07	-0.224832	0.0529432		16.5439	16.6266	16.4978	16.5634	16.3846	16.3392	16.2538	16.2293	16.0814	15.8761	16.2317	16.1019
ENSMUSG00000031897	Psmb10	0.560125	0.21364	1.28002	1.09336e-06	0.7199	0.0216893		10.3559	10.7006	10.6111	10.7564	11.1623	11.4798	11.2526	10.6846	12.4977	11.8179	11.4102	11.5914
ENSMUSG00000068606	Gm4841	1.90745	0.0191155	3.02588	1.1241e-06	1.11842	NA		4.99089	4.90161	4.6616	4.00895	5.38042	6.80274	7.21043	5.38535	8.5869	6.91504	6.47052	7.06631
ENSMUSG00000038642	Ctss	1.09131	0.00198542	1.43994	1.12936e-06	0.348631	0.323255		10.358	9.70875	9.45911	9.5117	10.7583	11.2326	11.0239	10.4489	11.837	10.9542	10.9028	11.065
ENSMUSG00000036887	C1qa	0.62694	0.101599	1.22392	1.32825e-06	0.596981	0.0468468		11.0099	10.8582	10.2865	10.3318	11.2002	11.5461	11.3306	10.9971	12.3817	11.8482	11.5904	11.5293
ENSMUSG00000052160	Pld4	0.950412	0.0110514	1.42325	1.32825e-06	0.472842	0.166837		8.57983	8.2216	7.54544	7.86969	8.77998	9.36511	9.22532	8.7094	10.0289	9.27468	9.16827	9.43804
ENSMUSG00000021200	Asb2	0.876982	0.0783739	1.61368	1.35307e-06	0.736697	NA		5.80123	5.85644	5.76738	5.55146	6.65367	6.97151	5.9206	6.5691	7.8626	7.24297	6.92803	6.91699
ENSMUSG00000078853	Igtp	2.23355	0.00240578	2.96103	1.44063e-06	0.727485	0.321528		10.2441	10.5858	10.2377	10.361	12.2222	13.2097	13.1417	10.4981	14.225	13.0019	12.3728	13.0172
ENSMUSG00000053553	3110082I17Rik	0.68613	0.0708614	1.25268	1.65335e-06	0.566546	0.0640846		7.87662	7.83531	8.33324	7.2835	8.76992	8.63009	8.16958	8.58623	9.18444	8.99381	9.45506	8.74551
ENSMUSG00000058715	Fcer1g	0.783065	0.106449	1.52403	1.65335e-06	0.740961	0.0482604		8.48266	8.20059	8.08176	8.03612	8.88619	9.33686	8.98513	8.65125	10.4966	9.61695	9.12617	9.21307
ENSMUSG00000029298	Gbp9	1.28651	0.000472	1.52348	1.6605e-06	0.236963	0.555008		7.88249	7.87563	7.7547	7.51801	8.83567	9.34397	9.39503	8.3191	9.90062	9.12662	8.68928	9.09288
ENSMUSG00000082292	Gm12250	2.80798	0.0031847	3.77862	1.66446e-06	0.970644	0.295082		6.1322	5.74478	5.54284	5.48215	8.20489	9.11357	8.91349	6.31461	10.6476	8.53381	8.24226	8.88609
ENSMUSG00000026458	Ppfia4	1.13093	0.00325469	1.49788	1.66446e-06	0.366952	NA		5.40405	5.22657	5.1908	4.87278	6.04615	6.46263	6.35616	6.0054	7.04355	6.61725	6.26677	6.26523
ENSMUSG00000024338	Psmb8	0.649862	0.184311	1.40319	1.66446e-06	0.753329	0.0315853		10.2349	10.5489	10.4469	10.7398	11.0994	11.5761	11.0755	10.7305	12.6088	11.7788	11.3857	11.5034
ENSMUSG00000022126	Acod1	3.78596	0.00542824	5.19167	2.51063e-06	1.4057	NA		2.5649	3.23171	2	2	5.06667	5.54321	4.78047	3.30828	7.45357	5.91329	4.6675	4.64872
ENSMUSG00000026077	Npas2	-0.738911	0.509222	-2.33651	2.51063e-06	-1.5976	NA		6.57083	7.85561	7.72442	6.88747	6.9903	6.93428	6.33724	6.10778	3.99323	4.88108	5.05309	5.99411
ENSMUSG00000041483	Zfp281	-0.326354	0.0223359	-0.511583	2.65647e-06	-0.185228	0.150523		9.97262	10.0905	9.8336	9.78605	9.55852	9.51344	9.64052	9.6881	9.44671	9.44004	9.32317	9.45258
ENSMUSG00000034158	Lrrc58	-0.130071	0.669594	-0.502657	2.7518e-06	-0.372586	0.0042271		11.1246	11.3725	11.3538	11.1582	11.1946	11.1699	10.9433	11.1838	10.6679	10.7594	10.7979	10.7887
ENSMUSG00000031264	Btk	1.15782	0.00373296	1.5169	2.83116e-06	0.35908	NA		5.19344	4.84858	5.00174	5.12097	6.30944	6.27683	6.04242	5.71227	6.94545	6.28606	6.33793	6.10874
ENSMUSG00000030651	Art2b	2.05922	4.50379e-05	2.12578	2.99194e-06	0.066562	NA		4.12267	5.3074	4.03007	4.50457	6.53201	6.95921	6.42946	5.50275	6.91984	6.23024	6.40575	6.40639
ENSMUSG00000105504	Gbp5	1.86174	0.000643259	2.184	2.99194e-06	0.32226	0.578996		6.11235	5.80169	5.47169	4.97723	7.17436	7.75547	7.86724	6.5691	8.61908	7.26536	6.97344	7.54482
ENSMUSG00000059089	Fcgr4	1.22807	0.00139284	1.50157	3.47692e-06	0.273497	0.486722		7.48719	7.64627	6.80308	6.4528	8.28709	8.73486	8.56883	7.76681	9.00429	8.48217	8.42496	8.63827
ENSMUSG00000036905	C1qb	0.733479	0.0431477	1.21348	3.84891e-06	0.479998	0.117057		10.9882	10.7025	10.0305	10.1199	11.1345	11.5033	11.3572	10.9323	12.1505	11.6505	11.5099	11.4955
ENSMUSG00000046805	Mpeg1	1.28571	0.000453239	1.47392	3.84891e-06	0.188215	0.649411		11.2377	11.1806	10.6316	10.4465	12.1328	12.4798	12.5627	11.3113	12.9086	12.1031	12.0594	12.3041
ENSMUSG00000070034	Sp110	0.847467	0.0110982	1.2039	4.03991e-06	0.356437	0.230206		6.66923	6.16917	6.28581	6.4528	6.95524	7.40253	7.42277	7.06533	7.98494	7.59642	7.11185	7.4753
ENSMUSG00000039936	Pik3cd	0.864039	0.0143052	1.26694	4.07738e-06	0.402898	0.204769		7.87662	7.37343	6.8875	7.15577	8.15939	8.5462	8.18554	7.92242	9.06103	8.42862	8.39607	8.49105
ENSMUSG00000025316	Banp	0.729429	0.00201561	0.910748	4.39552e-06	0.181319	0.447082		8.13457	8.39805	8.29253	8.08953	8.98802	8.49172	9.35091	8.86003	9.22159	9.08002	9.00568	9.22371
ENSMUSG00000074874	Ctla2b	0.730411	0.0634224	1.25574	4.39552e-06	0.525325	0.0954117		6.97429	6.91297	7.10291	6.7615	7.60223	8.22505	7.27151	7.29969	8.49018	8.20943	8.11129	7.79359
ENSMUSG00000018846	Pank3	-0.0905686	0.801544	-0.495878	4.39552e-06	-0.405309	0.00234698		11.1882	10.9269	11.3351	11.0848	11.0476	11.0987	11.0335	11.0227	10.5939	10.6089	10.6502	10.7294
ENSMUSG00000053977	Cd8a	1.96255	0.0512432	3.24772	4.40147e-06	1.28517	NA		3.42089	3.38855	3.42348	3.67803	4.54451	5.47571	5.25388	4.44079	7.35193	5.95521	4.87314	5.11886
ENSMUSG00000032011	Thy1	1.0382	0.0979352	1.86707	5.95739e-06	0.828873	NA		5.15514	5.3074	5.09937	5.25167	6.13239	6.77493	5.47773	5.95134	7.56514	7.03065	6.21099	6.67799
ENSMUSG00000018654	Ikzf1	1.17071	2.20884e-05	1.14052	6.19126e-06	-0.0301923	0.928559		6.29955	6.05676	5.85385	5.96111	7.06896	7.43843	7.37718	6.70598	7.32292	7.15577	6.86919	7.2102
ENSMUSG00000020776	Fbf1	-0.869779	0.00283367	-1.10377	6.44352e-06	-0.233992	0.431463		9.94202	9.86211	9.0376	10.144	8.63609	9.21279	8.93567	8.91048	8.67755	8.61014	8.64436	8.87803
ENSMUSG00000036896	C1qc	0.843174	0.0147588	1.22412	6.63871e-06	0.38095	0.230448		10.9242	10.4071	9.91463	9.96183	10.9441	11.4592	11.3472	10.9954	12.0326	11.4307	11.3752	11.3847
ENSMUSG00000020057	Dram1	1.0684	0.168363	2.10872	6.63871e-06	1.04032	NA		5.40405	4.79352	4.30024	4.70039	6.13239	5.81308	5.70137	5.57602	7.69912	6.3292	6.51726	6.14501
ENSMUSG00000026126	Ptpn18	0.651074	0.338973	1.54965	7.68487e-06	0.898576	0.0257087		6.38477	6.31313	6.26492	6.27979	6.19385	7.27928	6.99797	7.06533	8.42797	7.89811	7.21941	7.39474
ENSMUSG00000026390	Marco	1.44091	0.202709	3.00539	7.77034e-06	1.56447	0.0472422		7.8648	8.60806	7.11463	7.1446	9.39586	9.91008	8.85483	8.35077	11.7826	10.832	9.77013	9.85145
ENSMUSG00000039264	Gimap3	0.517749	0.512941	1.50665	8.04768e-06	0.988898	0.0126087		6.24589	6.644	6.61779	6.77605	6.96702	7.51608	6.84563	6.88964	8.70779	8.12012	7.42948	7.58498
ENSMUSG00000030149	Klrk1	1.50479	0.0016386	1.78507	9.08674e-06	0.280283	NA		5.15514	4.41008	5.14581	4.57284	6.2528	6.46263	6.51614	5.46467	7.04355	6.43174	6.13311	6.21493
ENSMUSG00000016496	Cd274	1.68302	0.0012381	1.96082	9.74998e-06	0.277805	0.618833		6.58531	6.56401	6.08594	6.12923	7.69726	8.47885	8.44173	6.75413	8.97661	7.86551	7.51641	8.29919
ENSMUSG00000028399	Ptprd	-0.0685246	0.865055	-0.501439	1.06573e-05	-0.432915	0.00159787		11.9429	11.8637	12.1894	11.9096	11.9329	11.9056	11.8451	11.9679	11.481	11.3056	11.5046	11.6183
ENSMUSG00000073002	Vamp5	0.279086	0.377044	0.685884	1.078e-05	0.406798	0.0257087		8.395	8.74131	8.71071	8.60357	8.86746	8.88225	8.8381	8.98636	9.55672	9.37074	9.14613	9.06948
ENSMUSG00000035004	Igsf6	1.31996	0.0011706	1.51179	1.13433e-05	0.19183	0.653364		6.46523	5.96008	5.5077	5.12097	6.88244	7.33747	7.28144	6.90394	7.69157	6.9976	7.4131	7.00842
ENSMUSG00000045658	Pid1	-0.275933	0.0733706	-0.471885	1.13433e-05	-0.195952	0.116649		11.8742	12.1205	12.0726	12.0423	11.8439	11.6986	11.6572	11.8103	11.4628	11.7086	11.4433	11.6009
ENSMUSG00000072620	Slfn2	0.915758	0.0895903	1.59299	1.23937e-05	0.677229	0.104054		7.34982	6.98845	6.40516	6.59091	7.72528	8.11843	7.71432	7.46313	9.23463	8.1475	8.04903	7.92456
ENSMUSG00000057346	Apol9a	0.855981	0.0456039	1.36135	1.26509e-05	0.505373	0.160703		11.1643	11.6259	10.8179	11.3363	12.1877	12.478	12.1316	11.527	13.2292	12.7114	11.9834	12.263
ENSMUSG00000022221	Ripk3	1.19536	0.00308723	1.46585	1.26902e-05	0.270488	NA		5.87378	5.59184	5.27679	5.33266	6.43353	7.14449	6.85895	5.95134	7.07869	6.69354	6.75683	7.14005
ENSMUSG00000021824	Ap3m1	-0.274521	0.112935	-0.498277	1.27661e-05	-0.223756	0.0932834		11.6343	11.5986	11.3686	11.2607	11.1001	11.1904	11.2437	11.2615	10.975	10.9056	10.9903	11.0345
ENSMUSG00000105096	Gbp10	2.6433	9.15814e-05	2.65562	1.27661e-05	0.0123225	0.990356		8.20187	8.8832	8.35317	8.25969	11.1154	11.6569	11.4017	8.99306	11.7503	10.6689	10.4778	11.1286
ENSMUSG00000049775	Tmsb4x	0.50268	0.364502	1.22212	1.27661e-05	0.719437	0.0294447		11.5551	11.5584	11.7044	11.4284	12.1712	12.3714	12.017	11.6013	13.4144	12.8782	12.2793	12.2388
ENSMUSG00000009292	Trpm2	1.02257	0.00563177	1.32409	1.27661e-05	0.301526	0.400679		8.15897	7.87563	7.12626	7.24217	8.3104	9.05118	8.79021	8.42701	9.4104	8.72969	8.81931	8.83427
ENSMUSG00000022503	Nubp1	0.131093	0.747402	0.540176	1.33151e-05	0.409083	0.00586875		8.81601	8.82605	8.62314	8.93068	8.86115	9.03075	9.00625	8.82288	9.29811	9.39506	9.19965	9.44714
ENSMUSG00000001270	Ckb	0.623236	0.0512911	0.997617	1.34255e-05	0.374381	0.15504		8.35332	7.88882	7.56266	7.86969	8.48856	8.84595	8.58094	8.28126	9.26799	8.90391	8.77191	8.73663
ENSMUSG00000030474	Siglece	0.771809	0.0236051	1.12425	1.43477e-05	0.352438	0.232101		7.08028	7.04846	6.20037	6.67096	7.39104	7.92322	7.53496	7.23329	8.09199	7.70278	7.86853	7.88221
ENSMUSG00000032436	Cmtm7	0.82278	0.0458674	1.28553	1.44486e-05	0.462755	0.167197		7.00691	6.35175	6.03749	6.50615	7.50049	7.38424	7.35853	6.97339	8.23382	7.798	7.51641	7.39474
ENSMUSG00000002111	Spi1	0.974172	0.0109103	1.32187	1.45272e-05	0.347701	0.329286		8.11475	7.90839	7.24834	7.122	8.27766	8.90167	8.79368	8.42205	9.44895	8.74769	8.58344	8.93611
ENSMUSG00000026630	Batf3	1.01487	0.180234	1.95343	1.49968e-05	0.938559	NA		5.40405	4.54953	3.817	5.2094	5.60819	5.81308	6.0656	5.61131	7.34232	6.48994	6.15297	6.43597
ENSMUSG00000075602	Ly6a	1.51004	0.0535206	2.43211	1.50355e-05	0.922068	0.156512		8.34484	8.62787	8.36794	8.10113	9.74801	10.4068	9.9946	8.98971	11.8553	10.4303	9.77654	10.1334
ENSMUSG00000021423	Ly86	0.973698	0.00823467	1.28347	1.50355e-05	0.309775	0.370156		7.21669	6.19063	6.98012	6.92713	7.74595	8.0905	7.87382	7.53839	8.63097	8.09534	7.69644	7.94012
ENSMUSG00000039100	Marchf6	-0.0781304	0.767505	-0.354148	1.50355e-05	-0.276018	0.00507724		12.3184	12.3169	12.3299	12.1831	12.1302	12.2761	12.2016	12.2298	11.8451	11.8809	11.981	12.024
ENSMUSG00000031662	Snx20	1.3743	0.018139	1.93416	1.50355e-05	0.559861	NA		4.53428	5.1844	4.21568	4.81757	5.93054	6.08632	5.97057	5.86627	7.18999	6.65166	5.51894	6.10874
ENSMUSG00000001670	Tat	-0.772891	0.0214847	-1.12476	1.50355e-05	-0.35187	0.246104		16.3191	16.6198	16.1648	16.6212	15.4469	15.2299	16.0289	15.8442	14.8564	15.5698	14.9464	15.7132
ENSMUSG00000049625	Tifab	1.13518	0.0056042	1.44366	1.61803e-05	0.308479	0.431184		6.90674	6.40782	5.61063	5.64956	7.3193	7.49919	7.50984	7.00026	7.97254	7.53324	7.3628	7.6621
ENSMUSG00000060216	Arrb2	0.314096	0.110191	0.555111	1.65834e-05	0.241015	0.104914		9.69247	9.51815	9.29623	9.61244	9.84858	9.87285	9.89784	9.78013	10.2785	10.1045	9.94556	10.0147
ENSMUSG00000022014	Epsti1	1.15695	0.00186721	1.34326	1.73519e-05	0.186319	0.628067		6.317	6.00923	5.47169	5.85544	6.9903	7.31833	6.93643	6.93213	7.77962	7.25421	6.8327	6.87441
ENSMUSG00000053318	Slamf8	1.27331	0.158187	2.38708	1.73519e-05	1.11377	NA		5.07535	4.73628	4.38012	4.50457	6.0682	5.91852	6.17621	4.84823	7.96003	6.38138	5.94077	6.40639
ENSMUSG00000046031	Calhm6	1.28265	0.0489933	2.0077	1.75232e-05	0.725047	0.171069		5.75076	5.71546	6.13281	5.77078	6.73861	7.48209	7.53496	6.08286	8.72267	7.19128	7.33698	7.25238
ENSMUSG00000024910	Ctsw	0.666466	0.646526	2.22482	1.75314e-05	1.55835	NA		4.75519	4.48149	4.52771	5.12097	5.02218	6.13088	5.08268	4.58976	7.62182	6.65166	6.24841	6.12699
ENSMUSG00000053063	Clec12a	0.959164	0.0458223	1.48671	1.78965e-05	0.527548	0.18219		7.28035	6.87369	6.65037	6.60728	7.63214	8.19913	7.79973	7.53839	9.11562	7.95087	7.86251	8.02042
ENSMUSG00000034330	Plcg2	0.955168	0.018139	1.33618	1.78965e-05	0.38101	0.278175		6.58531	5.74478	5.27679	5.71144	6.65367	6.77493	7.07993	6.76983	7.38972	6.93613	7.17151	7.26891
ENSMUSG00000053617	Sh3pxd2a	-0.262515	0.454953	-0.694589	1.79975e-05	-0.432073	0.0239079		11.3141	11.1315	11.0516	11.1109	10.9292	10.9896	10.9101	10.7325	10.2785	10.2721	10.3641	10.8518
ENSMUSG00000030579	Tyrobp	0.739126	0.114196	1.31138	1.94575e-05	0.572249	0.106147		8.7565	8.24744	7.84895	7.86969	8.84208	9.29341	9.11022	8.47569	10.0862	9.42147	9.19007	9.23847
ENSMUSG00000055805	Fmnl1	0.933524	0.0499444	1.44996	1.95214e-05	0.516432	0.175308		6.40122	6.00923	5.93543	5.2094	6.53201	7.03151	6.88524	6.8752	7.90889	7.22594	6.89302	7.14901
ENSMUSG00000023132	Gzma	1.75712	0.00564024	2.20111	1.97492e-05	0.443993	NA		4.12267	4.17184	4.38012	3.67803	5.72383	5.86676	5.86883	4.65885	6.78452	5.82561	5.32239	5.7569
ENSMUSG00000029322	Plac8	0.994976	0.0150395	1.37014	1.97492e-05	0.375162	0.317225		7.52522	7.51629	7.00553	7.11056	8.1071	8.62621	8.48964	7.76681	9.3203	8.50822	8.13646	8.37368
ENSMUSG00000031304	Il2rg	0.934997	0.105639	1.62578	2.02077e-05	0.690785	0.113342		6.41749	6.9512	6.3064	6.48859	7.39976	7.95455	7.44944	6.86061	8.94205	7.94741	7.68965	7.57172
ENSMUSG00000074643	Cpne1	-0.116302	0.796832	-0.578122	2.1984e-05	-0.46182	0.00485238		10.3011	10.2902	10.28	10.2164	10.0927	10.159	10.0639	10.3001	9.55464	9.48366	9.72106	9.97875
ENSMUSG00000093661	Eif4e3	0.909519	0.140179	1.65581	2.1984e-05	0.746288	0.0970027		6.92961	7.41961	6.71341	5.96111	7.65417	7.9973	7.76475	7.46313	9.25781	8.22665	7.99501	7.9758
ENSMUSG00000041481	Serpina3g	2.08188	0.00130966	2.34159	2.1984e-05	0.259712	0.717731		7.79802	8.10773	7.39013	6.80472	9.60262	10.2702	9.73752	8.55486	10.7364	9.52716	9.3406	9.62139
ENSMUSG00000018363	Smurf2	-0.0436581	0.911143	-0.44107	2.1984e-05	-0.397412	0.00159787		10.8831	10.8707	10.7547	10.6753	10.7447	10.7247	10.7431	10.8076	10.1686	10.3396	10.4175	10.4878
ENSMUSG00000039568	Ubald1	0.209475	0.369497	0.491879	2.1984e-05	0.282405	0.0385554		9.40895	9.48378	9.6013	9.71608	9.86914	9.62863	9.77667	9.7743	10.1481	10.0643	10.0459	9.91847
ENSMUSG00000004612	Nkg7	1.40579	0.154115	2.57673	2.25448e-05	1.17094	NA		3.65846	4.41008	4.84167	3.90685	5.44925	6.21608	5.17082	4.58976	7.47131	6.57306	5.51894	5.99411
ENSMUSG00000064179	Tnnt1	0.70942	0.326694	1.5458	2.29385e-05	0.836379	NA		4.64896	4.79352	4.95033	5.33266	5.77835	5.78547	5.47773	5.21229	6.86723	6.3916	6.19191	5.84774
ENSMUSG00000032092	Mpzl2	-0.348339	0.145313	-0.638913	2.4604e-05	-0.290573	0.099758		10.7343	10.6069	10.307	10.4533	10.1259	10.0944	10.4259	10.0737	9.73797	9.86801	9.86503	10.0957
ENSMUSG00000024965	Fermt3	0.686322	0.0677369	1.10521	2.46521e-05	0.418887	0.162437		7.93429	7.79383	7.06716	7.32367	8.04731	8.43509	8.23749	8.24801	9.10429	8.5792	8.26527	8.57653
ENSMUSG00000069662	Marcks	0.60454	0.00353046	0.727704	2.56005e-05	0.123164	0.569104		8.94507	8.50473	8.6636	8.55376	9.2125	9.43564	9.37198	9.06163	9.66856	9.4077	9.2809	9.2045
ENSMUSG00000027639	Samhd1	0.78149	0.00911734	1.01766	2.60202e-05	0.236167	0.412831		9.65006	9.68814	9.2833	9.52252	10.2188	10.5252	10.5533	9.89912	11.0705	10.2215	10.2442	10.5296
ENSMUSG00000037826	Ppm1k	-0.122019	0.785898	-0.569818	2.69314e-05	-0.447799	0.00612282		11.4748	11.6677	11.8413	11.7325	11.621	11.7695	11.5002	11.324	11.0719	11.219	11.0157	11.1472
ENSMUSG00000003283	Hck	1.02034	0.0143052	1.37549	2.71352e-05	0.355145	0.35395		7.70166	7.27637	6.46133	6.50615	7.92577	8.35752	8.14259	7.85777	8.88033	8.26048	8.09597	8.3851
ENSMUSG00000027466	Rbck1	0.15933	0.341862	0.361311	2.71352e-05	0.201981	0.0456609		11.1202	11.09	11.087	11.2019	11.2292	11.3109	11.3915	11.1983	11.5971	11.4767	11.4549	11.4115
ENSMUSG00000040536	Necab1	-0.118873	0.822117	-0.64323	2.74818e-05	-0.524357	0.00453394		10.6239	10.4071	10.7696	10.4657	10.4526	10.4392	10.4862	10.4416	9.76878	9.66089	10.0406	10.1996
ENSMUSG00000036908	Unc93b1	0.421349	0.102098	0.720799	2.83351e-05	0.29945	0.132326		11.0079	10.8052	10.6132	10.5975	11.0772	11.431	11.1654	11.039	11.8002	11.4574	11.2897	11.3389
ENSMUSG00000031938	4931406C07Rik	-0.135256	0.484428	-0.359695	2.87301e-05	-0.224439	0.0270899		13.1293	13.1811	13.3995	13.3243	13.158	13.1249	13.0909	13.1345	12.8877	12.8564	12.8958	12.9698
ENSMUSG00000079419	Ms4a6c	1.06028	0.018139	1.4513	2.87301e-05	0.391017	0.325747		6.44949	5.88306	5.79678	5.71144	6.81883	7.38424	7.14666	6.53276	7.99724	7.2486	6.93952	7.14005
ENSMUSG00000037731	Themis2	1.80627	2.42442e-05	1.65477	2.91158e-05	-0.151501	0.771255		7.54757	6.23263	6.38594	5.79955	8.16452	8.64553	8.73345	7.99769	8.59502	7.88732	8.00598	8.46976
ENSMUSG00000005087	Cd44	0.967894	0.00911734	1.24462	3.15635e-05	0.276723	0.436395		7.99518	7.84211	7.14924	7.00332	8.44288	8.73124	8.64389	8.17913	9.27305	8.41366	8.71957	8.60936
ENSMUSG00000028843	Sh3bgrl3	0.576267	0.279549	1.20717	3.29621e-05	0.6309	0.0605788		7.85288	7.81472	7.79168	7.81437	8.47212	8.64937	8.21175	8.15542	9.7121	8.95818	8.5083	8.5155
ENSMUSG00000074748	Atxn7l3b	-0.0460736	0.86591	-0.319082	3.39081e-05	-0.273008	0.00303101		11.946	12.0576	11.9819	11.9009	11.9471	11.9763	11.8713	11.9097	11.6177	11.5718	11.6808	11.7415
ENSMUSG00000073409	H2-Q6	0.306297	0.722762	1.15374	3.39081e-05	0.847445	0.0101053		10.1302	10.4754	10.0305	9.93938	10.7179	10.772	10.1958	10.0271	11.8392	11.3771	11.0485	10.7421
ENSMUSG00000035929	H2-Q4	0.575742	0.101046	0.975244	3.43724e-05	0.399502	0.142298		11.2239	11.0907	10.9741	10.7491	11.5751	11.9672	11.5055	11.2341	12.5007	11.7941	11.849	11.6802
ENSMUSG00000037573	Tob1	-0.394541	0.462048	-1.01575	3.46757e-05	-0.621209	0.0321089		12.5684	12.497	13.2093	13.1123	12.4179	12.0471	12.505	12.8624	11.5515	11.8137	11.8368	12.1905
ENSMUSG00000071715	Ncf4	0.926201	0.0898037	1.51356	3.54863e-05	0.587356	NA		6.03009	6.07996	5.05138	5.48215	6.43353	6.85681	6.56575	6.49547	7.77962	7.18543	6.62076	6.79674
ENSMUSG00000073565	Prr16	-0.203994	0.561501	-0.595055	3.54863e-05	-0.391061	0.0216		10.1216	10.2266	10.1873	10.2044	9.99389	9.93071	9.76433	10.2066	9.28564	9.63534	9.69926	9.70577
ENSMUSG00000012889	Podnl1	1.76817	0.0688162	2.744	3.61912e-05	0.975826	NA		3.13633	3.05573	3.26419	3.67803	4.10687	5.50985	3.76625	4.27465	5.94151	5.54363	4.92027	5.11886
ENSMUSG00000033857	Engase	0.294924	0.235785	0.580925	3.68475e-05	0.286001	0.0769792		8.21589	8.26272	8.11132	8.28535	8.43017	8.43953	8.67436	8.48998	9.03443	8.7576	8.68928	8.67904
ENSMUSG00000038375	Trp53inp2	-0.239165	0.185677	-0.451824	3.87273e-05	-0.212659	0.0957755		13.3035	13.5783	13.2787	13.3338	13.1695	13.0327	13.1868	13.1644	12.9471	12.9412	12.7617	13.0438
ENSMUSG00000024335	Brd2	-0.255092	0.103211	-0.431018	3.92337e-05	-0.175926	0.148032		12.5433	12.6434	12.5545	12.4343	12.2357	12.2246	12.2182	12.4698	12.1453	12.0081	12.0577	12.2393
ENSMUSG00000058099	Nfam1	0.991514	0.0227788	1.373	3.96814e-05	0.38149	0.324294		7.41609	6.87369	6.08594	6.08316	7.49236	7.84513	7.7928	7.62726	8.44153	8.01503	7.72326	8.01553
ENSMUSG00000046985	Tapt1	-0.15405	0.507083	-0.417369	3.96814e-05	-0.263319	0.0282036		11.319	11.4485	11.4238	11.247	11.2469	11.2654	11.051	11.258	11.0254	10.807	10.9897	10.9537
ENSMUSG00000067212	H2-T23	0.330636	0.299793	0.706157	4.06526e-05	0.375521	0.0607004		13.1042	13.1968	13.333	13.3294	13.5202	13.8224	13.5939	13.3158	14.3067	13.923	13.7432	13.7517
ENSMUSG00000030409	Dmpk	0.663608	0.00488468	0.801652	4.0668e-05	0.138043	0.574523		10.2868	9.82827	9.42421	9.7236	10.3905	10.6558	10.5666	10.4181	10.821	10.4766	10.5619	10.7159
ENSMUSG00000026034	Clk1	-0.381531	0.020158	-0.52187	4.30607e-05	-0.14034	0.354188		11.1667	11.2197	11.5915	11.3009	10.9932	10.8926	10.8176	11.0766	10.8518	10.8727	10.7813	10.7212
ENSMUSG00000026288	Inpp5d	0.922618	0.00325469	1.07086	4.4536e-05	0.14824	0.652779		7.24432	7.19374	6.4976	6.59091	7.90754	7.92322	7.85399	7.58351	8.39582	7.66117	7.83817	7.89291
ENSMUSG00000000409	Lck	0.930889	0.337436	2.02152	4.60832e-05	1.09063	NA		4.59276	5.04992	5.5077	4.97723	5.63798	6.53074	5.73066	5.50275	7.77248	7.07569	6.15297	6.14501
ENSMUSG00000009687	Fxyd5	0.690952	0.297133	1.44224	5.07891e-05	0.751291	0.0661456		6.66923	6.79178	6.81749	6.68645	7.51662	7.65225	7.45823	6.9181	8.92928	8.15351	7.52406	7.50351
ENSMUSG00000037266	Rsrp1	-0.272482	0.116679	-0.464227	5.09774e-05	-0.191745	0.147936		13.4119	13.3866	13.6138	13.5247	13.3704	13.0718	13.1102	13.2855	13.1559	12.997	12.8947	13.033
ENSMUSG00000001323	Srr	-0.195727	0.110446	-0.32843	5.21332e-05	-0.132703	0.158128		11.1381	11.022	11.0153	11.095	10.8739	10.8365	10.7813	10.9954	10.7673	10.726	10.7093	10.7619
ENSMUSG00000044708	Kcnj10	1.28225	0.000431235	1.27948	5.2305e-05	-0.00277001	NA		5.49885	5.04992	5.14581	5.16586	6.36393	6.81645	6.51614	5.77585	6.58719	6.48994	6.21099	6.34535
ENSMUSG00000063268	Parp10	0.319249	0.246386	0.634084	5.2305e-05	0.314834	0.082511		10.1376	10.2976	10.0837	10.0378	10.3313	10.6279	10.5594	10.296	11.0849	10.7195	10.5619	10.6808
ENSMUSG00000030187	Klra2	1.54199	9.34354e-05	1.43629	5.73774e-05	-0.105699	0.818256		6.03009	5.98486	4.6616	5.55146	7.29146	7.38424	7.12475	6.53276	7.27323	6.68526	6.93952	7.12197
ENSMUSG00000022057	Adamdec1	0.97896	0.00139483	1.044	5.88204e-05	0.0650433	NA		6.24589	5.77352	5.88156	5.37151	6.63901	6.87001	7.05698	6.51423	6.75586	6.81992	6.95091	6.86357
ENSMUSG00000070985	Acnat1	-0.183073	0.707467	-0.647323	6.00719e-05	-0.46425	0.0149765		12.3889	12.7704	12.3788	12.6277	12.2136	12.286	12.4968	12.4571	11.5824	11.9883	11.8717	12.1199
ENSMUSG00000034786	Gpsm3	0.565989	0.25187	1.10878	6.07418e-05	0.542792	0.0840791		6.79909	6.71978	6.44285	6.7468	7.21446	7.42954	7.27151	6.97339	8.32443	7.75117	7.26577	7.49651
ENSMUSG00000035948	Acss3	-0.625171	0.175103	-1.14226	6.0933e-05	-0.517085	0.116922		9.62226	8.89306	9.66048	9.27863	9.2125	8.67593	8.71157	8.36634	8.29983	7.64845	8.57977	8.3813
ENSMUSG00000024411	Aqp4	-0.804622	0.0213712	-1.0879	6.0933e-05	-0.283276	NA		7.07002	6.68995	6.91457	7.27327	5.85645	6.46263	6.31807	6.22633	5.83594	5.66648	5.96345	6.32968
ENSMUSG00000036585	Fgf1	-0.149161	0.606993	-0.451801	6.0933e-05	-0.30264	0.0221436		11.6733	11.5794	11.738	11.8198	11.661	11.4728	11.4069	11.6667	11.1414	11.3433	11.1766	11.3404
ENSMUSG00000004952	Rasa4	0.809141	0.29217	1.65329	6.23238e-05	0.844148	0.0723846		6.89517	5.93486	5.85385	5.55146	6.59412	7.21863	6.94895	6.90394	8.52031	7.51933	7.3195	7.28525
ENSMUSG00000001128	Cfp	0.66682	0.0765679	1.04705	6.70432e-05	0.380226	0.208963		10.0133	9.53922	9.06202	8.96919	10.0462	10.3816	10.1231	9.89555	10.8382	10.525	10.3176	10.2525
ENSMUSG00000015437	Gzmb	1.8933	0.0222317	2.53535	6.70432e-05	0.642053	NA		4.40968	4.6145	2.88061	3.07036	5.34474	6.06351	5.64093	4.84823	6.94545	5.96892	5.63651	5.55604
ENSMUSG00000110277	Gm45871	0.635231	0.162719	1.12118	7.75897e-05	0.485948	0.131325		6.92961	7.29631	7.6377	7.44703	7.90754	8.14583	8.2221	7.50125	8.91639	8.54071	8.13646	8.03981
ENSMUSG00000025007	Aldh18a1	0.905514	0.117532	1.48617	7.76774e-05	0.58066	NA		5.92019	5.74478	5.09937	4.63803	6.346	5.99284	6.79105	5.80663	6.71178	6.67693	6.89302	7.05682
ENSMUSG00000079491	H2-T10	0.700062	0.283336	1.40842	7.76774e-05	0.708363	0.0818055		6.97429	6.67479	6.42413	7.30373	7.51662	8.11843	7.29131	7.11534	8.84336	8.28534	8.00051	7.6432
ENSMUSG00000089726	Mir17hg	-0.52699	0.205109	-0.992013	7.76774e-05	-0.465022	0.112595		7.34982	7.28638	7.80621	7.99317	7.28206	7.16607	6.80489	7.19891	6.71178	6.4708	6.5325	6.94811
ENSMUSG00000035992	Fnip1	0.0839034	0.860733	-0.542128	8.06618e-05	-0.626031	0.000151585		10.0438	9.83169	10.1606	9.92149	9.92609	10.2603	9.96409	10.1387	9.36842	9.36816	9.44502	9.6246
ENSMUSG00000024042	Sik1	-0.839221	0.0147403	-1.0805	8.06947e-05	-0.241279	0.468111		9.48812	10.345	10.255	10.2389	9.1647	8.77753	9.60537	9.45548	8.68136	8.84381	9.12365	9.41779
ENSMUSG00000026104	Stat1	1.40284	0.0117016	1.76491	8.17502e-05	0.362066	0.509523		11.2778	11.4613	10.9066	11.0403	12.3271	12.9829	13.0611	11.4812	13.6126	12.6024	12.3941	12.88
ENSMUSG00000022587	Ly6e	0.565606	0.202709	1.05186	8.36994e-05	0.486249	0.113429		12.9532	13.6794	13.1176	13.1568	13.9352	14.0992	13.7664	13.3808	14.811	14.3657	13.8514	13.9968
ENSMUSG00000043263	Ifi209	0.796322	0.0458674	1.12486	8.37117e-05	0.328542	NA		5.75076	5.49163	5.35794	5.6176	6.29081	6.71765	5.84224	6.24891	6.84018	6.69354	6.47052	6.45054
ENSMUSG00000033149	Phldb2	-0.189661	0.430659	-0.450948	8.72492e-05	-0.261287	0.0508647		10.7172	10.4666	10.5324	10.3477	10.3773	10.2752	10.3711	10.3082	10.0629	9.97801	10.0339	10.2103
ENSMUSG00000025163	Cd7	0.953665	0.38454	2.08129	9.01413e-05	1.12762	NA		4.12267	4.67668	3.817	3.79697	4.48018	5.66942	4.72332	4.5172	6.46857	6.18398	5.57892	5.32262
ENSMUSG00000020038	Cry1	-0.419426	0.552345	-1.15154	9.01413e-05	-0.732111	0.0339992		8.90236	9.5139	8.96822	9.27607	8.66532	9.09963	8.31206	8.88907	7.4801	7.90169	7.92162	8.6319
ENSMUSG00000068227	Il2rb	1.10273	0.0121435	1.372	9.01413e-05	0.269273	0.517826		6.03009	6.16917	5.64338	5.4462	6.88244	7.37501	6.80489	6.3568	7.56514	7.36202	6.59194	6.93781
ENSMUSG00000022436	Sh3bp1	0.736102	0.189383	1.31949	9.01413e-05	0.583384	0.123195		6.62788	5.96008	6.20037	5.90924	6.63901	7.23913	6.91107	6.78536	8.13714	7.05656	7.20995	7.26067
ENSMUSG00000006519	Cyba	0.611035	0.363648	1.33743	9.16025e-05	0.726398	0.0650947		8.612	8.07924	7.69348	7.71213	8.54075	9.07418	8.61669	8.39193	10.1203	9.22842	8.97252	8.93611
ENSMUSG00000033107	Rnf125	-0.0358437	0.971377	-0.952656	9.16025e-05	-0.916813	0.00159787		13.5697	13.74	14.201	13.5388	13.8272	14.0241	13.5251	13.575	12.3711	12.5863	12.9884	13.2386
ENSMUSG00000024339	Tap2	0.381799	0.278226	0.76208	9.16025e-05	0.380281	0.0902372		10.4449	10.4633	10.3659	10.4957	10.76	11.0298	10.9766	10.4623	11.6057	11.1368	10.8672	11.1035
ENSMUSG00000046879	Irgm1	0.991358	0.00778039	1.19416	9.27567e-05	0.202806	0.598434		11.2273	11.4994	11.1055	11.1959	12.1684	12.5332	12.6541	11.3293	12.9715	12.3344	11.9764	12.3647
ENSMUSG00000037270	Kiaa1109	-0.0684255	0.906374	-0.614227	9.55145e-05	-0.545801	0.00371451		10.9398	11.2171	11.0944	10.8786	10.9575	10.9812	10.9394	11.0021	10.1259	10.27	10.4993	10.7332
ENSMUSG00000018819	Lsp1	0.6947	0.411784	1.59807	9.55145e-05	0.903365	0.0545564		6.61383	6.46178	6.8875	6.62346	7.33758	7.73397	7.13575	6.98689	9.11279	8.18615	7.33698	7.51048
ENSMUSG00000050014	Apol10b	2.03998	0.0566225	2.98607	9.60017e-05	0.946092	NA		3.54456	5.00216	2.35658	4.00895	5.57777	6.21608	5.99492	4.96195	7.80082	5.95521	5.608	6.14501
ENSMUSG00000048852	Gm12185	2.93894	0.00032689	2.8267	9.60017e-05	-0.112238	NA		3.65846	3.23171	3.08511	2.63225	5.38042	5.89287	5.9206	3.87091	6.03987	4.69569	4.92027	5.44405
ENSMUSG00000035042	Ccl5	1.07409	0.646526	3.3621	9.67686e-05	2.28801	0.0219068		4.47333	5.26755	5.70671	5.07463	5.02218	6.90892	6.31807	5.86627	9.80245	7.66117	6.78256	7.26067
ENSMUSG00000068246	Apol9b	0.654322	0.066545	0.985888	9.96696e-05	0.331566	0.25806		12.0786	12.4987	12.1347	12.3641	13.0577	13.2618	12.8431	12.447	13.7709	13.2899	12.8352	12.9764
ENSMUSG00000022102	Dok2	0.679389	0.157981	1.16678	9.96696e-05	0.48739	0.150272		7.04929	6.70494	6.53297	6.23835	7.25347	7.675	7.25144	7.02664	8.34862	7.57417	7.49322	7.61762
ENSMUSG00000024399	Ltb	0.574645	0.722762	2.01649	9.96696e-05	1.44184	NA		5.52911	4.95276	5.61063	5.79955	5.75135	6.93428	5.47773	5.38535	8.24932	7.39793	6.50184	6.94811
ENSMUSG00000021880	Rnase6	0.968304	0.201516	1.72045	9.97848e-05	0.752142	NA		4.19995	4.17184	4.59621	4.70039	4.92886	5.84017	5.29369	4.72478	6.4508	5.91329	5.82169	5.47287
ENSMUSG00000024885	Aldh3b1	0.49691	0.323834	1.02275	0.000100076	0.525838	0.0784266		7.13049	7.08331	6.4976	6.80472	6.97871	7.72673	7.5678	7.13972	7.82171	8.19492	7.61282	7.89823
ENSMUSG00000024580	Grpel2	-0.219925	0.517297	-0.576952	0.000100719	-0.357027	0.0409027		10.8309	10.7476	10.9108	10.8761	10.5547	10.9667	10.4392	10.4659	10.2734	10.1306	10.2546	10.3996
ENSMUSG00000024300	Myo1f	0.967894	0.0537177	1.40623	0.000100719	0.438339	0.288891		7.12059	6.67479	6.10956	6.48859	7.451	7.74117	7.98132	6.98689	8.67755	7.73923	7.61282	7.77635
ENSMUSG00000030745	Il21r	0.879197	0.453697	2.05127	0.000102507	1.17207	NA		4.12267	4.2557	4.21568	4.35751	4.26796	5.21096	5.25388	4.96195	6.94545	5.74824	5.35706	5.52885
ENSMUSG00000027347	Rasgrp1	1.24171	0.0164225	1.57275	0.00010404	0.331042	NA		5.85	4.90161	4.30024	5.12097	6.27193	6.37272	6.48209	6.0575	7.12424	6.67693	6.15297	6.34535
ENSMUSG00000035697	Arhgap45	0.303882	0.428192	0.703927	0.000108465	0.400045	0.0560927		9.19203	8.81573	8.86789	8.74343	9.17743	9.44007	9.08208	9.14527	9.94255	9.58949	9.41859	9.45439
ENSMUSG00000052142	Rasal3	0.809699	0.283336	1.57295	0.00011002	0.763248	NA		5.3372	5.3074	4.72415	5.40934	5.93054	6.39116	5.75938	5.64575	7.41744	6.57306	6.19191	6.21493
ENSMUSG00000049988	Lrrc25	0.956711	0.0376368	1.32043	0.00011018	0.363722	0.356201		7.33276	6.58037	6.20037	6.10638	7.25347	7.87163	7.81349	7.23329	8.27984	7.73522	7.61282	8.01062
ENSMUSG00000071633	Gm4952	-0.298086	0.399512	-0.67263	0.000111102	-0.374544	0.0630032		11.766	11.9374	12.2933	12.3327	11.9943	11.812	11.5913	11.7897	11.3074	11.3056	11.4413	11.6391
ENSMUSG00000041762	Gpr155	0.0003746	0.998586	-0.364969	0.000111102	-0.365344	0.00159787		10.3066	10.3087	10.2669	10.2017	10.1964	10.2998	10.2473	10.3427	9.84048	9.99653	9.78293	9.99125
ENSMUSG00000018899	Irf1	0.751202	0.020728	0.980305	0.000111268	0.229103	0.450869		10.7303	10.6646	10.1059	10.8051	11.086	11.5363	11.77	10.8227	11.8033	11.5213	11.258	11.6802
ENSMUSG00000034255	Arhgap27	0.969721	0.00198542	1.03105	0.000111958	0.0613247	0.862904		6.68276	6.44402	6.01264	6.19569	7.22431	7.50766	7.3011	7.11534	7.82171	7.05656	7.17151	7.26891
ENSMUSG00000018008	Cyth4	0.551492	0.331842	1.14676	0.000114567	0.595269	0.080976		8.34908	7.87563	7.42821	7.73465	8.28709	8.76344	8.45933	8.13738	9.5916	8.85861	8.56872	8.85905
ENSMUSG00000022575	Gsdmd	0.259213	0.441358	0.611961	0.000116779	0.352748	0.0549173		10.6098	10.8665	10.7899	10.8087	11.0068	11.1884	11.0619	10.8424	11.6705	11.4689	11.098	11.2249
ENSMUSG00000059895	Ptp4a3	0.416622	0.0523957	0.592369	0.000116779	0.175747	0.319944		8.13948	7.93407	7.65386	7.8073	8.32421	8.38077	8.3169	8.20246	8.50748	8.33382	8.46921	8.6126
ENSMUSG00000016256	Ctsz	0.133744	0.670725	0.431242	0.000124429	0.297498	0.023426		13.1211	13.3308	13.0867	13.238	13.1626	13.4494	13.3738	13.3234	13.7591	13.6805	13.5284	13.5325
ENSMUSG00000003721	Insig2	-0.195518	0.73053	-0.702116	0.000129123	-0.506598	0.0186943		13.3211	13.8401	13.6288	13.5347	13.5614	13.4556	13.2768	13.2763	12.5562	12.6981	13.0773	13.1485
ENSMUSG00000074746	Pdzd8	-0.076763	0.826264	-0.395985	0.000129123	-0.319222	0.00877343		10.3706	10.2626	10.1364	10.1813	10.1775	10.1468	10.1931	10.1402	9.66086	9.90413	9.9197	9.87998
ENSMUSG00000027611	Procr	1.00496	0.475611	2.3976	0.000129123	1.39265	NA		4.94673	4.6145	4.21568	4.43291	5.51494	5.89287	5.17082	5.1173	8.03946	5.87012	5.66446	6.03334
ENSMUSG00000021779	Thrb	-0.115942	0.825846	-0.596841	0.000129123	-0.480898	0.00877343		10.193	10.2383	10.3671	10.5186	10.175	10.3677	10.1327	10.1892	9.54629	9.60822	9.68398	10.0629
ENSMUSG00000035186	Ubd	1.00863	0.739786	3.64459	0.000134015	2.63596	0.0174506		5.03374	4.6145	4.03007	4.27794	4.01903	6.46263	5.33242	4.72478	9.35415	7.06296	6.51726	6.66556
ENSMUSG00000037337	Map4k1	0.451274	0.719536	1.51344	0.000142882	1.06216	NA		5.55875	5.5592	4.89702	5.07463	5.63798	5.96849	5.54524	5.6794	7.39902	6.79705	6.13311	6.18039
ENSMUSG00000015854	Cd5l	1.10468	0.00406878	1.23426	0.000143904	0.129585	0.761336		12.0805	11.5207	10.7613	10.6587	12.236	12.7983	12.645	12.1272	12.8848	12.4589	12.3954	12.6416
ENSMUSG00000031838	Ifi30	0.450653	0.242118	0.844425	0.000143904	0.393772	0.120107		9.19203	9.11979	9.22501	9.09059	9.64174	9.80571	9.59943	9.33664	10.5403	9.79871	9.61403	9.86102
ENSMUSG00000009585	Apobec3	0.964251	0.0272199	1.25907	0.000144138	0.29482	0.440235		6.1322	5.85644	5.73736	5.96111	7.06896	7.13359	6.80489	6.20338	7.69912	6.81992	6.78256	7.05682
ENSMUSG00000017831	Rab5a	0.00570149	0.989873	-0.445712	0.000144409	-0.451414	0.00159787		10.7448	10.4874	10.849	10.6189	10.628	10.7346	10.6798	10.7041	10.1076	10.1638	10.2976	10.3644
ENSMUSG00000028132	Tlcd4	-0.0344526	0.950365	-0.525974	0.00014717	-0.491521	0.00292298		12.8051	12.6596	12.8611	12.7601	12.6234	12.9214	12.7381	12.6537	12.0626	12.0565	12.3474	12.4784
ENSMUSG00000027843	Ptpn22	1.20232	0.0612372	1.71268	0.000147574	0.510358	NA		4.19995	4.48149	4.59621	4.50457	5.9779	5.57581	5.37014	4.78782	6.61936	5.68321	5.54924	5.78015
ENSMUSG00000048371	Pdp2	-0.196095	0.429684	-0.449825	0.000154928	-0.25373	0.0651782		10.6274	10.7476	10.8393	10.9028	10.6046	10.624	10.3976	10.7052	10.1902	10.313	10.4429	10.3769
ENSMUSG00000016206	H2-M3	0.809016	0.0081037	0.938381	0.000158565	0.129366	0.67771		6.97429	6.644	6.36646	6.71694	7.61726	7.70478	7.51826	6.95977	7.88923	7.52398	7.38817	7.58498
ENSMUSG00000030671	Pde3b	-0.0163948	0.971983	-0.441719	0.000159253	-0.425324	0.00265617		11.4299	11.2216	11.4036	11.5916	11.3353	11.3278	11.4455	11.4902	10.8509	10.9286	10.9972	11.1161
ENSMUSG00000048249	Crebrf	0.0704589	0.928046	-0.782838	0.000160281	-0.853297	0.00063141		9.73366	9.60465	10.2865	9.8198	9.953	10.1332	9.63278	10.053	8.98281	8.98541	9.00841	9.40289
ENSMUSG00000021371	Mcur1	-0.0697522	0.735653	-0.247891	0.000163931	-0.178139	0.0209117		10.8896	10.8715	10.8759	10.8016	10.7608	10.8281	10.7848	10.7885	10.61	10.5729	10.6326	10.6385
ENSMUSG00000025888	Casp1	0.97727	0.00411159	1.07585	0.00016567	0.0985808	0.787084		6.68276	5.88306	6.10956	5.82777	7.22431	7.34695	7.05698	6.73826	7.51472	7.17364	7.14198	6.94811
ENSMUSG00000029417	Cxcl9	1.74746	0.061873	2.52918	0.000168887	0.781718	0.31793		8.56165	7.97176	8.22384	7.56904	9.14149	10.6172	10.2423	8.52741	11.6497	10.0683	9.70432	10.2955
ENSMUSG00000046718	Bst2	0.342874	0.419147	0.77421	0.000169079	0.431336	0.0685979		13.0171	13.2634	13.1252	13.3493	13.5525	13.8749	13.4709	13.1603	14.2988	14.0819	13.6576	13.7412
ENSMUSG00000035834	Polr3g	-0.260792	0.261861	-0.494224	0.000170848	-0.233432	0.124871		9.03481	8.82948	8.8748	9.04324	8.826	8.59474	8.56883	8.75744	8.33416	8.44097	8.60884	8.44087
ENSMUSG00000048440	Cyp4f16	0.521317	0.210805	0.91561	0.000180303	0.394293	0.148406		6.36812	6.5138	6.3267	6.6553	6.84461	7.23913	6.96136	6.80073	7.69912	7.39793	6.90478	7.31739
ENSMUSG00000030159	Clec1b	0.499158	0.212254	0.888994	0.000180597	0.389837	0.147272		8.11973	7.69214	7.73964	7.23165	8.07479	8.50448	8.18554	8.08186	8.9484	8.50352	8.48889	8.43722
ENSMUSG00000069874	Irgm2	1.75808	0.000787414	1.71717	0.000185299	-0.040905	0.949507		11.0038	11.2006	10.7062	10.5996	12.4104	13.1397	13.1249	11.2084	12.8099	12.2957	12.4496	12.8231
ENSMUSG00000021608	Lpcat1	0.362229	0.383387	0.758682	0.000185299	0.396453	0.0819129		6.84793	6.73447	6.4976	6.47081	6.97871	7.24927	6.92381	6.80073	7.54853	7.25979	7.45372	7.2771
ENSMUSG00000015947	Fcgr1	0.957033	0.0376368	1.28392	0.000185773	0.326884	0.412311		7.22596	6.97614	6.38594	6.15172	7.3193	7.87163	8.10952	7.24457	8.41885	7.74322	7.66218	8.07314
ENSMUSG00000028270	Gbp2	1.68258	0.0399112	2.27866	0.000190658	0.596077	0.404793		7.42417	6.8869	6.61779	6.39741	8.27766	8.85926	9.08492	7.36317	10.0976	8.35224	8.39607	8.89144
ENSMUSG00000002033	Cd3g	0.948846	0.514969	2.31966	0.000192915	1.37081	NA		3.76402	3.77704	4.52771	4.10429	4.92886	5.47571	3.64838	4.78782	6.94545	6.08675	5.35706	5.35395
ENSMUSG00000019997	Ccn2	-1.33459	0.00161685	-1.35367	0.000199518	-0.0190853	0.971226		8.54693	8.19529	7.27992	7.26298	6.69676	6.51401	6.46476	6.83098	6.85377	6.08675	6.54759	6.86357
ENSMUSG00000032238	Rora	-0.110647	0.843464	-0.599251	0.000206151	-0.488604	0.00985418		11.1208	11.1211	11.1317	11.2933	10.9231	11.2846	11.1431	10.8377	10.3022	10.5209	10.5498	10.8538
ENSMUSG00000030742	Lat	0.340697	0.843903	1.79283	0.000206154	1.45213	NA		4.85414	5.00216	5.14581	4.92595	5.41525	5.84017	4.98881	4.58976	7.38037	6.81234	5.98578	5.84774
ENSMUSG00000034163	Zfc3h1	-0.0921769	0.865998	-0.583839	0.000210248	-0.491662	0.00779331		11.0945	11.0108	10.7235	10.6753	10.8995	10.7895	10.6359	10.8442	10.1384	10.1299	10.404	10.5115
ENSMUSG00000021457	Syk	0.729545	0.0864244	1.08626	0.000213886	0.356715	0.285401		7.87072	7.34499	6.91457	7.00332	7.94377	8.38997	8.10393	7.67807	8.8054	8.18027	8.11636	8.41882
ENSMUSG00000060791	Gmfg	0.299007	0.631501	0.865559	0.000219484	0.566552	0.0366584		7.46388	7.41961	7.65386	7.74948	7.88287	8.09613	7.74335	7.72715	8.83653	8.58143	8.07008	8.07784
ENSMUSG00000033467	Crlf2	0.318607	0.0508587	0.43625	0.000224447	0.117643	0.392018		8.85834	8.82605	8.76379	9.01592	9.1258	9.24609	9.15413	9.21288	9.39654	9.34994	9.11355	9.32993
ENSMUSG00000051457	Spn	1.14923	0.130562	1.81764	0.000226002	0.668409	NA		5.23074	5.14095	5.47169	4.27794	6.00101	6.7889	5.78753	5.74441	7.58971	6.67693	6.00777	6.3762
ENSMUSG00000026365	Cfh	-0.0509595	0.899646	-0.404362	0.000226486	-0.353403	0.0061895		14.7699	14.8945	14.7408	15.1	14.8053	14.7644	14.8299	14.9252	14.4066	14.4747	14.452	14.5774
ENSMUSG00000026600	Soat1	1.02118	0.0102661	1.1856	0.000226762	0.164421	0.680817		6.59964	5.71546	5.8256	5.58491	6.95524	7.03151	7.09127	6.78536	7.62974	6.9976	6.90478	6.86357
ENSMUSG00000020437	Myo1g	0.930215	0.128866	1.47273	0.000226907	0.542514	0.228955		6.84793	6.10278	5.88156	5.90924	6.85733	7.31833	7.44944	6.83098	8.43702	7.38776	7.02825	7.42456
ENSMUSG00000068758	Il3ra	0.354415	0.578075	0.934178	0.000228148	0.579763	0.0451795		6.8835	6.87369	6.51539	6.43457	7.09066	7.37501	6.99797	6.55104	7.90237	7.49586	7.59114	7.37197
ENSMUSG00000040747	Cd53	0.869823	0.0168054	1.06322	0.000229922	0.193395	0.585417		7.72799	6.71978	7.05504	6.91403	7.96155	8.33865	8.02927	7.62726	8.57875	8.03797	8.03304	8.09184
ENSMUSG00000078771	Evi2a	0.752584	0.236923	1.3299	0.000229922	0.577319	NA		5.1158	5.34618	4.52771	4.97723	5.80486	5.91852	5.67147	5.34399	6.71178	6.25283	5.74522	6.10874
ENSMUSG00000028655	Mfsd2a	-2.71282	2.7858e-06	-2.04525	0.000232209	0.66757	0.302979		10.2246	9.91787	9.97375	10.2829	8.00792	6.44509	6.94895	7.77461	9.00124	7.05656	7.80716	7.74124
ENSMUSG00000090213	Tmem189	-0.390797	0.0305375	-0.504424	0.000237973	-0.113627	0.498903		9.53361	9.50536	9.06806	9.42663	8.99091	8.99201	9.01223	9.03589	8.92607	8.77526	8.90967	8.96936
ENSMUSG00000024030	Abcg1	0.724281	0.0489933	0.98671	0.000244596	0.262428	0.401358		8.0379	7.61486	7.3609	6.96573	7.96743	8.48744	8.34084	8.20246	8.82623	8.18908	8.50057	8.50856
ENSMUSG00000026623	Lpgat1	-0.202593	0.487481	-0.482679	0.000254285	-0.280085	0.0645462		12.6855	12.8461	12.405	12.4705	12.4916	12.4543	12.3815	12.3058	12.0138	12.0535	12.2473	12.1938
ENSMUSG00000024052	Lpin2	-0.171883	0.550245	-0.441395	0.000254285	-0.269512	0.0527108		13.1582	13.0593	13.1688	13.2362	12.9339	13.1752	12.8192	12.9893	12.7037	12.5218	12.8628	12.7552
ENSMUSG00000025647	Shisa5	0.518029	0.0463431	0.702688	0.000254285	0.18466	0.412405		10.339	10.2123	10.1803	10.094	10.6289	10.9442	10.8843	10.3764	11.2667	10.6872	10.6779	10.9292
ENSMUSG00000046380	Jrk	0.657748	0.311939	1.2423	0.000257477	0.58455	NA		5.19344	4.33496	5.43476	5.25167	5.93054	5.29169	5.97057	5.50275	6.30017	6.25283	6.33793	6.10874
ENSMUSG00000022488	Nckap1l	0.875061	0.0628856	1.23242	0.000263784	0.357355	0.358893		8.21123	7.18307	6.8459	7.1446	8.1949	8.57067	8.38758	8.03065	9.11279	8.30168	8.59438	8.52585
ENSMUSG00000004814	Ccl24	1.08581	0.00283367	1.12986	0.00026834	0.0440475	0.914087		6.33424	5.90919	5.47169	5.98636	6.65367	7.50766	6.88524	6.78536	7.25286	7.15577	6.97344	6.72667
ENSMUSG00000036103	Colec12	-0.0727467	0.833519	-0.371814	0.00027079	-0.299067	0.012113		10.9348	10.8905	11.084	11.0463	10.8033	11.0023	10.9449	10.9156	10.5234	10.5548	10.63	10.7597
ENSMUSG00000029603	Dtx1	0.504859	0.546364	1.22019	0.000275838	0.715328	NA		5.37101	4.6145	4.52771	4.92595	5.44925	5.25189	5.4069	5.30141	6.25992	6.07412	5.74522	5.93319
ENSMUSG00000047648	Fbxo30	-0.156243	0.580548	-0.418021	0.000275838	-0.261778	0.0492548		9.08915	9.15297	9.09198	8.9755	8.97056	8.80872	8.94508	8.96605	8.53725	8.64257	8.81308	8.65094
ENSMUSG00000041058	Wwp1	-0.0516739	0.901147	-0.414245	0.000275838	-0.362571	0.00677443		11.2365	11.3981	11.572	11.369	11.3302	11.3115	11.2998	11.4426	10.8106	10.9692	11.0728	11.0709
ENSMUSG00000026655	Fam107b	-0.140547	0.709936	-0.460025	0.00027642	-0.319478	0.0296596		11.2227	11.1665	11.2144	11.354	10.8801	11.355	11.0224	11.1039	10.761	10.7245	10.762	10.8762
ENSMUSG00000041187	Prkd2	0.292143	0.0706829	0.411416	0.00027642	0.119273	0.357656		8.53579	8.53861	8.45811	8.38839	8.70104	8.82237	8.87136	8.68062	8.95472	8.81564	8.8742	8.9205
ENSMUSG00000020986	Sec23a	-0.0527608	0.900002	-0.420262	0.00027642	-0.367501	0.00688307		11.5611	11.536	11.4928	11.4558	11.3568	11.4803	11.5697	11.4222	10.9428	10.9408	11.1693	11.2871
ENSMUSG00000044827	Tlr1	1.3649	0.0048354	1.46483	0.00029896	0.0999322	NA		5.23074	4.90161	4.78411	4.27794	5.80486	5.96849	6.31807	6.18007	6.81262	6.09927	5.63651	5.89109
ENSMUSG00000073664	Nbeal1	0.196702	0.830997	-1.00059	0.000299817	-1.19729	0.000234488		7.96229	8.0265	7.89045	7.62638	7.97328	7.97913	8.23749	8.1068	6.25992	6.57306	7.03897	7.46816
ENSMUSG00000072949	Acot1	-0.489629	0.323682	-0.960447	0.000311828	-0.470818	0.120768		9.60638	9.36372	9.35424	10.018	9.47433	9.36278	8.77622	8.72961	8.23901	8.93218	8.59801	8.76604
ENSMUSG00000029314	Gpat3	-0.746325	0.0920816	-1.10676	0.000322618	-0.360434	NA		6.69616	6.27344	6.3267	6.96573	6.346	5.66942	5.84224	5.53985	5.56571	5.52519	5.54924	5.58273
ENSMUSG00000028811	Yars1	0.00143741	0.996407	0.386674	0.000349054	0.385237	0.00285433		10.6062	10.7192	10.6748	10.7962	10.6628	10.6142	10.7743	10.7514	11.0381	11.2725	11.0505	10.9607
ENSMUSG00000040699	Limd2	0.216246	0.809703	0.979286	0.000352645	0.76304	0.0163142		8.74042	9.03629	9.48418	9.16158	9.09392	9.47074	9.29071	9.48907	10.614	10.27	9.66853	9.61978
ENSMUSG00000040855	Reps2	-0.420966	0.0164225	-0.500103	0.000377949	-0.0791372	0.658722		10.3	10.3652	10.135	9.83726	9.79505	9.67639	9.75188	9.79171	9.65311	9.64924	9.78134	9.61494
ENSMUSG00000034855	Cxcl10	1.07481	0.128866	1.66131	0.000378248	0.586507	0.267008		7.36667	7.23565	6.47958	6.35926	7.99647	8.41721	8.26278	6.70598	9.33974	7.98162	8.02766	8.44087
ENSMUSG00000022439	Parvg	1.06042	0.130562	1.62936	0.000378298	0.568942	NA		5.67158	5.52581	5.09937	4.81757	5.60819	7.04321	6.17621	5.97862	7.53172	6.54589	6.47052	6.5754
ENSMUSG00000013663	Pten	-0.0499021	0.897363	-0.374127	0.000378298	-0.324225	0.00807976		11.8418	11.8461	11.9347	11.7255	11.6995	11.8004	11.8489	11.8036	11.2462	11.5343	11.5175	11.5396
ENSMUSG00000030465	Psd3	0.00785678	0.988385	-0.496624	0.000382056	-0.50448	0.00261295		10.7633	10.6713	10.9217	10.5975	10.7634	10.7445	10.7123	10.7846	9.96619	10.1771	10.3372	10.4638
ENSMUSG00000003355	Fkbp11	0.264819	0.729338	0.887648	0.000386523	0.622829	0.0303955		9.0427	9.25584	8.9256	9.57548	9.64908	9.23337	9.69727	9.29926	10.3899	10.4122	9.70264	9.75647
ENSMUSG00000055546	Timd4	1.07034	0.0052148	1.14709	0.00039092	0.0767546	0.858927		7.77925	7.80779	7.0305	6.60728	8.1439	8.85594	8.63617	7.97077	8.60308	8.42116	8.46127	8.59632
ENSMUSG00000030695	Aldoa	0.136669	0.713964	0.440912	0.000391933	0.304243	0.0339992		11.9457	12.0983	11.8549	12.0111	12.1584	12.1348	12.0645	12.1077	12.6801	12.3266	12.4029	12.2359
ENSMUSG00000040247	Tbc1d10c	0.453229	0.694472	1.37791	0.000391933	0.924685	NA		5.43635	5.38394	5.35794	5.93541	5.48247	6.46263	5.64093	6.08286	7.27323	7.0241	6.75683	6.09026
ENSMUSG00000061758	Akr1b10	1.05554	0.0322511	1.31776	0.000397805	0.262218	NA		5.64419	4.84858	4.84167	5.16586	5.95441	6.64269	5.9206	5.89519	6.75586	6.19568	6.51726	5.99411
ENSMUSG00000060950	Trmt61a	0.239566	0.736904	0.801539	0.000412279	0.561972	0.030586		8.03263	7.97794	7.3609	7.41948	8.1071	7.74834	8.04101	7.95025	8.39117	8.65746	8.7229	8.26663
ENSMUSG00000001750	Tcirg1	0.320201	0.351561	0.635099	0.000419895	0.314898	0.121239		11.2256	11.4574	10.8854	11.224	11.3828	11.7545	11.5833	11.3723	12.0868	11.9054	11.584	11.7628
ENSMUSG00000026853	Crat	-0.574436	0.018139	-0.686717	0.000422205	-0.112281	0.647236		11.3944	11.3422	10.9861	11.8321	10.9516	11.0364	10.6938	10.67	10.6397	10.7129	10.8167	10.7641
ENSMUSG00000024691	Fam111a	0.891906	0.00778039	0.973518	0.000424704	0.0816125	0.816463		6.4808	6.16917	6.01264	5.90924	7.25347	7.20827	6.99797	6.47646	7.40826	7.01752	7.02825	6.89586
ENSMUSG00000001020	S100a4	0.278261	0.913158	2.34206	0.000427233	2.06379	NA		4.64896	4.2557	4.12586	4.87278	4.48018	5.50985	4.60174	3.87091	7.81478	6.04853	5.84631	5.60894
ENSMUSG00000007041	Clic1	0.31349	0.217201	0.535368	0.000442367	0.221878	0.195947		9.39875	9.40792	9.41476	9.22129	9.71345	9.70982	9.75188	9.51025	10.1996	9.90413	9.74743	9.67819
ENSMUSG00000056737	Capg	0.503341	0.708296	1.5734	0.000442695	1.07006	0.0368163		6.29955	6.05676	5.47169	6.6553	6.48361	7.00781	6.5979	6.49547	8.59502	7.59642	6.88115	7.09441
ENSMUSG00000030577	Cd22	0.802024	0.0689523	1.09413	0.000442695	0.292105	NA		5.96516	4.90161	5.73736	5.71144	6.54779	6.27683	6.27894	6.41787	7.01965	6.70995	6.51726	6.32968
ENSMUSG00000028967	Errfi1	-0.469286	0.430659	-1.01481	0.0004468	-0.545525	0.0965246		15.6109	15.8361	15.5531	14.9092	15.3984	14.5164	14.8022	15.2937	14.5772	13.9007	14.7006	14.6872
ENSMUSG00000028581	Laptm5	0.584727	0.317308	1.10995	0.000447399	0.525228	0.140654		9.51483	9.48596	8.69518	8.7836	9.42605	10.1922	9.80621	9.44084	10.845	10.1084	9.86051	10.0829
ENSMUSG00000050335	Lgals3	0.874738	0.283336	1.59783	0.000447399	0.723089	0.157413		7.81654	7.21485	7.0305	6.17387	7.85777	8.40819	8.16958	7.53839	9.63552	8.4917	8.08049	8.18624
ENSMUSG00000037860	Aim2	1.06919	0.0372678	1.348	0.000449223	0.278817	NA		5.37101	5.00216	5.27679	5.16586	6.15317	6.51401	6.17621	5.86627	7.11299	6.20729	5.74522	6.46496
ENSMUSG00000050994	Adgb	1.12528	0.0121435	1.27514	0.000454869	0.149859	NA		6.15178	5.68554	5.00174	5.64956	6.9903	6.61158	6.81859	6.51423	7.51472	6.58201	6.63496	6.62761
ENSMUSG00000048865	Arhgap30	0.947618	0.0110982	1.0685	0.000454869	0.120877	0.756045		7.68831	6.98845	6.9011	6.73194	7.81929	8.34812	8.18024	7.80541	8.64666	7.89093	7.86251	8.17313
ENSMUSG00000029338	Antxr2	-0.266168	0.310868	-0.500977	0.000458666	-0.234809	0.148406		10.2211	10.4174	10.0429	10.1156	9.90939	9.76388	9.94391	10.1265	9.56706	9.77452	9.61939	9.84595
ENSMUSG00000079293	Clec7a	1.00402	0.130782	1.53209	0.000469908	0.528071	0.284661		7.22596	6.37068	6.36646	5.88259	7.09066	8.00928	7.73615	7.00026	8.8089	7.83215	7.56913	7.55833
ENSMUSG00000041180	Hectd2	-0.224369	0.824604	-1.07347	0.000487461	-0.849106	NA		6.65558	6.40782	6.87376	6.874	6.79259	6.13088	6.7051	6.24891	5.31379	5.40934	6.00777	5.95378
ENSMUSG00000028059	Arhgef2	0.685155	0.100465	0.989288	0.000505846	0.304133	0.344919		7.23517	6.81961	6.68224	6.62346	7.451	7.83843	7.51826	7.24457	8.35341	7.49111	7.72326	7.59813
ENSMUSG00000014542	Clec4f	0.578294	0.118776	0.867478	0.000505846	0.289184	0.312633		12.3031	11.7381	11.2938	11.2678	12.1207	12.5584	12.3238	12.1226	12.7362	12.5677	12.5831	12.4236
ENSMUSG00000034116	Vav1	0.958837	0.0325242	1.19385	0.000505846	0.235008	0.571512		7.17902	6.73447	6.15568	6.48859	7.62472	7.97303	7.33964	7.47275	8.49885	7.51467	7.56913	7.59157
ENSMUSG00000017418	Arl5b	-0.0170086	0.975853	-0.515843	0.000512142	-0.498834	0.00408518		10.0293	9.96691	10.239	9.96342	9.97359	10.0573	10.0909	10.0239	9.2781	9.56601	9.43288	9.82235
ENSMUSG00000073411	H2-D1	0.215154	0.798967	0.910302	0.000513381	0.695148	0.0212176		12.0492	12.2533	12.3007	12.4902	12.5361	12.8005	12.2358	12.3505	13.7777	13.2343	12.7905	12.7008
ENSMUSG00000016382	Pls3	-0.160251	0.518346	-0.382183	0.000522125	-0.221932	0.0757649		11.7644	11.6648	11.9536	11.8416	11.4914	11.6767	11.7165	11.7039	11.3982	11.4427	11.3186	11.543
ENSMUSG00000049401	Ogfr	0.136303	0.744474	0.463976	0.000525167	0.327673	0.0336433		10.6881	11.0487	10.8062	10.8862	10.9947	11.112	11.0091	10.8699	11.5022	11.4057	11.179	11.1912
ENSMUSG00000018427	Ypel2	-0.184161	0.798337	-0.776511	0.000525167	-0.59235	0.0216		10.02	10.5675	10.3902	10.3778	10.1775	10.3372	9.89137	10.2309	9.04631	9.82155	9.44301	9.85282
ENSMUSG00000040829	Zmynd15	0.649897	0.0693051	0.885669	0.000549209	0.235772	0.423774		7.56228	7.49919	7.0305	7.36276	7.87038	8.2805	8.04684	7.82057	8.73006	7.88371	7.98396	8.25838
ENSMUSG00000030798	Cd37	0.512424	0.509011	1.18093	0.000556917	0.668504	0.080224		6.78662	5.88306	6.34672	6.12923	6.7248	6.92165	6.92381	6.68956	8.01548	7.64845	7.02825	6.89586
ENSMUSG00000054435	Gimap4	0.814572	0.00657027	0.868416	0.000559914	0.0538431	0.87429		8.51326	8.06188	7.84191	7.72718	8.7598	9.25618	8.91349	8.45642	9.10145	8.68264	8.8742	9.02881
GM1966	NA	1.53444	0.000123136	1.2729	0.00056874	-0.261535	0.543898		6.40122	5.34618	5.8256	5.07463	6.94336	7.23913	7.64677	6.93213	7.31311	6.62593	6.91646	6.94811
ENSMUSG00000023078	Cxcl13	0.725031	0.493717	1.62951	0.000573774	0.904476	NA		5.69846	4.90161	4.59621	5.12097	5.63798	6.42734	5.60973	5.25754	7.26308	6.83497	6.09253	6.09026
ENSMUSG00000026958	Dpp7	0.137223	0.407797	0.279231	0.000573774	0.142009	0.118083		10.0213	10.1465	10.0941	10.1041	10.1571	10.2439	10.2774	10.2337	10.4062	10.3728	10.2909	10.4071
ENSMUSG00000038121	Fam210a	0.0143499	0.977913	-0.488988	0.000573774	-0.503338	0.00285433		11.7151	11.584	11.8465	11.6784	11.621	11.7996	11.5888	11.8657	11.0149	11.064	11.3458	11.417
ENSMUSG00000004359	Spic	0.84754	0.322304	1.5626	0.000573774	0.715062	NA		5.23074	4.33496	5.67539	4.70039	6.17366	6.13088	5.60973	5.25754	6.79864	6.9221	6.0718	6.05256
ENSMUSG00000023913	Pla2g7	0.402899	0.808057	1.73556	0.00058367	1.33266	0.0208781		6.20898	5.90919	5.93543	5.33266	5.85645	6.47996	6.49921	6.10778	8.63884	7.1316	6.6904	6.75041
ENSMUSG00000028150	Rorc	-0.257055	0.0920816	-0.365347	0.00058367	-0.108292	0.380789		10.9821	11.0176	10.7999	11.0448	10.8213	10.6869	10.5655	10.7454	10.6524	10.4975	10.5923	10.6551
ENSMUSG00000047123	Ticam1	0.31032	0.274618	0.55039	0.00058367	0.24007	0.179159		9.12426	8.99113	9.19496	9.18085	9.21745	9.15462	9.59744	9.69223	9.73431	9.66511	9.56852	9.71484
ENSMUSG00000029238	Clock	0.00530451	0.992979	-0.59852	0.000590028	-0.603825	0.00293859		11.1947	11.2138	11.0122	10.8744	11.1246	11.0283	11.1149	11.0734	10.0154	10.504	10.5666	10.748
ENSMUSG00000061232	H2-K1	0.152517	0.828454	0.722017	0.000590247	0.5695	0.0188331		16.015	16.2198	16.105	16.1371	16.2753	16.5683	16.038	16.1579	17.3033	16.8599	16.5955	16.4665
ENSMUSG00000037730	Mynn	0.0386626	0.941641	-0.49033	0.000611831	-0.528993	0.00159787		8.48652	8.23199	8.50786	8.32547	8.40006	8.32912	8.52351	8.46609	7.8626	7.77087	8.05959	7.94527
ENSMUSG00000040151	Hs2st1	-0.206143	0.311568	-0.379436	0.000612826	-0.173293	0.167943		9.16097	9.27103	9.34929	9.35573	8.96763	9.013	9.19674	9.13621	8.89683	8.87872	8.96692	8.8941
ENSMUSG00000027896	Slc16a4	-0.338722	0.638193	-0.958805	0.000617978	-0.620083	NA		6.54144	6.93857	6.9011	6.83284	6.80577	6.06351	6.31807	6.63916	5.83594	6.14828	5.51894	5.97409
ENSMUSG00000015357	Clpx	-0.269035	0.692788	-0.811621	0.000624242	-0.542587	0.045475		13.0457	13.8002	13.4631	13.0217	13.1457	13.2596	12.9409	13.0357	12.0337	12.5926	12.6688	12.8218
ENSMUSG00000041515	Irf8	0.759273	0.210805	1.26017	0.000624242	0.500896	0.228101		8.41944	8.0265	8.08176	7.22105	8.75641	9.0912	8.95442	7.95025	9.88747	8.99046	8.90675	8.95411
ENSMUSG00000037234	Hook3	0.105715	0.75281	-0.364907	0.000628583	-0.470621	0.000151585		11.1733	11.0145	11.2245	11.0463	11.2487	11.2126	11.2431	11.1859	10.5879	10.6872	10.8128	10.9043
ENSMUSG00000026383	Epb41l5	-0.0435407	0.906374	-0.347589	0.000630534	-0.304048	0.00981397		10.8025	10.778	10.8664	10.9493	10.7843	10.8051	10.8463	10.7913	10.3158	10.4676	10.6013	10.6088
ENSMUSG00000104713	Gbp6	2.10402	0.00249409	2.07059	0.000630534	-0.0334318	0.968325		8.26167	8.80533	8.20751	8.4978	10.441	11.1029	10.9971	8.57287	11.1212	10.0794	9.92693	10.6393
ENSMUSG00000002524	Puf60	0.0589166	0.824604	0.27044	0.000638823	0.211524	0.0202138		11.2434	11.3595	11.3606	11.332	11.3461	11.3789	11.3713	11.4358	11.5567	11.7078	11.5776	11.525
ENSMUSG00000022584	Ly6c2	1.32324	0.339349	2.48129	0.00066114	1.15806	NA		4.47333	3.38855	4.4558	4.19373	5.19246	6.04033	5.37014	3.87091	7.55686	5.89904	5.42401	5.47287
ENSMUSG00000022372	Sla	0.626377	0.210805	1.01733	0.000661289	0.390951	NA		6.4808	5.93486	5.76738	5.58491	6.32783	6.98371	6.61371	6.29304	7.12424	7.00427	6.78256	6.90646
ENSMUSG00000009376	Met	-0.0793413	0.83856	-0.390563	0.000665253	-0.311222	0.0186912		11.3985	11.5096	11.3976	11.3816	11.1769	11.5186	11.2924	11.3652	10.9066	11.1258	10.949	11.132
ENSMUSG00000027784	Ppm1l	-0.130673	0.824604	-0.604274	0.000693202	-0.473601	0.0210831		8.6538	8.26778	8.33324	8.42117	8.3104	8.26058	8.33609	8.28673	7.76531	7.50999	8.08049	7.93495
ENSMUSG00000017291	Taok1 ENSMUSG00000017291	0.0306768	0.933965	-0.327947	0.000703953	-0.358624	0.00159787		10.5785	10.6159	10.7302	10.4073	10.6528	10.6366	10.6145	10.566	10.2141	10.2755	10.2649	10.2844
ENSMUSG00000021451	Sema4d	0.588854	0.612322	1.52622	0.000708745	0.937362	NA		5.98713	5.80169	5.14581	5.02675	6.11131	6.35405	5.70137	6.15638	7.8626	6.59974	6.54759	6.47923
ENSMUSG00000024228	Nudt12	-0.400244	0.0272199	-0.478682	0.000722444	-0.0784384	0.660884		10.7846	10.6268	10.4046	10.2765	10.1259	10.1817	10.2256	10.009	10.0124	9.99653	10.1147	10.113
ENSMUSG00000004393	Ddx56	0.0228247	0.962072	0.386795	0.000743356	0.363971	0.0061895		10.2048	10.1804	10.3311	10.2416	10.2529	10.155	10.3322	10.3068	10.619	10.8079	10.6103	10.4384
ENSMUSG00000018507	Trpv2	0.488772	0.40964	0.970616	0.000747447	0.481844	NA		6.03009	5.88306	5.47169	5.6176	6.0682	6.53074	6.0656	6.20338	7.07869	6.64313	6.5325	6.43597
ENSMUSG00000022790	Igsf11	-0.52001	1.46696e-06	-0.350214	0.000749301	0.169796	0.155795		9.64316	9.67297	9.49991	9.47871	8.99091	9.13013	9.10743	9.00638	9.19781	9.1982	9.30996	9.20879
ENSMUSG00000041540	Sox5	0.0892612	0.933965	-0.950954	0.000770463	-1.04022	0.00159787		9.51483	9.47506	9.49319	8.79793	9.31978	9.48797	9.46425	9.47477	8.30478	7.77087	8.30132	8.99194
ENSMUSG00000052957	Gas1	-0.600593	0.193663	-0.963858	0.000788022	-0.363265	0.264895		9.81881	9.5139	9.58031	10.2546	8.90775	9.58525	9.34618	8.94891	8.39582	8.93218	8.60524	9.33975
ENSMUSG00000054659	Pm20d2	-0.124845	0.783247	-0.478904	0.000788022	-0.354059	0.0307949		8.35754	8.35592	8.59831	8.47121	8.35593	8.30014	8.37371	8.26473	7.8693	7.82463	8.04903	8.14654
ENSMUSG00000015950	Ncf1	0.657789	0.253675	1.12282	0.000792415	0.465027	0.212739		7.95115	7.23565	6.75894	6.9909	7.76632	8.15665	8.10952	7.73517	8.97972	8.21806	8.14144	8.13306
ENSMUSG00000042271	Nxt2	0.0116432	0.985905	-0.576876	0.000792415	-0.588519	0.00316729		9.67057	9.64797	10.1635	9.67396	9.93211	9.80227	9.76255	9.76454	9.07269	9.09103	9.28316	9.44896
ENSMUSG00000045775	Slc16a5	-1.16016	0.0559852	-1.50707	0.000796923	-0.346911	0.527611		8.22516	7.70712	6.71341	8.21232	7.1014	6.64269	6.80489	6.0575	6.82647	5.449	6.30279	6.58863
ENSMUSG00000000290	Itgb2	0.845432	0.159559	1.29792	0.000802452	0.452487	0.301593		8.43151	7.86231	7.16059	7.22105	8.2634	9.04246	8.76918	8.13738	9.66471	8.70328	8.65485	8.93352
ENSMUSG00000026786	Apbb1ip	1.14152	0.00739212	1.18982	0.000837508	0.0483046	NA		6.1322	5.3074	5.61063	5.4462	6.54779	6.84348	7.07993	6.3978	7.37095	6.51819	6.54759	6.54857
ENSMUSG00000030281	Il17rc	0.218655	0.213246	0.356434	0.000837508	0.13778	0.251451		10.3368	10.3968	10.4562	10.579	10.6664	10.7256	10.6807	10.5727	10.7556	10.9538	10.6907	10.7815
ENSMUSG00000024155	Meiob	0.7227	0.184311	1.13706	0.000837508	0.414363	0.278479		7.65439	8.19529	8.25065	7.70454	8.86431	8.83926	8.80749	8.12523	9.83877	8.88777	8.57241	8.74256
ENSMUSG00000046402	Rbp1	0.247607	0.76335	0.866641	0.000837508	0.619034	0.0368163		9.70743	9.94497	9.43827	9.4964	9.96186	9.70431	10.331	9.4938	10.8518	10.751	10.2102	10.148
ENSMUSG00000050212	Eva1b	0.321437	0.272026	0.546298	0.000854883	0.224861	0.21468		7.56958	7.59889	7.6377	7.55223	7.80623	8.05046	7.78584	7.96396	8.36769	7.92297	8.09083	8.11488
ENSMUSG00000006360	Crip1	0.550873	0.444393	1.14825	0.000866045	0.597376	0.117892		6.8835	7.20433	6.36646	7.02785	7.06896	7.89766	7.50984	7.11534	8.59502	8.03797	7.46965	7.75303
ENSMUSG00000024621	Csf1r	0.845256	0.0489933	1.0704	0.00087476	0.22514	0.566191		11.0983	10.3581	9.77202	9.7478	10.8708	11.4722	11.3857	10.9753	11.6852	11.2006	11.4143	11.3516
ENSMUSG00000000682	Cd52	0.809772	0.516212	1.85646	0.000880946	1.04669	0.0940774		7.45602	7.38278	7.4835	7.52664	8.1999	8.76698	8.26778	7.54753	10.3133	9.1909	8.23762	8.47689
ENSMUSG00000002699	Lcp2	0.954674	0.018139	1.08272	0.000893359	0.12805	0.75622		7.77925	6.73447	6.5675	6.77605	8.01928	8.19913	8.02927	7.65289	8.42342	7.71503	8.08049	8.16432
ENSMUSG00000022533	Atp13a3	-0.0443345	0.928046	-0.438005	0.000893979	-0.39367	0.00951584		12.2957	12.1001	12.2425	12.0853	12.0792	12.078	12.1705	12.2251	11.45	11.7172	11.8921	11.8818
ENSMUSG00000038069	Cdkn2aip	-0.139533	0.61991	-0.366271	0.000915752	-0.226739	0.069434		9.37603	9.37782	9.47739	9.55031	9.19758	9.25618	9.35326	9.4186	8.96727	9.09103	9.11355	9.14754
ENSMUSG00000034652	Cd300a	0.802786	0.0939974	1.10497	0.000928924	0.302182	0.427187		7.38334	6.53074	6.24372	6.35926	7.46769	7.65987	7.58394	7.19891	8.26974	7.46717	7.69644	7.57837
ENSMUSG00000024670	Cd6	1.3819	0.356273	2.55451	0.000940477	1.17261	NA		3.65846	3.52999	3.69737	3.07036	4.18966	5.60769	3.64838	3.74947	6.28019	5.88465	4.6675	4.79285
ENSMUSG00000030793	Pycard	0.815775	0.358759	1.52897	0.000949342	0.713193	NA		6.1711	5.59184	5.43476	4.81757	6.69676	6.17411	6.48209	5.92354	7.8693	6.68526	6.54759	6.58863
ENSMUSG00000022911	Arl13b	-0.0594266	0.940424	-0.719968	0.000955087	-0.660541	0.00822111		8.13457	8.06188	8.17429	8.11837	8.01361	8.27057	8.07567	7.8651	6.99534	7.49586	7.18121	7.82746
ENSMUSG00000023982	Guca1a	0.470248	0.438912	0.956611	0.000961405	0.486362	0.125709		6.29955	6.31313	5.76738	6.59091	6.86994	6.74657	6.58191	6.67296	7.56514	7.37752	6.8327	6.85264
ENSMUSG00000044199	S1pr4	0.930044	0.253675	1.52495	0.00096511	0.594906	NA		4.64896	4.41008	4.30024	3.40596	4.54451	5.21096	5.03651	5.30141	5.8083	5.77969	5.05309	5.55604
ENSMUSG00000021236	Entpd5	-0.216623	0.408868	-0.434111	0.000968778	-0.217488	0.139226		13.7337	13.3421	13.4593	13.6559	13.2924	13.5079	13.3242	13.2176	13.1916	12.971	13.1356	13.1805
ENSMUSG00000079227	Ccr5	1.07586	0.00156069	0.988507	0.00097187	-0.08735	0.820633		7.48719	6.96372	6.1782	6.63947	7.96743	8.06202	8.10952	7.60992	8.11474	7.83589	7.7496	7.72934
ENSMUSG00000034903	Cobll1	-0.132137	0.798337	-0.533406	0.00097187	-0.401269	0.0294968		10.5547	10.4787	10.4034	10.5924	10.2249	10.5562	10.3417	10.3674	9.71769	9.75981	10.1373	10.2274
ENSMUSG00000074576	Mocs3	0.110033	0.841849	0.523006	0.00097187	0.412974	0.0217756		8.25263	8.26778	8.19099	8.16334	8.37816	8.02117	8.4149	8.46126	8.69275	8.81375	8.88909	8.52241
ENSMUSG00000052760	A630001G21Rik	0.667773	0.30129	1.1515	0.00097493	0.483724	NA		4.59276	5.49163	5.14581	5.16586	5.93054	5.86676	5.57785	5.50275	6.4508	6.41181	5.94077	5.82556
ENSMUSG00000030313	Dennd5b	-0.0373437	0.928046	-0.367563	0.000977421	-0.330219	0.00987518		11.3421	11.4723	11.4149	11.2087	11.2535	11.3018	11.3701	11.3736	10.8132	10.9739	11.0399	11.1359
ENSMUSG00000050199	Lgr4	-0.0296179	0.944691	-0.369758	0.000977421	-0.34014	0.00817488		11.0793	11.1746	11.2776	11.0943	11.0772	11.1511	11.0791	11.2048	10.6397	10.8236	10.6949	10.9727
ENSMUSG00000003746	Man1a	-0.0802854	0.831156	-0.371908	0.000997919	-0.291623	0.023426		12.9521	13.0642	13.0766	12.9924	12.8663	13.0277	12.909	12.9599	12.4454	12.5641	12.7308	12.8311
ENSMUSG00000033192	Lpcat2	0.67933	0.276323	1.15649	0.0010072	0.477163	0.218676		6.70943	6.27344	5.85385	5.93541	6.80577	7.24927	6.91107	6.47646	7.93469	6.89364	7.16173	7.21874
ENSMUSG00000029022	Miip	0.119557	0.767647	0.422933	0.0010072	0.303376	0.0381024		9.30784	9.36135	9.44757	9.4495	9.57978	9.39282	9.4334	9.62692	10.0093	9.85884	9.68739	9.67198
ENSMUSG00000056973	Ces1d	-0.312279	0.118776	-0.447015	0.00100755	-0.134736	0.390608		14.9743	14.7667	15.1901	15.0771	14.5616	14.8625	14.5794	14.7664	14.4706	14.4972	14.6931	14.5821
ENSMUSG00000037942	Crp	-0.308405	0.137537	-0.452623	0.00101474	-0.144218	0.360021		13.5956	14.0018	13.9482	14.0784	13.5985	13.5843	13.4893	13.7517	13.4637	13.5854	13.3443	13.4556
ENSMUSG00000016239	Lonrf3	-0.0844064	0.950365	-1.16428	0.00102329	-1.07987	0.00807976		7.48719	8.68192	8.36303	8.1069	8.34242	8.33865	7.91906	7.88686	6.23936	7.03065	7.18121	7.56504
ENSMUSG00000025498	Irf7	0.660098	0.150417	0.983275	0.00103501	0.323177	0.344488		10.7807	10.786	10.3646	10.8419	11.3916	11.6468	11.4636	10.8349	12.3788	11.3908	11.1875	11.4756
ENSMUSG00000015355	Cd48	0.89532	0.0765679	1.17723	0.00104187	0.281907	NA		6.0718	5.59184	5.70671	5.37151	6.49993	6.54727	6.89821	6.18007	7.46247	6.66855	6.40575	6.53497
ENSMUSG00000030844	Rgs10	0.189639	0.867733	1.06166	0.00104187	0.87202	NA		6.03009	5.26755	5.93543	5.98636	6.00101	6.13088	6.04242	5.86627	7.2833	6.9976	6.56253	6.36086
ENSMUSG00000030655	Smg1	-0.0140911	0.976263	-0.414971	0.00104187	-0.40088	0.0061895		10.9034	10.8148	10.8126	10.6279	10.9178	10.7265	10.7232	10.7395	10.281	10.21	10.4469	10.5568
ENSMUSG00000079523	Tmsb10	0.280352	0.800003	1.13006	0.00104187	0.849706	0.030111		8.54693	8.20059	8.57304	8.50218	8.7598	9.19191	8.51512	8.35077	10.3605	9.48127	8.94714	9.10213
ENSMUSG00000020817	Rabep1	-0.0185493	0.967543	-0.362006	0.00104349	-0.343457	0.00690567		11.078	11.1638	11.0758	11.2046	10.9983	11.2828	11.1281	11.0252	10.6563	10.8358	10.6949	10.8783
ENSMUSG00000028185	Dnase2b	-0.21869	0.293056	-0.380603	0.00105029	-0.161914	0.216937		10.0902	10.1951	10.2337	10.1128	10.0994	9.78495	9.88487	9.97559	9.85743	9.62455	9.82379	9.8111
ENSMUSG00000038811	Gngt2	0.410125	0.555112	0.956276	0.00109692	0.546151	0.0940774		7.70829	7.63848	7.42821	7.09903	7.58703	8.2199	7.9874	7.67807	8.97039	8.40108	8.20468	7.94012
ENSMUSG00000022462	Slc38a2	-0.212964	0.486358	-0.460164	0.00109692	-0.2472	0.116922		11.938	12.1884	12.3271	12.0787	11.7877	11.9235	11.875	12.1046	11.7214	11.4525	11.7947	11.7315
ENSMUSG00000070427	Il18bp	0.688002	0.114205	0.969541	0.00110108	0.281539	0.408978		8.74365	8.59604	8.02699	9.07006	9.21498	9.62084	9.48804	8.93853	10.1412	9.38743	9.31658	9.47413
ENSMUSG00000036257	Pnpla8	-0.0192612	0.964282	-0.342023	0.00110108	-0.322762	0.0075832		12.1411	12.0304	12.1797	12.0666	12.0525	12.1417	12.0173	12.1306	11.6584	11.6109	11.898	11.8683
ENSMUSG00000036067	Slc2a6	0.615012	0.731346	1.86287	0.00110108	1.24786	NA		4.64896	4.2557	4.03007	3.90685	4.41285	5.16884	4.83544	4.44079	6.72663	5.61511	4.77398	5.70925
ENSMUSG00000045730	Adrb2	0.847176	0.130562	1.18921	0.00112164	0.342029	NA		4.90118	4.54953	4.52771	4.97723	5.77835	5.33042	5.54524	5.30141	6.28019	5.69974	5.63651	5.58273
ENSMUSG00000018774	Cd68	0.660283	0.116227	0.929226	0.00112164	0.268943	0.409628		8.47879	7.9593	7.4653	7.4379	8.27766	8.78103	8.73345	8.35598	9.12124	8.68056	8.77832	8.65723
ENSMUSG00000068335	Dok1	0.855538	0.110898	1.18342	0.00112164	0.327877	NA		6.0718	5.77352	5.79678	5.02675	6.49993	6.49709	6.5494	6.55104	7.41744	6.93613	6.45459	6.28161
ENSMUSG00000040592	Cd79b	0.212285	0.872199	1.20004	0.00117091	0.987758	NA		4.70306	5.26755	5.8256	5.90924	5.48247	5.78547	5.67147	5.80663	7.01965	6.71809	6.28489	6.34535
ENSMUSG00000049103	Ccr2	0.583204	0.646526	1.53327	0.00122731	0.950066	NA		4.85414	5.38394	5.64338	5.40934	5.93054	6.17411	5.89495	5.42555	7.70663	6.50883	6.30279	5.99411
ENSMUSG00000021242	Npc2	0.0544634	0.918488	0.475712	0.00122731	0.421249	0.0121347		11.3298	11.4607	11.5266	11.5593	11.5051	11.6464	11.4836	11.4614	12.2476	11.9244	11.8858	11.6706
ENSMUSG00000031827	Cotl1	0.580374	0.0919454	0.782541	0.00123387	0.202167	0.47449		9.35718	8.99113	8.48546	8.7545	9.35832	9.81769	9.51565	9.29112	10.0423	9.59171	9.48868	9.66419
ENSMUSG00000020063	Sirt1	-0.205905	0.678583	-0.58128	0.001243	-0.375376	0.0645462		8.89946	8.85323	9.15578	8.847	8.90775	8.55441	8.43729	8.98971	8.27984	8.35224	8.52365	8.30721
ENSMUSG00000045973	Slc25a51	-0.447636	0.0612372	-0.569825	0.00124764	-0.122189	0.570034		11.7134	12.1523	11.5693	11.4625	11.3987	11.193	11.1999	11.4035	11.29	11.0407	11.2214	11.1594
ENSMUSG00000015340	Cybb	1.11583	0.012229	1.191	0.00124778	0.0751726	0.879643		8.96458	8.11336	7.86292	7.44703	9.13105	9.62084	9.42671	9.00306	9.96932	9.06255	9.03006	9.29202
ENSMUSG00000055541	Lair1	0.882458	0.0607251	1.10855	0.0012764	0.226095	0.580685		6.68276	6.38937	5.64338	5.74141	6.66818	7.30867	7.36789	6.60456	7.47131	6.9706	7.29288	7.23565
ENSMUSG00000004707	Ly9	0.989149	0.0607812	1.24257	0.00130616	0.253425	NA		5.94285	5.82933	6.01264	5.71144	6.71085	7.24927	6.89821	6.22633	7.80781	6.73423	6.57731	6.79674
ENSMUSG00000029695	Aass	-0.0940546	0.829969	-0.423891	0.00132596	-0.329837	0.0277158		13.0451	13.3227	13.458	13.1405	13.2131	13.0556	13.0981	13.2499	12.801	12.6705	12.9599	12.861
ENSMUSG00000000530	Acvrl1	0.486381	0.401723	0.930478	0.00133903	0.444097	0.163622		7.45602	7.20433	6.66639	6.7468	7.46769	7.61352	7.45823	7.58351	8.50748	7.67796	7.63419	7.88757
ENSMUSG00000049858	Suox	-0.225834	0.297057	-0.390246	0.00133903	-0.164412	0.228535		12.5606	12.4811	12.5577	12.7747	12.3587	12.459	12.3162	12.3502	12.0669	12.0637	12.3122	12.3626
ENSMUSG00000070031	Sp140	0.378043	0.708984	1.09838	0.00134115	0.720333	0.058494		6.79909	6.70494	6.96725	6.39741	7.03577	7.51608	7.03366	6.67296	8.48583	7.41305	7.61998	7.40226
ENSMUSG00000058163	Gm5431	1.70441	0.00249409	1.5812	0.00135565	-0.123206	NA		4.80552	3.38855	3.56691	3.79697	5.77835	5.36813	5.54524	5.01561	5.49811	5.38909	5.28686	5.19003
ENSMUSG00000037902	Sirpa	0.653382	0.296891	1.12383	0.00135565	0.470448	0.230206		9.528	9.02439	8.68342	8.2545	9.39804	9.92913	9.59146	9.4061	10.7556	9.75092	9.81447	9.64374
ENSMUSG00000057130	Txnl4a	-0.0258117	0.947762	0.322003	0.00138912	0.347815	0.00292298		11.667	11.7059	11.6435	11.7171	11.7179	11.6006	11.557	11.7477	12.1574	11.9811	12.017	11.8509
ENSMUSG00000022386	Trmu	0.167374	0.687831	0.464948	0.00140662	0.297574	0.0666612		8.20656	8.52177	8.58573	8.70592	8.76318	8.57067	8.68563	8.69303	9.05516	9.0055	8.89205	8.94127
ENSMUSG00000033411	Ctdspl2 ENSMUSG00000033411	-0.0441282	0.937218	-0.470279	0.00146363	-0.426151	0.0115409		8.59063	8.65515	8.51672	8.38839	8.56809	8.43953	8.41941	8.55938	7.83547	8.02819	8.1612	8.24591
ENSMUSG00000042496	Prdm10	-0.0268772	0.972092	-0.637361	0.00147807	-0.610484	0.00778109		8.58704	8.49614	8.44888	8.58303	8.37374	8.75635	8.47673	8.3715	7.70663	7.70278	7.78186	8.31917
ENSMUSG00000020476	Dbnl	0.203614	0.586772	0.491222	0.00148486	0.287607	0.0943096		9.94061	10.0962	9.94778	10.2624	10.1826	10.3988	10.3734	10.105	10.8167	10.4353	10.5395	10.4042
ENSMUSG00000025059	Gk	-0.159118	0.685811	-0.446305	0.00148516	-0.287186	0.0680933		11.6044	11.4668	11.9803	11.8502	11.5474	11.6502	11.5978	11.5224	11.2494	11.2043	11.2992	11.4133
ENSMUSG00000044811	Cd300c2	0.585814	0.353384	1.05859	0.00149805	0.472778	0.197136		7.50252	6.87369	6.36646	6.47081	7.28206	7.55748	7.51826	7.42397	8.43702	7.61833	7.86853	7.56504
ENSMUSG00000024383	Map3k2	0.0201567	0.96658	-0.377209	0.00149893	-0.397365	0.00378045		9.97674	9.96067	9.87899	9.71985	9.80821	9.94949	9.96409	9.90624	9.33491	9.52947	9.51962	9.64374
ENSMUSG00000036390	Gadd45a	0.68232	0.38009	1.27487	0.00150658	0.592549	0.177938		6.61383	5.22657	6.81749	7.33355	7.14354	7.27928	7.41376	7.49181	8.24932	7.94741	7.80716	7.59157
ENSMUSG00000026819	Slc25a25	-0.72015	0.453697	-1.4675	0.00155379	-0.747347	0.146806		13.148	13.6831	14.0331	13.9643	12.9101	12.0099	13.2911	13.4937	11.8825	11.4583	12.5686	12.8192
ENSMUSG00000046352	Gjb2	-0.214235	0.0456035	-0.257024	0.00155726	-0.042789	0.673367		13.4638	13.4865	13.4263	13.5512	13.2111	13.1882	13.2696	13.3964	13.2187	13.2865	13.2262	13.1686
ENSMUSG00000034663	Bmp2k	-0.161945	0.824604	-0.707045	0.00158138	-0.5451	0.0326701		7.95673	7.54157	7.53675	7.57737	7.62472	7.61352	7.50136	7.25577	6.81262	6.68526	7.26577	7.09441
ENSMUSG00000030789	Itgax	0.43059	0.828531	1.85691	0.00159588	1.42632	NA		5.19344	5.04992	4.84167	4.76017	5.10983	6.08632	5.25388	4.5172	7.75086	6.26399	6.09253	5.7569
ENSMUSG00000024781	Lipa	-0.135495	0.60018	-0.332233	0.00159588	-0.196738	0.0934983		13.0987	13.0918	13.0978	13.2262	12.9793	13.1514	13.0075	12.8194	12.7327	12.7291	12.8108	12.9104
ENSMUSG00000002204	Napsa	1.0299	0.241528	1.62507	0.00159588	0.59517	NA		4.53428	4.48149	3.92746	4.63803	5.38042	5.60769	5.4069	4.65885	6.63518	5.71609	5.05309	5.55604
ENSMUSG00000061838	Suclg2	-0.190636	0.105934	-0.258779	0.00159588	-0.0681432	0.476894		13.1559	13.2265	13.3182	13.3958	13.0729	13.0996	13.0957	13.0767	13.0824	12.9512	13.0257	13.0114
ENSMUSG00000020042	Btbd11	0.6959	0.377044	1.25362	0.00159865	0.557717	NA		5.1158	4.90161	4.38012	4.19373	5.19246	5.36813	5.70137	4.84823	5.6921	5.88465	5.608	6.05256
ENSMUSG00000023274	Cd4	0.722061	0.037422	0.835503	0.00159865	0.113441	0.724265		6.40122	6.07996	6.58446	5.88259	7.11205	6.95921	7.03366	6.67296	7.38972	7.1008	6.88115	6.83054
ENSMUSG00000032294	Pkm	0.469134	0.487635	0.988632	0.00159865	0.519499	0.134369		9.88319	9.6245	9.21143	8.97865	9.8	10.2565	9.92977	9.68604	11.1149	10.092	10.0956	10.2326
ENSMUSG00000052133	Sema5b	-0.795087	0.0919454	-1.05304	0.00160766	-0.257958	NA		7.38334	6.93857	6.83177	7.53522	6.27193	6.54727	6.5494	6.3568	6.48613	5.36855	6.40575	6.31384
ENSMUSG00000024937	Ehbp1l1	0.24161	0.434578	0.475765	0.00162331	0.234155	0.159543		9.38433	9.18006	8.95197	9.26063	9.36502	9.61693	9.3996	9.3782	9.88747	9.65136	9.58141	9.56728
ENSMUSG00000026395	Ptprc	0.752039	0.103211	1.0114	0.00164757	0.259365	0.488263		8.44744	8.00242	7.78436	7.4651	8.50078	9.11635	8.8006	8.30301	9.5358	8.72566	8.7427	8.69748
ENSMUSG00000029146	Snx17	0.0372016	0.923098	0.323829	0.00164861	0.286627	0.0142498		9.86254	9.7617	9.83183	9.83899	9.92458	9.72988	9.82501	9.95685	10.281	10.126	10.0683	10.1073
ENSMUSG00000050029	Rap2c	-0.0533309	0.881306	-0.324325	0.00165007	-0.270994	0.0206716		10.4459	10.4422	10.6984	10.5422	10.5673	10.5408	10.3965	10.4156	10.1591	10.2322	10.2396	10.2146
ENSMUSG00000024677	Ms4a6b	0.994121	0.124234	1.36104	0.00167648	0.366917	NA		5.23074	5.09615	4.4558	5.02675	5.57777	6.37272	6.01887	5.34399	6.84018	6.16028	5.84631	5.84774
ENSMUSG00000027514	Zbp1	1.34921	0.147818	1.93011	0.00170017	0.580903	0.407951		7.93429	8.80533	7.89726	8.2545	9.75992	10.0223	9.80104	8.34029	11.1435	9.7755	9.32098	9.79264
ENSMUSG00000033308	Dpyd	-0.0252042	0.963158	-0.422169	0.00173203	-0.396965	0.00969003		14.0122	13.8946	14.0175	14.0008	13.9809	13.9022	13.9427	14	13.3095	13.3776	13.7378	13.7583
ENSMUSG00000049882	Vcpkmt	0.204769	0.806905	0.798512	0.0017587	0.593743	0.037809		6.38477	6.644	6.1782	6.79046	6.77928	6.51401	6.77707	6.76983	7.55686	7.4768	6.95091	7.07574
ENSMUSG00000020132	Rab21	-0.102042	0.767647	-0.350448	0.00176275	-0.248406	0.0484523		10.2048	10.3474	10.2813	10.2151	10.1763	10.2863	9.98855	10.1789	9.84558	9.83003	9.92404	10.0474
ENSMUSG00000028088	Fmo5	-0.212374	0.459307	-0.430487	0.00176305	-0.218113	0.153302		14.8891	15.0969	14.6071	14.7697	14.5904	14.539	14.7351	14.6853	14.295	14.4632	14.3572	14.5562
ENSMUSG00000033964	Zbtb41	-0.098795	0.777299	-0.347302	0.00176305	-0.248507	0.0471076		9.23856	9.28108	9.35177	9.06118	9.15443	9.06273	9.13508	9.20134	8.86364	8.93741	8.88017	8.88072
ENSMUSG00000039782	Cpeb2	-0.0348179	0.969955	-0.721182	0.00178924	-0.686364	0.00877343		10.4637	10.7965	10.9579	10.7361	10.6941	10.8698	10.6007	10.6794	9.34216	10.1563	10.0644	10.3644
ENSMUSG00000025521	Tmem192	-0.0526671	0.924992	0.464608	0.00179364	0.517275	0.00285433		8.58344	8.67051	8.7786	8.7248	8.58348	8.65701	8.69309	8.61694	9.38723	9.1982	9.10847	8.86721
ENSMUSG00000046785	Epm2aip1	-0.0403801	0.940424	-0.453254	0.00180702	-0.412874	0.0121598		10.4459	10.2789	10.2656	10.2842	10.3773	9.99691	10.2675	10.4428	9.68576	9.81777	9.91679	10.033
ENSMUSG00000066682	Pilrb2	0.873149	0.0322774	0.986718	0.00180907	0.113569	NA		6.28189	5.93486	5.27679	5.6176	6.21377	6.64269	6.94895	6.73826	6.99534	6.80472	6.5325	6.70253
ENSMUSG00000028069	Gpatch4	0.142066	0.808691	0.569162	0.00182208	0.427096	0.0379027		8.7533	9.11418	8.86095	8.89779	9.12317	8.80185	9.14328	9.11793	9.47116	9.76375	9.45105	9.152
ENSMUSG00000026009	Icos	0.776513	0.408868	1.4433	0.00182208	0.666787	NA		5.23074	4.79352	4.21568	4.00895	5.06667	5.78547	4.98881	5.34399	6.43281	5.91329	5.57892	5.70925
ENSMUSG00000038279	Nop2	0.0998877	0.840798	0.457631	0.00182208	0.357743	0.0303955		9.57227	9.78834	9.4336	9.58171	9.75992	9.51344	9.6463	9.85564	9.99713	10.1215	10.2138	9.86374
ENSMUSG00000041926	Rnpep	0.0456604	0.896069	0.30117	0.00182208	0.25551	0.0194133		10.8347	10.9531	10.7844	10.9779	10.9171	10.9388	10.9535	10.9314	11.2202	11.3211	11.0942	11.1104
ENSMUSG00000000739	Sult5a1	0.620576	0.180446	0.920122	0.00182208	0.299546	0.369921		8.74365	9.07143	8.99383	9.37259	9.85652	9.88428	9.12684	9.72884	10.3934	10.2519	9.37061	9.65479
ENSMUSG00000051682	Treml4	1.0026	0.0173004	1.07149	0.00183699	0.0688927	0.879264		7.23517	6.8469	5.88156	6.21718	7.51662	7.93583	7.74335	7.16369	7.87598	7.51467	7.51641	7.80497
ENSMUSG00000028383	Hsdl2	-0.20368	0.482708	-0.420477	0.00184913	-0.216798	0.148406		11.2221	11.5753	11.6531	11.6236	11.2432	11.5154	11.2607	11.2615	11.1566	11.0536	11.1127	11.1098
ENSMUSG00000079442	St6galnac4	0.636843	0.293729	1.04281	0.00185154	0.405969	NA		5.77622	5.09615	5.54284	5.55146	6.23342	6.42734	6.0656	5.53985	6.82647	6.50883	6.09253	6.45054
ENSMUSG00000052270	Fpr2	1.35324	0.156676	1.92663	0.00189115	0.573396	NA		5.3372	4.73628	3.92746	4.19373	6.13239	5.96849	5.84224	5.42555	7.44462	6.30779	5.25044	5.60894
ENSMUSG00000019951	Uhrf1bp1l	-0.0551025	0.855472	-0.277315	0.00193202	-0.222212	0.0278624		10.7205	10.6492	10.7359	10.6528	10.6149	10.623	10.5857	10.7153	10.3876	10.3083	10.4216	10.5321
ENSMUSG00000047250	Ptgs1	0.814591	0.0102661	0.825339	0.00194831	0.0107474	0.976556		8.94507	8.59604	7.92415	8.08953	9.01381	9.42673	9.47295	9.0456	9.49303	9.08946	9.14613	9.3041
ENSMUSG00000032322	Pstpip1	0.401816	0.852666	1.91594	0.00196729	1.51412	NA		4.19995	4.90161	4.12586	5.02675	5.02218	5.72861	3.64838	4.72478	7.20066	5.85543	5.89431	5.97409
ENSMUSG00000019232	Etnppl	-0.208903	0.632122	-0.530836	0.00197921	-0.321933	0.0915775		12.2402	12.2911	12.3337	12.4285	11.9148	12.353	11.8799	12.2582	11.6647	11.8963	11.5394	12.0267
ENSMUSG00000031489	Adrb3	0.528516	0.0027732	0.4806	0.0019804	-0.047916	0.80863		8.74365	8.75938	8.85746	8.5239	9.32666	9.23847	9.02411	9.38841	9.06687	9.32084	9.04874	9.33975
ENSMUSG00000032890	Rims3	0.671977	0.313564	1.12857	0.00198358	0.45659	NA		6.4962	5.93486	5.57713	4.97723	6.41645	6.80274	6.37484	6.31461	7.10165	6.61725	7.08106	6.88518
ENSMUSG00000024331	Dsc2	-0.00915143	0.988385	-0.50338	0.00200735	-0.494229	0.00778109		10.843	10.6618	11.0417	11.0687	10.7343	11.1565	10.8463	10.8424	10.3268	10.2638	10.4133	10.6153
ENSMUSG00000029727	Cyp3a13	-0.401356	0.0481757	-0.476298	0.00201347	-0.0749417	0.696717		12.5364	13.0673	12.5295	12.6816	12.2571	12.3533	12.3102	12.3567	12.2869	12.3871	12.09	12.1986
ENSMUSG00000060063	Alox5ap	0.732454	0.180302	1.06803	0.00201681	0.335578	0.385473		6.84793	6.27344	6.1782	6.15172	6.89483	7.23913	7.15748	7.09055	8.12598	7.13768	6.93952	7.2102
ENSMUSG00000021215	Net1	-0.172501	0.582989	-0.404948	0.00203415	-0.232446	0.109802		11.6185	11.8123	11.8293	11.6579	11.4304	11.7033	11.5213	11.5719	11.0683	11.3816	11.3582	11.4707
ENSMUSG00000030830	Itgal	1.03036	0.015328	1.08194	0.00205566	0.0515824	0.912355		9.17778	8.53442	7.83484	7.94246	9.23704	9.82788	9.75009	9.02612	9.80595	9.14334	9.49842	9.67509
ENSMUSG00000019132	BC005537	-0.0292171	0.950387	-0.379526	0.0020835	-0.350309	0.012113		12.1783	12.0116	12.0372	11.9718	11.9842	12.1559	12.0062	11.9352	11.4728	11.5819	11.7672	11.8402
ENSMUSG00000024507	Hsd17b4	-0.105905	0.311876	-0.179567	0.0020835	-0.0736621	0.257507		14.2445	14.292	14.2234	14.2947	14.1421	14.2191	14.1563	14.1125	14.0531	14.0562	14.1138	14.1135
ENSMUSG00000027109	Sp3	-0.0198444	0.971983	-0.451388	0.00210615	-0.431544	0.00969003		10.3831	10.3782	10.4329	10.3574	10.272	10.4882	10.447	10.2506	9.58346	9.9385	10.1223	10.0486
ENSMUSG00000030674	Qprt	0.164968	0.23151	0.256985	0.00213214	0.0920169	0.328738		12.7413	12.8787	12.9774	12.9885	13.0362	13.0569	13.1157	13.0481	13.1596	13.177	13.1179	13.1706
ENSMUSG00000011960	Ccnt1	-0.304922	0.181696	-0.446884	0.00213458	-0.141962	0.394217		10.0039	10.2031	10.1191	9.76978	9.83739	9.49011	9.68983	9.87028	9.56912	9.59944	9.60864	9.57395
ENSMUSG00000066072	Cyp4a10	-1.1883	0.200921	-1.78548	0.00216002	-0.597184	0.364207		11.6181	11.2372	10.4129	12.3066	10.4143	11.1531	9.75366	9.57648	9.7471	9.85053	9.29885	10.0712
ENSMUSG00000057135	Scimp	0.847423	0.21031	1.26187	0.00216002	0.414443	NA		5.49885	5.22657	4.6616	4.35751	5.88157	5.91852	5.99492	5.16558	6.58719	5.99595	5.87051	6.12699
ENSMUSG00000057191	AB124611	0.580437	0.486358	1.179	0.00217412	0.598566	0.15504		6.99612	6.644	6.66639	5.74141	6.73861	7.43843	7.26151	7.03965	8.31464	7.69867	7.00658	7.59813
ENSMUSG00000029925	Tbxas1	0.715889	0.197834	1.05914	0.00217412	0.343249	0.371724		6.82372	6.73447	5.73736	5.96111	7.01322	7.35636	7.24129	6.60456	7.75086	7.13768	7.20995	7.49651
ENSMUSG00000040128	Pnrc1	-0.381601	0.574508	-0.881014	0.00219949	-0.499413	0.116468		11.1096	12.1777	12.2859	12.0344	11.8471	11.4097	11.4614	11.5903	10.5715	11.3867	11.0754	11.1993
ENSMUSG00000032411	Tfdp2	-0.0653919	0.911143	-0.500063	0.00219949	-0.434671	0.0186943		9.83252	9.81278	9.75526	9.24502	9.64358	9.65557	9.49018	9.6673	9.25269	9.15388	9.0828	9.24057
ENSMUSG00000030107	Usp18	0.708397	0.147818	0.990704	0.0022274	0.282308	0.447284		8.89656	8.66668	8.08772	8.25969	9.21498	9.62279	9.32953	8.46126	9.95992	9.38103	9.05139	9.44714
ENSMUSG00000020901	Pik3r5	0.119397	0.950365	1.44172	0.00225468	1.32232	NA		5.80123	5.14095	4.89702	3.90685	4.92886	5.29169	5.29369	5.25754	6.95808	6.16028	6.32046	6.10874
ENSMUSG00000013707	Tnfaip8l2	0.495303	0.584688	1.1321	0.00230146	0.636794	NA		6.38477	5.80169	5.14581	5.88259	6.23342	6.51401	6.21818	6.37745	7.4801	6.9706	6.76975	6.3762
ENSMUSG00000026979	Psd4	0.539701	0.32241	0.907867	0.00236189	0.368166	0.260726		7.42417	7.06017	6.69791	6.39741	7.64687	7.675	7.47564	7.00026	8.08048	7.88732	7.49322	7.82187
ENSMUSG00000020143	Dock2	0.696582	0.197834	1.02601	0.00238386	0.329423	0.381902		7.01762	6.68995	6.58446	6.30007	7.12262	7.83169	7.33964	6.93213	8.24417	7.30912	7.39653	7.54482
ENSMUSG00000053279	Aldh1a1	-0.336082	0.0764415	-0.420519	0.00238569	-0.0844365	0.616645		15.743	15.627	15.8735	16.157	15.5573	15.5899	15.4633	15.4977	15.506	15.5169	15.3269	15.4159
ENSMUSG00000042363	Lgalsl	-0.0950155	0.907736	-0.699357	0.00238569	-0.604341	0.0197619		9.72551	10.0675	10.0505	9.8303	9.90786	9.95879	9.97178	9.41362	8.71897	9.22557	9.23736	9.60032
ENSMUSG00000030201	Lrp6	-0.0230863	0.971377	-0.496438	0.00239396	-0.473351	0.0101909		11.5301	11.6479	11.3606	11.3015	11.54	11.5394	11.324	11.3568	10.7753	10.7391	11.0813	11.2302
ENSMUSG00000031659	Adcy7	0.690122	0.184311	1.0011	0.00241175	0.310977	0.402133		7.82266	6.87369	6.9011	6.5576	7.61726	7.99127	7.85399	7.71097	8.53303	7.78644	7.89237	8.10571
ENSMUSG00000015568	Lpl	0.656713	0.193411	0.966488	0.00241175	0.309775	0.391467		9.29909	9.96067	9.3293	8.37889	9.95596	10.0119	10.2166	9.77819	10.622	10.3217	10.2751	9.9315
ENSMUSG00000019577	Pdk4	-0.272937	0.820991	-1.12357	0.00241175	-0.850637	0.0412319		8.87905	9.16929	9.0468	9.47426	9.07498	8.98899	8.9912	8.40204	6.75586	8.06694	8.1612	8.62228
ENSMUSG00000073982	Rhog	0.18722	0.680807	0.49893	0.00241175	0.31171	0.0858097		9.21549	9.31079	9.35177	9.44268	9.52702	9.71166	9.31751	9.48907	10.1343	9.80732	9.67885	9.64374
ENSMUSG00000021282	Eif5	-0.0409052	0.913158	-0.314338	0.00245551	-0.273433	0.0193277		12.9997	13.1663	13.2889	13.1979	13.1663	13.1698	12.9698	13.1872	12.7915	12.8752	12.8157	12.924
ENSMUSG00000031389	Arhgap4	0.449495	0.115796	0.594652	0.00246964	0.145157	0.529889		8.62607	8.50473	8.01453	8.45773	8.79658	9.05407	8.87465	8.7094	9.21371	9.10661	8.7229	8.94385
ENSMUSG00000024298	Zfp871	0.0697676	0.914528	-0.547809	0.00247492	-0.617577	0.00292298		11.1522	10.9895	11.514	11.1582	11.2286	11.4695	11.1553	11.2718	10.5192	10.406	10.7773	10.9207
ENSMUSG00000062949	Atp11c	-0.0209058	0.967576	-0.385644	0.00253339	-0.364738	0.0114546		12.597	12.5669	12.876	12.5636	12.4972	12.6036	12.7275	12.7046	12.0775	12.3528	12.3045	12.3337
ENSMUSG00000045551	Fpr1	0.988746	0.0630805	1.191	0.00253339	0.202254	0.672026		6.78662	6.37068	5.23444	5.64956	6.9903	7.19783	7.24129	6.88964	7.78672	7.0883	7.20044	6.91699
ENSMUSG00000058818	Lilrb3	0.589962	0.575715	1.34004	0.00253339	0.750075	0.122358		7.81654	7.10608	6.20037	6.54065	7.61726	7.80444	7.65443	7.40399	9.16277	8.15651	7.95596	7.74124
ENSMUSG00000002105	Slc39a13	0.182723	0.463942	0.355114	0.00253339	0.172391	0.177992		8.88491	8.90285	8.81857	8.62383	8.938	9.013	9.113	8.89981	9.18444	9.14032	9.18284	9.15422
ENSMUSG00000030509	Asb7	-0.155391	0.773487	-0.52582	0.0025365	-0.370429	0.0563777		8.66065	8.60806	8.82928	8.73601	8.47212	8.6646	8.40585	8.66811	8.46827	8.02491	7.92162	8.29919
ENSMUSG00000045917	Tmem268	0.292723	0.559468	0.647321	0.00253951	0.354598	0.131371		8.87611	8.48749	8.25595	8.48899	8.91386	8.69831	8.9912	8.71752	9.55879	9.17325	8.98919	8.95155
ENSMUSG00000047446	Arl4a	-0.327741	0.501955	-0.680275	0.00257889	-0.352534	0.157129		9.80805	10.0544	10.6245	10.4374	10.049	10.1264	9.80793	9.73485	9.2781	9.62563	9.76206	9.64057
ENSMUSG00000027820	Mme	-0.28775	0.602964	-0.682074	0.00258309	-0.394324	0.114587		10.3453	10.0559	10.4562	9.50734	9.68876	9.93071	10.0081	9.74283	9.3203	9.34601	9.54051	9.59868
ENSMUSG00000036499	Eea1	0.0489586	0.914528	-0.381647	0.00259002	-0.430605	0.00293859		10.3738	10.2057	10.3878	10.2956	10.3494	10.4558	10.265	10.3892	9.71954	9.86252	10.0083	10.1255
ENSMUSG00000034792	Gna15	0.900069	0.493717	1.78522	0.00269358	0.885156	NA		4.53428	3.23171	3.26419	4.35751	4.54451	5.33042	4.66381	3.87091	5.56571	5.52519	5.05309	5.68482
ENSMUSG00000022148	Fyb1	0.99835	0.00826427	0.968127	0.00270536	-0.0302233	0.943751		8.07427	7.69214	7.17186	6.86041	8.74276	8.6184	8.49392	8.1068	8.88696	8.37043	8.12141	8.43722
ENSMUSG00000074622	Mafb	-0.408044	0.58016	-0.9338	0.00273032	-0.525756	0.125165		11.0332	10.9515	10.8973	11.0501	10.5301	9.63831	10.7196	11.0703	10.2088	9.42396	10.1767	10.2577
ENSMUSG00000026179	Pnkd	-0.229686	0.200996	-0.338672	0.00273032	-0.108985	0.395169		12.631	12.7967	12.6803	12.8939	12.5975	12.5244	12.4314	12.5398	12.2366	12.5359	12.3904	12.4802
ENSMUSG00000021786	Oxsm	-0.277327	0.204772	-0.410256	0.00273061	-0.132929	0.393728		10.736	10.5248	10.6152	10.2956	10.272	10.2765	10.3214	10.2309	10.0364	10.0571	10.3405	10.1198
ENSMUSG00000043252	Tmem64	-0.103945	0.824604	-0.428176	0.00275582	-0.32423	0.0428479		10.9794	10.7629	10.9024	11.1051	10.8645	10.8966	10.8521	10.7375	10.37	10.3015	10.6805	10.6723
ENSMUSG00000028572	Hook1	-0.100345	0.897102	-0.650003	0.00276081	-0.549658	0.0234956		11.0305	10.9476	10.5357	10.7546	10.6205	10.7018	10.9228	10.6532	9.78128	9.89967	10.3968	10.5141
ENSMUSG00000045826	Ptprcap	0.64193	0.692498	1.70082	0.0027673	1.05889	NA		4.40968	5.42073	5.23444	5.02675	5.69578	6.33513	5.08268	5.06735	7.50614	6.70995	5.77116	5.89109
ENSMUSG00000026480	Ncf2	0.648469	0.304445	1.05911	0.00277199	0.410644	0.291234		7.52522	6.96372	6.28581	6.41611	7.20454	7.85844	7.69958	7.18726	8.32443	7.80566	7.67598	7.79359
ENSMUSG00000079494	Nat8f5	-0.107689	0.866377	-0.576653	0.00279001	-0.468964	0.0300213		9.72551	9.8041	9.93295	10.1299	10.1914	9.59721	9.73209	9.58316	9.21634	9.22842	9.35996	9.50585
ENSMUSG00000024170	Telo2	0.220317	0.433499	0.408106	0.00279956	0.187789	0.206918		8.11973	7.94042	7.87675	7.8832	8.20985	8.03296	8.27774	8.17913	8.35341	8.32851	8.3365	8.43356
ENSMUSG00000030091	Nup210	0.256335	0.493645	0.51978	0.00280632	0.263445	0.166303		9.43116	9.78658	9.2781	9.49859	9.55852	9.84637	10.0304	9.572	10.1273	9.92977	10.0326	10.0184
ENSMUSG00000024308	Tapbp	0.30196	0.512326	0.631268	0.00280632	0.329308	0.156253		11.7652	11.9485	11.6661	11.8048	12.0313	12.3956	12.1513	11.7536	12.8669	12.3092	12.1922	12.2461
ENSMUSG00000024730	Ms4a8a	1.27374	0.0107016	1.24706	0.00281966	-0.0266779	NA		5.1158	4.41008	4.21568	4.63803	5.63798	6.25686	5.73066	5.30141	5.91583	5.87012	5.82169	5.32262
ENSMUSG00000022220	Adcy4	0.69302	0.0582558	0.816959	0.00282079	0.123939	0.710841		7.95673	7.07179	7.14924	7.24217	7.63952	8.34812	8.12062	8.14342	8.40046	8.04769	8.24226	8.11945
ENSMUSG00000056413	Adap1	0.716314	0.482708	1.40782	0.00286766	0.691508	NA		5.87378	5.77352	4.89702	5.07463	6.39915	5.89287	6.31807	5.83675	7.57338	6.84244	6.22982	6.01386
ENSMUSG00000049470	Aff4	-0.0793687	0.902469	-0.545858	0.00286766	-0.46649	0.0227593		11.9152	11.8869	11.7015	11.3473	11.5533	11.6478	11.6447	11.7502	10.942	10.995	11.312	11.4313
ENSMUSG00000031314	Taf1	-0.104816	0.802147	-0.396496	0.00288259	-0.29168	0.0489473		9.75622	9.63824	9.61167	9.6465	9.52503	9.51974	9.71754	9.46516	9.02845	9.22842	9.36636	9.42334
ENSMUSG00000037318	Traf3ip3	0.619649	0.622738	1.45395	0.00295016	0.834298	NA		4.90118	4.79352	3.92746	4.97723	4.92886	5.86676	4.83544	5.1173	6.61936	5.95521	5.51894	5.73327
ENSMUSG00000023087	Noct	-1.24266	0.0072963	-1.18207	0.00296273	0.0605852	0.909293		10.2912	10.8748	9.50214	10.2204	9.62882	8.18334	9.15683	8.93506	9.55879	9.18798	8.43716	9.10444
ENSMUSG00000059890	Ube4a	-0.0500318	0.835933	-0.217632	0.00299463	-0.1676	0.0412638		11.7747	11.7892	11.8028	11.7506	11.7802	11.605	11.7682	11.7576	11.566	11.5847	11.5776	11.5186
ENSMUSG00000028914	Casp9	0.0858581	0.824604	-0.352627	0.00304623	-0.438485	0.00159787		10.0398	9.80061	9.8336	9.93938	9.93361	10.0972	9.98855	9.94479	9.43546	9.51436	9.53105	9.72536
ENSMUSG00000079012	Serpina3m	-0.614369	0.000453239	-0.479982	0.00304623	0.134387	0.47233		13.0613	13.039	13.0032	13.4963	12.6333	12.6208	12.5589	12.3748	12.8153	12.8101	12.5146	12.5738
ENSMUSG00000003500	Impdh1	0.488473	0.0920816	0.604171	0.00305627	0.115698	0.630071		6.83587	6.80576	6.5675	6.68645	7.16416	7.36572	6.93643	7.31047	7.37095	7.16771	7.50099	7.21874
ENSMUSG00000044098	Rsbn1	0.121523	0.902469	-0.850144	0.00305627	-0.971668	0.00292298		7.37503	7.28638	7.2269	6.94011	7.39976	7.11152	7.39559	7.41401	5.96673	5.96892	6.91646	6.53497
ENSMUSG00000023243	Kcnk5	-0.747702	0.0223349	-0.788708	0.0031419	-0.0410058	0.908275		11.4112	11.6239	10.7696	11.226	10.441	10.0384	10.4481	11.0615	10.4781	10.6067	10.2976	10.6096
ENSMUSG00000041538	H2-Ob	0.814922	0.20228	1.17011	0.00315858	0.35519	NA		5.30258	4.67668	5.64338	5.51722	5.75135	6.51401	5.78753	6.13228	6.75586	6.70177	5.98578	6.03334
ENSMUSG00000039452	Snx22	-0.0433006	0.97237	0.989766	0.00317722	1.03307	0.00663766		6.20898	6.76341	6.36646	5.96111	6.23342	5.60769	6.73432	6.45719	7.64545	7.35682	7.00658	7.14901
ENSMUSG00000052102	Gnpda1	-0.275475	0.487481	-0.54986	0.00318867	-0.274386	0.179348		9.68072	9.51177	10.0383	9.97292	9.44934	9.76388	9.4577	9.47237	9.27558	9.32084	8.98366	9.45439
ENSMUSG00000037286	Stag1	-0.0112618	0.979402	-0.357705	0.00320681	-0.346443	0.0113534		9.70412	9.61262	9.71924	9.68749	9.61578	9.7335	9.72119	9.6052	9.16549	9.28841	9.26957	9.5471
ENSMUSG00000039232	Stx11	1.01921	0.0456039	1.13271	0.00320681	0.113508	NA		4.85414	4.17184	4.84167	4.35751	5.30815	5.89287	5.33242	5.30141	5.6921	5.4293	5.48798	5.73327
ENSMUSG00000087370	Tmem170b	0.00545808	0.990272	-0.394936	0.00320681	-0.400394	0.00804409		9.72551	9.68437	9.82649	9.60023	9.86442	9.65175	9.64245	9.69634	9.10997	9.24401	9.48672	9.40476
ENSMUSG00000030403	Vasp	0.2975	0.0706829	0.35714	0.00320681	0.0596403	0.687971		9.74014	9.68626	9.46141	9.52683	9.88475	9.97721	9.95481	9.79555	10.1104	9.87804	9.97516	9.88936
ENSMUSG00000037890	Wdr19	0.0313073	0.967543	-0.569371	0.00320681	-0.600678	0.0061895		7.09046	7.09474	7.04282	6.84669	7.01322	6.99581	7.11368	7.09055	6.65083	6.3503	6.48627	6.43597
ENSMUSG00000046949	Nqo2	-0.256251	0.0509447	-0.294847	0.00320895	-0.0385961	0.75975		11.8997	11.8882	12.0924	12.0603	11.8181	11.8116	11.6185	11.6683	11.6345	11.7511	11.7113	11.6725
ENSMUSG00000015112	Slc25a13	-0.0670585	0.835189	-0.289317	0.00324393	-0.222259	0.0428479		12.9325	12.9159	12.9363	12.8043	12.7712	12.8417	12.8418	12.8685	12.403	12.6325	12.6902	12.6907
ENSMUSG00000055296	Tmem245	-0.0387479	0.968819	-0.74326	0.00324393	-0.704512	0.0128935		8.11973	7.88882	7.85595	7.71968	7.85143	7.93583	7.77182	7.90119	6.77026	6.79705	7.29288	7.6621
ENSMUSG00000027365	Trpm7	0.0939996	0.823813	-0.379618	0.00324393	-0.473618	0.00159787		10.5884	10.4014	10.6017	10.3598	10.5634	10.5408	10.5471	10.6877	9.95047	10.0206	10.1398	10.3165
ENSMUSG00000026491	Ahctf1	-0.0665572	0.911143	-0.490808	0.00325665	-0.424251	0.0227522		10.9773	11.1488	11.0255	11.1059	10.9171	11.0811	11.0612	10.9306	10.1161	10.6877	10.5995	10.8065
ENSMUSG00000020069	Hnrnph3	-0.0230325	0.96996	-0.459076	0.0032919	-0.436044	0.0128608		8.68438	8.90933	8.93224	8.77275	9.00812	8.63783	8.73706	8.80775	8.21289	8.25769	8.48105	8.51896
ENSMUSG00000007617	Homer1	-0.0611928	0.903941	-0.423652	0.00330839	-0.362459	0.0246023		8.36595	8.3701	8.32317	8.34513	8.16963	8.36687	8.28763	8.33502	7.66099	8.01833	7.93889	8.05895
ENSMUSG00000021789	Sftpa1	-0.830219	0.157981	-1.14027	0.00336707	-0.310051	NA		6.4962	5.96008	5.47169	6.05956	5.19246	5.57581	4.78047	5.46467	5.05617	5.01924	4.6675	5.22434
ENSMUSG00000049800	Sertad2	-0.106731	0.796832	-0.387143	0.00337273	-0.280412	0.0553299		9.50344	9.45303	9.64237	9.68364	9.43032	9.45329	9.45551	9.52883	9.34216	8.97865	9.11608	9.30209
ENSMUSG00000040061	Plcb2	0.934003	0.121228	1.21105	0.0033872	0.27705	NA		6.35128	5.96008	5.39686	5.2094	6.45042	6.98371	6.91107	6.29304	7.44462	6.91504	6.19191	7.01823
ENSMUSG00000022103	Gfra2	1.26189	0.19531	1.78445	0.00343283	0.522555	NA		5.23074	3.88632	3.69737	3.67803	5.06667	6.01678	5.21295	4.96195	6.33933	6.11168	5.48798	5.22434
ENSMUSG00000020388	Pdlim4	0.440857	0.62687	1.027	0.00348053	0.586139	NA		5.80123	5.49163	5.5077	5.02675	5.93054	6.04033	5.9206	5.64575	7.01965	6.25283	6.21099	6.14501
ENSMUSG00000040253	Gbp7	1.51049	0.00911734	1.44797	0.00348588	-0.0625163	0.922999		8.49421	8.28285	8.6636	8.22828	9.7082	10.3059	10.447	8.6299	10.4096	9.42022	9.35354	10.011
ENSMUSG00000068877	Selenbp2 ENSMUSG00000068877	0.630643	0.0281598	0.673005	0.0034872	0.0423623	0.890799		14.8194	15.5458	15.468	14.9308	16.0396	15.4894	15.743	16.0773	15.9925	16.0404	15.669	15.8661
ENSMUSG00000029553	Tfec	0.651886	0.193411	0.913052	0.00348757	0.261166	NA		6.0718	5.5592	5.70671	5.33266	6.38165	6.37272	6.42946	6.0054	6.91984	6.33979	6.21099	6.67799
ENSMUSG00000034220	Gpc1	-0.440001	0.0439635	-0.489294	0.00349366	-0.049293	0.821309		9.31002	9.00936	8.86789	9.15324	8.78996	8.63397	8.76211	8.41708	8.61111	8.42365	8.73284	8.66662
ENSMUSG00000010358	Ifi35	0.125328	0.856717	0.610223	0.00349366	0.484895	0.0377964		10.3011	10.4174	10.5444	10.7126	10.7701	10.6073	10.4786	10.6362	11.553	11.1387	10.833	10.7844
ENSMUSG00000021262	Evl	0.784162	0.276445	1.21698	0.00357239	0.432813	0.348153		7.16944	6.59654	5.93543	6.05956	7.05798	7.87818	7.33011	6.5691	8.20231	7.49586	7.37976	7.62406
ENSMUSG00000032698	Lmo2	0.518506	0.105235	0.64968	0.00365418	0.131174	0.62048		7.3916	6.91297	7.39974	6.94011	7.57168	7.91049	7.70697	7.52919	8.09771	7.81707	7.68283	7.63047
ENSMUSG00000036568	Bicral	0.0130547	0.982282	-0.470086	0.00366572	-0.48314	0.00779723		9.45303	9.31812	9.23041	9.29387	9.31288	9.37441	9.36265	9.30735	8.5869	8.65323	9.01385	9.11819
ENSMUSG00000072664	Ugt3a1	-0.165103	0.816455	-0.647617	0.00368859	-0.482514	0.0502709		11.3341	11.1398	11.592	11.9333	11.4063	11.5059	11.2475	11.2897	10.6592	10.6923	10.8559	11.2501
ENSMUSG00000029571	Tmem106b	-0.0694548	0.875114	-0.378801	0.00369835	-0.309347	0.0337121		12.683	12.5221	12.7438	12.4308	12.3671	12.6517	12.5463	12.5444	12.0778	12.1283	12.315	12.3476
ENSMUSG00000061778	Mospd2	-0.0381813	0.936959	-0.372779	0.00370555	-0.334598	0.0197619		10.4851	10.1424	10.5357	10.5121	10.4068	10.4514	10.409	10.2838	10.0184	9.96525	10.1583	10.0771
ENSMUSG00000027893	Ahcyl1	-0.0342886	0.874739	-0.185651	0.00371792	-0.151363	0.0339992		12.1192	12.1516	12.1444	12.0798	12.1263	12.09	12.0562	12.0855	11.8998	11.887	11.9747	11.991
ENSMUSG00000037316	Bag4	-0.173195	0.714083	-0.474634	0.00371792	-0.301439	0.0941113		9.70578	9.53503	10.0429	9.68364	9.61203	9.61104	9.36965	9.71268	9.26545	9.10506	9.37907	9.36687
ENSMUSG00000033538	Casp4	0.753229	0.151445	0.995782	0.00371792	0.242553	NA		5.49885	5.09615	4.78411	5.33266	5.85645	6.06351	5.86883	5.77585	6.57083	5.8406	6.17257	5.82556
ENSMUSG00000002227	Mov10	0.239583	0.455658	0.45302	0.00371792	0.213437	0.211553		9.99719	10.224	9.91127	9.84245	10.1648	10.3965	10.2435	10.1402	10.6898	10.3876	10.2291	10.4683
ENSMUSG00000020642	Rnf144a	-0.369553	0.554765	-0.792349	0.00371792	-0.422796	0.160819		7.84087	7.61486	7.4653	6.92713	7.22431	7.48209	6.87216	6.88964	6.72663	6.67693	6.70393	6.81936
ENSMUSG00000061032	Rrp1	-0.014697	0.967858	0.265687	0.00371792	0.280384	0.00663766		11.6356	11.74	11.7446	11.7377	11.6391	11.6645	11.7128	11.7815	12.053	12.0774	11.8585	11.9199
ENSMUSG00000025199	Chuk	0.0093108	0.984709	-0.371361	0.00372399	-0.380672	0.00807976		12.2933	12.1334	12.4926	12.2373	12.29	12.3119	12.2233	12.3879	11.7656	11.8182	12.0478	12.0424
ENSMUSG00000008153	Clstn3	-0.649121	0.299785	-1.03677	0.00372399	-0.387645	0.331781		11.1503	10.2162	10.5659	11.23	10.7039	10.1603	10.0595	9.70045	9.7919	9.02038	10.2909	9.8907
ENSMUSG00000012519	Mlkl	0.79807	0.0599221	0.92311	0.00372399	0.12504	0.751544		7.64751	7.60689	7.49251	7.01564	8.1387	8.57471	8.5109	7.53839	8.85015	8.24084	8.00051	8.25008
ENSMUSG00000035208	Slfn8	1.1122	0.03688	1.20471	0.00372399	0.0925136	NA		6.09222	5.26755	5.47169	5.07463	6.63901	6.57978	6.79105	6.24891	7.39902	6.41181	6.21099	6.32968
ENSMUSG00000068284	Usf3	-0.129005	0.824604	-0.521291	0.00372399	-0.392286	0.0486878		11.0645	11.1246	10.6925	10.8811	10.7274	10.8861	10.8337	10.8358	10.2181	10.1623	10.5099	10.7539
ENSMUSG00000033147	Slc22a15	-0.200309	0.666508	-0.508394	0.00372494	-0.308085	0.110648		8.96458	8.76655	8.56878	8.68679	8.60249	8.55031	8.63229	8.43196	8.0335	8.05092	8.42904	8.44815
ENSMUSG00000037997	Parp11	0.433064	0.510448	0.873981	0.0037552	0.440917	0.177078		7.95673	7.42867	7.49251	7.54375	8.25381	8.22505	8.08704	7.50125	9.02545	8.47258	8.19513	8.03981
ENSMUSG00000027177	Hipk3	-0.119509	0.764375	-0.3749	0.00375828	-0.255391	0.0723583		11.4528	11.4266	11.3226	11.1022	11.0288	11.2908	11.2456	11.2739	10.8526	10.8966	11.0041	11.0703
ENSMUSG00000033294	Noc4l	0.0390781	0.926479	0.331537	0.00390978	0.292459	0.0219068		8.94226	9.13648	8.94214	9.19716	9.14927	8.99804	9.07924	9.15726	9.4127	9.35256	9.42677	9.3611
ENSMUSG00000060147	Serpinb6a	0.389581	0.293729	0.610015	0.00390978	0.220434	0.347571		8.94787	8.6474	8.44888	8.1354	8.99091	9.16001	8.86477	8.80775	9.38255	9.13577	9.01113	9.17411
ENSMUSG00000010307	Tmem86a	0.572939	0.210805	0.825723	0.00390978	0.252784	0.433156		8.61905	7.63065	7.87675	7.85606	8.41304	9.00703	8.63617	8.2976	9.16004	8.67847	8.76224	8.81751
ENSMUSG00000074824	Rslcan18	-0.117964	0.913158	-0.889197	0.00391679	-0.771233	NA		6.90674	6.42603	6.61779	6.874	6.63901	6.47996	6.61371	6.68956	5.42718	5.4293	6.19191	6.26523
ENSMUSG00000086332	4930480G23Rik	-0.579438	0.150417	-0.771566	0.00397035	-0.192128	NA		6.69616	6.62835	7.06716	7.35309	6.54779	6.44509	6.51614	6.0575	6.23936	6.20729	6.13311	6.31384
ENSMUSG00000031506	Ptpn7	0.615117	0.726805	1.67027	0.00397035	1.05516	NA		4.19995	4.0828	5.05138	4.27794	4.82909	5.78547	4.07116	4.65885	6.50347	6.03557	5.35706	5.55604
ENSMUSG00000056342	Usp34	0.0214311	0.981741	-0.734336	0.00397035	-0.755768	0.00810458		10.3443	10.224	9.80314	9.82156	9.93811	10.1264	10.1147	10.1701	8.94523	8.87144	9.59599	9.73878
ENSMUSG00000015745	Plekho1	0.292905	0.640225	0.700408	0.00399042	0.407504	0.122468		7.84087	7.80779	7.5965	7.45609	8.01361	8.1404	7.89984	7.81301	8.85353	8.37558	8.12644	7.9958
ENSMUSG00000062078	Qk	0.0111158	0.975853	-0.284846	0.00400677	-0.295962	0.00778109		10.8148	10.7851	10.8008	10.6006	10.7901	10.8213	10.6966	10.7454	10.3557	10.4628	10.4788	10.5685
ENSMUSG00000022507	1810013L24Rik	-0.129471	0.64473	-0.313585	0.00402523	-0.184113	0.122995		10.3665	10.5185	10.6347	10.5197	10.2732	10.427	10.325	10.4992	10.291	10.142	10.1559	10.2093
ENSMUSG00000087107	AI662270	0.903014	0.103211	1.11841	0.0041176	0.215401	NA		6.11235	6.05676	5.43476	5.71144	6.85733	6.74657	6.98587	6.10778	7.60585	6.51819	6.54759	6.73859
ENSMUSG00000021109	Hif1a	-0.0206941	0.955909	-0.281142	0.0041176	-0.260448	0.0175211		10.5465	10.3209	10.5324	10.4155	10.3393	10.4248	10.5306	10.4453	10.144	10.2013	10.1645	10.1942
ENSMUSG00000029178	Klf3	-0.0490963	0.950799	-0.606165	0.00425812	-0.557069	0.0186912		9.99176	9.78129	9.65446	9.73482	9.61391	9.61693	9.85691	9.88117	8.82623	8.90034	9.33626	9.57893
MICALCL	NA	-0.349281	0.721779	-0.977975	0.00425812	-0.628694	NA		6.33424	6.53074	6.34672	6.43457	6.13239	6.23661	5.73066	6.18007	4.95895	5.57981	5.05309	6.07153
ENSMUSG00000027809	Etfdh	-0.08388	0.801848	-0.306021	0.00433471	-0.222141	0.0589212		13.2651	13.3733	13.3951	13.3765	13.2361	13.3454	13.2498	13.244	12.8631	12.9606	13.1966	13.1446
ENSMUSG00000037541	Shank2	-0.324961	0.227758	-0.473951	0.00439214	-0.14899	0.431053		9.54105	9.38016	9.63221	9.58791	9.22483	9.33686	8.91986	9.3419	8.7984	9.02367	9.25815	9.14754
ENSMUSG00000059851	Kmt5c	0.256238	0.110898	0.31927	0.0044138	0.0630316	0.639451		9.5503	9.69942	9.58664	9.71608	9.99964	9.79017	9.97025	9.8032	9.94413	10.0635	9.86202	9.94571
ENSMUSG00000041645	Ddx24	0.142485	0.554765	0.297435	0.00448788	0.15495	0.171437		10.5344	10.6019	10.3986	10.5001	10.628	10.5745	10.7269	10.6784	10.8778	10.8736	10.8276	10.6377
ENSMUSG00000026177	Slc11a1	0.970557	0.0351443	1.03543	0.00448788	0.0648727	0.893177		8.64	8.09071	7.53675	7.21037	8.87373	9.15192	9.2098	8.35077	9.39886	8.71553	8.79738	8.98695
ENSMUSG00000003379	Cd79a	0.356164	0.766491	1.07744	0.00451363	0.721281	NA		5.37101	4.90161	5.90875	5.85544	5.44925	6.17411	6.15476	5.64575	6.88056	6.57306	6.64902	6.09026
ENSMUSG00000022540	Rogdi	0.0928066	0.864416	0.459647	0.00451363	0.36684	0.0410989		9.35718	9.79362	9.54393	9.58997	9.56822	9.7335	9.51985	9.84271	10.1875	10.1571	9.92404	9.84733
ENSMUSG00000095098	Ccdc85b	-0.112977	0.865998	0.567719	0.00454562	0.680696	0.00285433		8.92245	8.91901	9.019	9.21863	8.87373	8.83926	8.80749	9.11178	9.84388	9.81493	9.38118	9.21093
ENSMUSG00000020737	Jpt1	0.0989805	0.854564	0.453964	0.00454635	0.354984	0.0444967		9.19203	9.41933	9.2223	9.52252	9.51704	9.42001	9.44229	9.39095	9.97554	9.97292	9.58507	9.60032
ENSMUSG00000074238	Ap1ar	-0.180603	0.450859	-0.333823	0.0045826	-0.153221	0.236951		9.88319	10.0352	9.81755	9.7123	9.66001	9.69691	9.7339	9.65678	9.48432	9.4252	9.65466	9.57062
ENSMUSG00000029802	Abcg2	-0.00630355	0.982282	-0.219016	0.00461858	-0.212713	0.0135433		11.701	11.8604	11.8778	11.8079	11.8054	11.7558	11.794	11.8702	11.5452	11.604	11.6076	11.6183
ENSMUSG00000033610	Pank1	-0.161555	0.448551	-0.29892	0.00461858	-0.137365	0.234116		13.0099	12.91	13.0604	12.8206	12.8017	12.9364	12.7145	12.7018	12.5871	12.6435	12.7566	12.625
ENSMUSG00000037253	Mex3c	-0.0991052	0.852666	-0.454528	0.00462902	-0.355423	0.0454861		9.34447	9.46409	9.32174	9.14486	9.15185	9.07703	9.32473	9.33136	8.59906	8.90213	9.10592	8.83149
ENSMUSG00000002289	Angptl4	-0.733374	0.161761	-0.985554	0.00465583	-0.25218	0.537586		12.0989	13.0365	12.2561	11.8792	11.9579	11.75	10.7734	11.8666	11.3117	11.1694	11.8264	11.2068
ENSMUSG00000032412	Atp1b3	0.136886	0.783247	0.453543	0.00467837	0.316657	0.0700058		10.3873	10.4083	10.2695	10.3428	10.3118	10.7247	10.4247	10.4647	11.0426	10.8966	10.6983	10.533
ENSMUSG00000070003	Ssbp4	0.550974	0.134756	0.706258	0.00473062	0.155284	0.597535		7.76661	7.40131	7.18304	7.06388	7.90141	7.94834	8.09832	7.71097	8.47707	7.93699	7.81965	7.98584
ENSMUSG00000022464	Slc38a4	-0.0474374	0.914878	-0.35464	0.0047879	-0.307202	0.0272666		15.4764	15.3174	15.3702	15.2977	15.1537	15.4186	15.4133	15.2768	14.9161	14.8499	15.0498	15.2081
ENSMUSG00000029570	Lfng	0.583927	0.179177	0.789086	0.00480824	0.205159	0.522752		7.30679	6.9512	6.28581	6.59091	7.22431	7.46478	7.64677	7.24457	7.8693	7.41805	7.56171	7.55159
ENSMUSG00000000386	Mx1	1.0029	0.0319411	1.04441	0.00480824	0.0415039	NA		6.0718	6.00923	5.57713	5.07463	6.71085	6.89606	6.96136	5.97862	6.85377	6.29696	6.90478	6.79674
ENSMUSG00000038671	Arfrp1	0.10165	0.797872	0.353625	0.00484474	0.251975	0.0660596		9.16579	9.24818	9.26501	9.30395	9.45563	9.29586	9.29562	9.334	9.7866	9.64817	9.44703	9.48478
ENSMUSG00000033355	Rtp4	0.737918	0.0953653	0.897248	0.00486009	0.159331	0.682383		9.29028	9.33749	9.16144	8.85388	10.0614	10.2092	9.99611	9.14226	10.6631	9.85053	9.57957	9.9341
A830010M20RIK	NA	-0.225888	0.771664	-0.725716	0.00487126	-0.499828	NA		6.69616	7.15058	7.12626	6.77605	6.86994	6.81645	6.66013	6.55104	5.75137	6.33979	6.38909	6.40639
ENSMUSG00000033102	Cdc14b	0.0824479	0.903955	-0.553004	0.00488735	-0.635451	0.00408518		10.5203	10.5035	10.6101	10.2918	10.4315	10.7755	10.4851	10.5569	9.51671	9.76866	10.1045	10.24
ENSMUSG00000024083	Pja2	-0.0121174	0.975566	-0.300111	0.00488755	-0.287994	0.0153414		10.487	10.4388	10.4212	10.3826	10.3729	10.3897	10.5584	10.3532	10.0199	10.0451	10.2488	10.2103
ENSMUSG00000046404	Yod1	-0.347976	0.79077	-1.19355	0.00493349	-0.845572	0.0691901		8.00059	7.91485	7.07917	6.77605	7.04692	6.85681	7.36789	7.44368	6.17588	5.56183	6.57731	6.90646
ENSMUSG00000074221	Znf568	-0.313324	0.294784	-0.483235	0.00494927	-0.169911	0.378983		9.31438	9.59261	9.47739	9.12794	9.05027	8.97684	9.04758	9.22432	8.96101	8.63615	9.10847	8.90207
ENSMUSG00000004561	Mettl17	0.294202	0.083316	0.345956	0.00500273	0.0517536	0.731079		9.02688	9.15024	9.0376	9.28881	9.36056	9.2637	9.53446	9.51259	9.5231	9.45229	9.44703	9.47056
ENSMUSG00000036362	P2yr13	0.984509	0.0418902	1.05461	0.00500613	0.070103	NA		6.59964	5.71546	5.57713	5.4462	6.27193	7.13359	7.21043	6.60456	6.99534	6.77382	6.95091	6.9685
ENSMUSG00000097328	Tnfsf12	0.351186	0.408868	0.605168	0.00500613	0.253981	0.274521		6.94091	7.01275	7.20514	7.01564	7.33758	7.45605	7.33964	7.41401	7.98494	7.72314	7.32827	7.41716
ENSMUSG00000001588	Acap1	0.273553	0.705612	0.700995	0.00504042	0.427443	0.111832		7.02826	6.58037	6.99288	7.18878	7.13312	7.42954	7.11368	7.22192	8.06304	7.60522	7.45372	7.3796
ENSMUSG00000018415	Gid4	-0.0727322	0.824604	-0.282926	0.00504042	-0.210194	0.0572641		10.486	10.4971	10.6007	10.5821	10.5191	10.521	10.4492	10.3828	10.0847	10.3069	10.3426	10.2864
ENSMUSG00000021890	Eaf1	-0.0972158	0.767503	-0.301824	0.00508543	-0.204609	0.0824129		10.8962	10.942	10.6916	10.8522	10.6363	10.7623	10.7699	10.833	10.4627	10.4766	10.5941	10.6496
ENSMUSG00000035954	Dock4	-0.0437829	0.951606	-0.545512	0.00510069	-0.50173	0.0204192		9.89341	9.81451	9.91965	9.62657	9.78176	9.64024	9.6861	9.9688	8.91315	9.11588	9.32755	9.64216
ENSMUSG00000029561	Oasl2	0.898418	0.156313	1.18196	0.00510069	0.283543	0.566825		7.54757	7.11734	6.47958	6.39741	7.69726	8.06776	8.14259	7.32116	8.85691	7.6096	7.59114	8.04941
ENSMUSG00000031101	Sash3	0.698415	0.236923	1.00035	0.00510069	0.301937	NA		5.69846	5.90919	5.90875	5.12097	6.23342	6.76082	6.29864	5.97862	7.11299	6.4708	6.22982	6.60174
ENSMUSG00000003190	Bcl2l12	0.130866	0.812811	0.476125	0.00515773	0.345259	0.0616352		7.33276	7.25616	7.39974	7.68153	7.60976	7.46478	7.55148	7.58351	7.91538	8.02162	7.81342	7.79359
ENSMUSG00000022629	Kif21a	-0.0287552	0.962138	-0.430217	0.00515773	-0.401462	0.0188768		11.0613	10.9941	10.9133	10.8332	10.855	10.982	11.0016	10.8525	10.3735	10.2336	10.6779	10.7517
ENSMUSG00000019876	Pkib	0.736988	0.42257	1.27155	0.00515773	0.534563	NA		4.85414	4.54953	4.89702	3.67803	4.7219	5.57581	5.29369	5.1173	5.91583	5.68321	5.87051	5.22434
ENSMUSG00000026393	Nek7	-0.0376677	0.918546	-0.293439	0.00516811	-0.255771	0.0277158		10.9704	11.0922	11.2984	11.0403	11.0428	11.13	11.0683	11.0268	10.7904	10.7491	10.8521	10.8565
ENSMUSG00000021785	Ngly1	-0.128859	0.463942	-0.23787	0.00522236	-0.109011	0.243288		10.5848	10.5613	10.6121	10.6016	10.4494	10.5398	10.4337	10.4194	10.3888	10.4408	10.3076	10.2629
ENSMUSG00000035936	Aldh5a1	-0.0712167	0.824604	-0.276349	0.00526125	-0.205133	0.0584803		11.0515	11.0369	11.1972	11.0921	10.9751	11.0379	11.018	11.0663	10.6417	10.8626	10.9225	10.8338
ENSMUSG00000036825	Ssx2ip	-0.30473	0.231339	-0.435928	0.00530606	-0.131198	0.468111		8.49037	8.56761	8.4161	8.53249	8.11242	8.05625	8.26278	8.36117	8.02752	8.24648	7.83817	8.124
ENSMUSG00000033623	Pcgf3	0.128752	0.856051	-0.600722	0.00531995	-0.729474	0.00285433		9.49196	9.29105	9.2223	9.01898	9.24916	9.50922	9.29562	9.50557	8.33899	8.37301	8.8409	9.01417
ENSMUSG00000036093	Arl5a	-0.0913935	0.808691	-0.337562	0.0053219	-0.246168	0.0630032		11.6952	11.6542	12.0357	11.8558	11.721	11.7914	11.6067	11.7805	11.4006	11.516	11.5147	11.488
ENSMUSG00000032661	Oas3	1.3189	0.00325469	1.12004	0.00532464	-0.198859	NA		6.05109	5.5592	4.78411	4.70039	6.60924	6.68813	6.88524	6.24891	6.57083	6.24158	6.17257	6.70253
ENSMUSG00000001918	Slc1a5	0.244774	0.74113	0.679809	0.00532464	0.435035	0.098422		7.10057	7.62277	6.60122	7.40082	7.43412	7.51608	7.43171	7.49181	8.01548	7.95431	7.70991	7.88221
ENSMUSG00000079017	Ifi27l2a	0.586162	0.296438	0.89464	0.00533873	0.308478	0.385745		7.88249	7.2663	7.16059	6.95298	7.84506	8.17804	7.90628	7.78238	8.81585	8.17437	7.76259	7.99083
ENSMUSG00000050890	Pdik1l	-0.24338	0.42285	-0.429387	0.00533873	-0.186007	0.275171		8.71102	8.81573	8.48546	8.57473	8.34694	8.26058	8.62841	8.38685	8.09771	8.23234	8.29239	8.27893
ENSMUSG00000013878	Rnf170	-0.193914	0.241255	-0.278982	0.00535074	-0.0850685	0.460666		9.6535	9.53503	9.50437	9.46081	9.37611	9.34161	9.38125	9.29112	9.27052	9.26082	9.33191	9.19155
ENSMUSG00000056290	Ms4a4b	1.21597	0.297057	1.85105	0.0053577	0.635084	NA		3.65846	4.6145	4.84167	5.02675	5.41525	6.64269	5.08268	4.90621	7.03165	6.53671	5.54924	5.38461
ENSMUSG00000039952	Dag1	-0.170598	0.693351	-0.43465	0.00539434	-0.264052	0.119252		12.1798	11.9754	11.7465	11.7634	11.6492	11.8133	11.7983	11.762	11.3288	11.3191	11.648	11.6427
ENSMUSG00000089943	Ugt1a5	-0.345758	0.708296	-0.905096	0.00539434	-0.559338	0.113796		10.3852	9.5245	9.3641	9.7123	9.65091	9.68576	9.4577	8.91754	8.82967	8.30709	9.28991	9.02151
ENSMUSG00000040818	Dennd6a	0.0120283	0.974866	-0.287882	0.00548106	-0.29991	0.00951584		9.69247	9.65185	9.62198	9.5117	9.63437	9.57722	9.67107	9.65043	9.25012	9.28431	9.46304	9.33779
ENSMUSG00000030137	Tuba8	0.192299	0.869837	0.968407	0.00548623	0.776107	0.0428479		6.68276	7.01275	6.13281	6.30007	6.45042	7.13359	6.99797	6.27114	7.45357	7.93349	7.42948	7.09441
ENSMUSG00000029385	Ccng2	-0.0822607	0.933965	-0.747896	0.00550817	-0.665635	0.0251909		9.03481	9.65571	9.88413	9.38451	9.49889	9.83126	9.13782	9.1868	8.42797	8.84567	8.70619	9.06475
ENSMUSG00000059474	Mbtd1	-0.0640406	0.906374	-0.432068	0.00550817	-0.368027	0.0333497		9.22938	9.43964	9.62198	9.25544	9.27782	9.48153	9.18621	9.36276	8.97351	8.78885	8.98088	9.10903
ENSMUSG00000037280	Galnt6	0.919674	0.175103	1.21692	0.00551598	0.297249	NA		5.87378	5.3074	4.84167	4.27794	5.90626	6.37272	5.9206	5.92354	6.78452	6.12398	5.96345	6.31384
ENSMUSG00000025255	Zfhx4	0.00433376	0.994316	-0.505794	0.00551598	-0.510128	0.0118285		9.13906	9.21452	9.32174	9.07889	9.09392	9.25114	9.19411	9.23849	8.26466	8.67847	8.68928	9.01907
ENSMUSG00000020015	Cdk17	-0.00399525	0.992379	-0.33421	0.00553674	-0.330215	0.0137083		9.75622	9.64991	9.74963	9.7009	9.73601	9.72625	9.81649	9.54944	9.18444	9.38231	9.44905	9.49008
ENSMUSG00000060771	Tsga10	-0.162781	0.899646	-1.0678	0.00555115	-0.905023	NA		5.43635	5.65497	5.54284	5.4462	5.10983	5.69932	5.47773	5.1173	4.34066	4.2332	4.77398	4.92389
ENSMUSG00000030047	Arhgap25	0.52415	0.409393	0.895288	0.00558843	0.371138	NA		6.4962	6.19063	5.88156	5.40934	6.32783	6.71765	6.76296	6.33586	7.23221	6.80472	6.91646	6.62761
ENSMUSG00000024911	Fibp	0.0805185	0.89436	0.475773	0.00558843	0.395255	0.0374662		9.68072	9.53922	9.99769	9.94904	9.72043	9.93228	9.94547	9.92565	10.4988	10.367	10.1348	10.0676
ENSMUSG00000022601	Zbtb11	-0.182165	0.635674	-0.423843	0.00558843	-0.241678	0.148032		9.20615	9.29353	9.27026	8.83315	9.01381	8.80529	8.99422	9.0994	8.75199	8.70328	8.81308	8.70053
ENSMUSG00000039637	Coro7	0.161215	0.646526	0.377731	0.00561344	0.216516	0.141936		9.3252	9.18274	9.29623	9.31645	9.19257	9.63057	9.49872	9.41112	9.79542	9.62022	9.57221	9.6342
ENSMUSG00000022489	Pde1b	0.489027	0.482708	0.897884	0.00561344	0.408857	NA		6.11235	5.85644	6.13281	5.77078	6.39915	6.62722	6.33724	6.37745	7.38037	6.81234	6.70393	6.21493
ENSMUSG00000028859	Csf3r	0.734632	0.293531	1.11023	0.00562569	0.375595	0.396312		7.28922	6.61254	6.34672	5.55146	7.39976	7.43843	7.13575	7.17552	8.19699	7.35682	7.33698	7.58498
ENSMUSG00000031360	Ctps2	0.179147	0.753768	0.512911	0.00563367	0.333764	0.0967299		8.32772	8.2268	8.35811	7.84229	8.33789	8.49172	8.46806	8.20246	8.91315	8.7694	8.63026	8.49808
ENSMUSG00000060733	Ipmk	-0.000936753	0.998378	-0.464194	0.00564692	-0.463258	0.0127516		11.4061	11.4107	11.4367	11.372	11.3147	11.5896	11.267	11.4297	10.5202	10.925	11.0826	11.1622
ENSMUSG00000042408	Zmym6	0.00118246	0.998378	-0.571071	0.00565128	-0.572253	0.0125268		8.69776	8.57579	8.43024	8.30555	8.8706	8.2199	8.38297	8.48998	7.75086	7.94394	8.13646	7.92976
ENSMUSG00000040857	Erf	-0.159226	0.75843	-0.47202	0.00569004	-0.312794	0.0930528		10.6696	10.6268	10.4539	10.5229	10.2909	10.5684	10.1693	10.5783	9.95363	9.86893	10.1803	10.3509
ENSMUSG00000021557	Agtpbp1	-0.091668	0.829969	-0.363774	0.00571071	-0.272106	0.0593857		8.60846	8.82605	8.55594	8.6752	8.5873	8.64553	8.62061	8.45156	8.19165	8.38072	8.3365	8.31121
ENSMUSG00000029186	Pi4k2b	-0.119937	0.687831	-0.300142	0.00573858	-0.180205	0.127188		10.2498	10.4117	10.3659	10.3416	10.2138	10.2577	10.2774	10.1402	9.92496	10.2114	10.0419	9.96993
ENSMUSG00000036469	Marchf1	0.796081	0.119795	0.9723	0.00585057	0.17622	NA		5.43635	5.71546	5.35794	5.29273	6.15317	6.35405	6.25897	6.0054	6.98302	6.16028	6.22982	5.89109
ENSMUSG00000078153	PSME2b	0.271484	0.694472	0.68625	0.00588435	0.414766	0.123703		9.29909	9.27355	9.6158	9.87661	9.80984	10.0559	9.76609	9.55398	10.665	10.2512	9.84837	9.98126
ENSMUSG00000037570	Mcrs1	0.233674	0.40964	0.398845	0.00592929	0.165172	0.294302		8.55431	8.33679	8.41136	8.59539	8.86431	8.79494	8.47673	8.67229	8.95472	8.85308	8.895	8.79201
ENSMUSG00000026469	Xpr1	-0.200311	0.434776	-0.3554	0.00596957	-0.155089	0.274521		10.1918	10.2486	10.1191	9.80569	9.818	9.92597	9.94078	9.92038	9.69711	9.76866	9.72604	9.79407
ENSMUSG00000023034	Nr4a1	-0.439462	0.702722	-1.1296	0.0060232	-0.690141	0.122311		8.17819	8.15764	8.42083	8.05414	7.36455	7.06634	8.23749	8.11297	6.72663	6.20729	7.31068	7.72934
ENSMUSG00000021395	Spin1	-0.104337	0.775643	-0.328166	0.00609112	-0.223829	0.0854172		11.3872	11.6081	11.477	11.34	11.2432	11.3818	11.3584	11.421	10.9483	11.1642	11.1044	11.277
ENSMUSG00000018476	Kdm6b	-0.0193328	0.978245	-0.557485	0.00609696	-0.538152	0.0170661		10.1474	10.2253	10.0367	10.2842	10.0792	9.89239	10.0171	10.5513	9.4601	9.50145	9.51578	9.94956
ENSMUSG00000075703	Selenoi	-0.0291141	0.954734	-0.372054	0.00610675	-0.34294	0.0218756		11.3611	11.4924	11.6913	11.5456	11.4526	11.5846	11.4372	11.5137	10.8869	11.1827	11.2048	11.3128
ENSMUSG00000030731	Syt3	-0.31461	0.205382	-0.430677	0.00610675	-0.116067	0.531845		8.53952	8.49182	8.54732	8.79436	8.26817	8.43064	8.07567	8.35077	8.06888	8.25769	8.05432	8.27893
ENSMUSG00000037400	Atp11b	0.0241586	0.965607	-0.385753	0.00613996	-0.409911	0.00868257		10.4822	10.6327	10.8269	10.4374	10.5818	10.5603	10.6388	10.7214	10.0541	10.1344	10.2774	10.3835
ENSMUSG00000019988	Nedd1	0.00475583	0.992379	-0.390785	0.00613996	-0.395541	0.0123881		9.21083	9.30342	9.47739	9.04925	9.25638	9.3153	9.20198	9.3154	8.78428	8.91635	8.76547	9.03123
ENSMUSG00000047777	Phf13	-0.159179	0.774397	-0.5	0.00613996	-0.34082	0.0875837		8.14438	8.47442	8.48546	8.25969	8.3104	8.40365	7.87382	8.11297	7.92828	7.78644	7.80088	7.90354
ENSMUSG00000026389	Steap3	-0.0454263	0.909238	-0.311045	0.00613996	-0.265618	0.0343183		10.3261	10.4151	10.4247	10.5507	10.3595	10.4281	10.3106	10.4416	10.0833	10.2243	9.94128	10.2103
ENSMUSG00000029428	Stx2	-0.165158	0.690056	-0.412736	0.00613996	-0.247578	0.130531		9.65006	9.47287	9.25445	9.60023	9.45563	9.31288	9.23558	9.3419	8.95787	8.96332	9.26502	9.1653
ENSMUSG00000024976	Shoc2	-0.0801001	0.856051	-0.36629	0.00615796	-0.28619	0.0508647		10.1203	10.0143	10.2942	9.95864	10.0266	10.0223	10.0392	10.0024	9.60772	9.58393	9.86804	9.86918
ENSMUSG00000030724	Cd19 ENSMUSG00000030724	0.669274	0.25351	0.952151	0.00616468	0.282877	NA		5.64419	5.1844	5.47169	5.77078	6.23342	6.56362	5.97057	5.71227	6.74132	6.57306	6.30279	5.97409
ENSMUSG00000089929	Bcl2a1b	0.439251	0.852666	1.90075	0.0062155	1.4615	NA		4.59276	5.1844	3.817	4.63803	4.77649	5.57581	5.25388	3.98293	7.4801	5.95521	5.51894	5.41464
ENSMUSG00000024732	Ccdc86	0.179372	0.687831	0.439152	0.00622253	0.25978	0.13233		8.47879	8.24744	8.21842	8.41653	8.5873	8.19913	8.56883	8.69303	8.73374	8.80994	8.87121	8.69748
ENSMUSG00000074071	Fam169b	-0.0603064	0.88699	-0.333885	0.00622253	-0.273579	0.0425741		9.65006	9.87708	9.77571	9.7716	9.84379	9.70246	9.58145	9.70045	9.45342	9.28568	9.45906	9.55048
ENSMUSG00000022216	Psme1	0.235404	0.743804	0.658852	0.00622253	0.423448	0.104351		11.7492	11.9182	12.0311	12.2215	12.2956	12.407	12.194	11.9692	13.1688	12.6421	12.2386	12.3582
ENSMUSG00000026696	Vamp4	0.0916076	0.82606	0.349029	0.00622253	0.257421	0.0633577		8.60491	8.71192	8.79691	8.62383	8.73933	8.93032	8.79368	8.62127	9.02545	9.05293	9.11355	8.92833
ENSMUSG00000016534	Lamp2	-0.0821284	0.777299	-0.258495	0.00626248	-0.176366	0.086385		14.4412	14.4701	14.737	14.5634	14.4659	14.5033	14.4513	14.4809	14.2346	14.3492	14.2965	14.3138
ENSMUSG00000023921	Mmut	0.0250121	0.962072	-0.3586	0.00627193	-0.383613	0.00831536		12.6743	12.4862	12.7352	12.4323	12.6147	12.5688	12.6722	12.5924	12.0482	12.111	12.3249	12.4032
ENSMUSG00000001025	S100a6	-0.0649319	0.972092	1.35895	0.00632758	1.42388	NA		6.19017	5.22657	5.1908	5.16586	5.02218	5.96849	5.70137	4.84823	7.53172	6.4708	6.26677	6.58863
ENSMUSG00000040483	Xaf1	0.783717	0.0917073	0.919025	0.00632758	0.135308	0.74294		7.84087	8.05018	7.45612	7.47406	8.50886	8.84261	8.66301	7.77461	9.19248	8.35485	8.17097	8.60936
ENSMUSG00000026694	Eef1aknmt	0.200017	0.683708	0.486038	0.00637552	0.286021	0.135856		8.21589	8.526	8.01453	8.08369	8.44288	8.15125	8.44173	8.61694	8.64275	8.70533	8.78151	8.68521
ENSMUSG00000030498	Gas2	-0.0074696	0.988385	-0.372149	0.00637594	-0.364679	0.0158686		10.7513	11.0055	11.2082	11.1568	11.0414	11.1071	11.0076	10.9727	10.5787	10.6034	10.6822	10.8022
ENSMUSG00000027134	Lpcat4	0.795208	0.326694	1.21353	0.00637594	0.418317	NA		4.85414	5.00216	4.52771	4.63803	5.30815	5.81308	5.51188	5.16558	6.50347	5.79516	5.1353	5.68482
ENSMUSG00000047180	Neurl3	0.496012	0.293729	0.741873	0.00637858	0.245862	0.415516		8.32772	8.51753	7.66984	7.64236	8.55643	8.73846	8.52351	8.49943	9.2242	8.62103	8.7525	8.62549
ENSMUSG00000039960	Rhou	-0.239447	0.0322511	-0.243624	0.00638866	-0.00417722	0.972267		12.2905	12.3068	12.3325	12.2582	12.0663	12.1135	12.1157	11.9278	11.9357	12.0623	12.1549	12.0532
ENSMUSG00000020300	Cpeb4	0.0367414	0.963499	-0.552386	0.00639779	-0.589127	0.00877343		10.8867	10.9309	11.3389	10.9589	11.0621	11.1388	11.0445	11.0615	10.0364	10.3514	10.645	10.8072
ENSMUSG00000000787	Ddx3x	-0.0439441	0.937589	-0.414921	0.00640907	-0.370977	0.0270899		12.8107	12.874	12.6872	12.3965	12.5489	12.7091	12.6515	12.7224	12.0926	12.1874	12.4307	12.4155
ENSMUSG00000000561	Wdr77	0.0980775	0.792575	0.323542	0.00640907	0.225465	0.0802422		9.69581	9.74184	9.6158	9.60227	9.86756	9.56713	9.79064	9.80891	10.0184	10.0755	10.0014	9.84181
ENSMUSG00000003226	Ranbp2	-0.0359341	0.940424	-0.358788	0.00645753	-0.322854	0.0262249		11.4782	11.4424	11.3118	11.2857	11.272	11.2281	11.5276	11.3385	10.8711	10.9016	11.1711	11.128
ENSMUSG00000004665	Cnn2	0.458452	0.213246	0.629554	0.00646023	0.171102	0.519307		8.02734	7.6846	7.62136	7.77143	8.16963	8.36687	8.19082	8.21399	8.89026	8.21231	8.1011	8.29919
ENSMUSG00000068587	Mgam	-0.0575072	0.899882	-0.359831	0.00646023	-0.302323	0.0383207		12.5811	12.4701	12.4754	12.4178	12.3551	12.4988	12.5053	12.3528	12.015	11.8924	12.2246	12.3386
ENSMUSG00000021624	Cd180	1.51398	0.00778039	1.34505	0.0064668	-0.168928	NA		6.03009	5.5592	5.09937	4.70039	6.60924	7.13359	7.36789	5.95134	7.17924	6.40174	6.05077	6.91699
ENSMUSG00000057880	Abat	-0.0682254	0.906374	-0.451857	0.00650184	-0.383632	0.0368163		13.9429	13.71	13.8035	13.5745	13.6374	13.6589	13.7659	13.7177	12.9916	13.1465	13.4888	13.5483
ENSMUSG00000054072	Iigp1	1.20459	0.130557	1.49878	0.00650184	0.294194	0.658722		13.1414	13.5327	13.3486	12.9373	14.1388	14.9687	14.7655	13.5839	15.6333	14.281	14.0468	14.4884
ENSMUSG00000042129	Rassf4	0.703197	0.037422	0.725395	0.00651638	0.0221984	0.949507		8.01135	7.61486	7.39013	7.27327	8.23444	8.63397	8.12615	8.11911	8.70404	8.00841	8.19991	8.27484
ENSMUSG00000022185	Acin1	0.063377	0.767647	0.192392	0.00652554	0.129015	0.0931071		11.2666	11.3958	11.2822	11.3301	11.3718	11.3296	11.3817	11.4463	11.5172	11.5297	11.5089	11.4893
ENSMUSG00000026548	Slamf9	0.332163	0.824854	1.21887	0.00652995	0.886703	NA		4.64896	5.22657	4.4558	4.27794	5.02218	4.88647	5.33242	4.58976	6.28019	5.38909	5.84631	5.50113
ENSMUSG00000038775	Vill	0.392238	0.735384	1.04148	0.00659094	0.649238	NA		5.87378	5.68554	5.73736	5.6176	5.90626	6.01678	6.39328	6.03168	7.46247	6.48994	6.11296	6.45054
ENSMUSG00000043832	Clec4a3	1.1034	0.117526	1.33623	0.0065985	0.232828	NA		6.43358	4.48149	5.1908	5.12097	6.83178	6.27683	6.74871	6.15638	7.18999	6.65166	6.32046	6.73859
ENSMUSG00000020133	2310011J03Rik	0.0600733	0.908134	0.400865	0.00661253	0.340792	0.0368163		9.60815	9.49245	9.73262	9.79143	9.69409	9.71532	9.7483	9.7228	10.3243	10.0904	9.91825	9.86238
ENSMUSG00000016520	Lnx2	-0.392516	0.456512	-0.705628	0.00661253	-0.313112	0.271052		9.94202	10.6199	9.77016	10.1228	9.61952	9.73711	9.82161	9.84827	8.84676	9.50851	9.55551	9.73134
ENSMUSG00000024970	Spindoc	0.185861	0.767503	0.545225	0.00661253	0.359363	0.0965969		6.87174	7.02476	7.21606	7.19962	7.41704	6.9468	7.28144	7.36317	7.69157	7.52398	7.46965	7.7589
ENSMUSG00000060657	Marf1	-0.0313759	0.946351	-0.338405	0.00662077	-0.307029	0.0252812		11.6631	11.7812	11.5968	11.7816	11.606	11.8337	11.6558	11.5974	11.2931	11.34	11.2418	11.5799
ENSMUSG00000015755	Tab2	-0.127728	0.833519	-0.510816	0.0066724	-0.383087	0.0621699		11.4898	11.9606	11.6785	11.3171	11.4698	11.6963	11.3478	11.4795	10.9412	10.979	11.1941	11.3355
ENSMUSG00000006134	Crkl	-0.264927	0.299081	-0.398445	0.00671986	-0.133518	0.418294		10.6212	10.8913	10.5944	10.3861	10.3095	10.2863	10.4281	10.4514	10.0571	10.2617	10.258	10.3538
ENSMUSG00000026223	Itm2c	0.152152	0.638193	0.347348	0.00671986	0.195196	0.158294		10.6343	10.8379	10.6709	10.8557	10.9102	10.959	10.9758	10.7632	11.319	11.0342	10.989	11.0339
ENSMUSG00000027792	Bche	-0.0409144	0.918488	-0.309431	0.00673176	-0.268516	0.0336433		11.4714	11.3021	11.6252	11.5074	11.5552	11.4097	11.4701	11.314	11.2603	11.0917	11.1335	11.1993
ENSMUSG00000037798	Mat1a	-0.282912	0.029607	-0.284329	0.00673836	-0.00141682	0.993267		16.5759	16.3847	16.2311	16.3073	16.031	16.2078	16.0666	16.079	16.0822	16.1054	16.1096	16.0876
ENSMUSG00000046245	Pilra	0.679024	0.32241	1.03899	0.0067542	0.35997	0.39448		7.34131	6.58037	5.93543	6.21718	7.03577	7.48209	7.55148	6.95977	8.06888	7.57417	7.21941	7.54482
ENSMUSG00000026718	Stam	0.0115829	0.982282	-0.389177	0.0067542	-0.40076	0.011952		9.07126	9.33026	9.22501	9.18903	9.16725	9.27616	9.32953	9.08379	8.73006	8.62969	8.93571	8.96683
ENSMUSG00000041935	AW549877	0.15566	0.740056	-0.428388	0.00684614	-0.584048	0.00159596		10.2757	10.1104	10.4858	10.0347	10.5071	10.3839	10.2537	10.4131	9.79718	9.57276	9.92981	9.91978
ENSMUSG00000038244	Micalcl	-0.273435	0.716908	-0.70885	0.00684614	-0.435415	0.125356		10.1847	10.5489	9.69212	9.95225	9.61578	9.85137	10.0348	9.89555	8.93568	9.36038	9.43288	9.82654
ENSMUSG00000045991	Onecut2	-0.194673	0.581594	-0.408597	0.0068564	-0.213924	0.191777		11.3298	11.4761	11.55	11.1259	11.3483	11.112	11.1356	11.13	11.2031	10.8895	10.8544	10.9135
ENSMUSG00000025085	Ablim1	0.0918423	0.828059	-0.356553	0.00686334	-0.448395	0.00285433		10.4918	10.4754	10.5379	10.3465	10.661	10.5428	10.6007	10.4069	10.0017	10.0699	9.98489	10.348
ENSMUSG00000064215	Ifi27	0.10825	0.864416	0.517849	0.00687667	0.409599	0.0504652		12.1177	12.0411	12.0872	12.2324	12.4208	12.2304	12.2185	12.0201	12.986	12.7778	12.3954	12.2842
ENSMUSG00000020988	L2hgdh	-0.07834	0.82657	-0.302031	0.0070129	-0.223691	0.0673619		11.3255	11.1522	11.4349	11.3153	11.1167	11.2729	11.2412	11.2924	10.877	11.0124	11.141	10.9922
ENSMUSG00000048521	Cxcr6	1.0186	0.392791	1.66375	0.0070854	0.645154	NA		4.40968	4.33496	4.89702	4.19373	4.92886	6.25686	5.21295	4.36011	6.33933	6.38138	5.77116	4.88152
ENSMUSG00000049152	Ugt3a2	-0.0144234	0.971325	-0.275843	0.0070854	-0.261419	0.0208781		13.6481	13.7521	13.9697	13.8181	13.7521	13.7924	13.7358	13.8653	13.4541	13.5737	13.4822	13.5885
ENSMUSG00000063785	Utp14a	0.110527	0.802412	0.379624	0.00710619	0.269096	0.0777941		8.42347	8.40266	8.80054	8.58716	8.70456	8.63783	8.68563	8.65125	9.01642	8.99214	8.9155	8.8147
ENSMUSG00000051506	Wdfy4	0.512558	0.408362	0.854602	0.00712967	0.342043	0.321528		7.17902	7.01275	6.47958	6.19569	6.85733	7.59773	7.44061	7.06533	7.90889	7.49586	7.37131	7.59157
ENSMUSG00000022831	Hcls1	0.419647	0.610324	0.909641	0.00720581	0.489994	0.177276		8.7565	8.10773	7.91077	8.31555	8.67253	9.03368	8.74785	8.36117	9.91203	8.88777	8.74925	8.97693
ENSMUSG00000043740	B430306N03Rik	0.95719	0.0837532	1.0887	0.00728391	0.131507	0.792576		7.04929	6.38937	5.57713	5.37151	7.1014	7.26934	7.35853	6.95977	7.48883	7.03717	7.19086	7.4753
ENSMUSG00000034947	Tmem106a	0.367437	0.212943	0.498029	0.00733464	0.130592	0.543793		8.73069	8.59202	8.43492	8.2545	8.938	8.90488	8.94195	8.71752	9.24755	8.90391	8.71957	9.11362
ENSMUSG00000021676	Iqgap2	-0.0382707	0.940424	-0.383567	0.00733965	-0.345296	0.0282246		13.308	13.0948	13.2437	13.1356	13.0748	13.1588	13.2602	13.1393	12.6118	12.6128	12.9358	13.0467
ENSMUSG00000022742	Cpox	0.00190766	0.996407	-0.408311	0.00735147	-0.410219	0.0151021		12.1485	12.1243	12.1286	12.2068	12.0344	12.1214	12.315	12.1318	11.6012	11.4433	11.9189	11.9532
ENSMUSG00000026972	Arrdc1	0.24643	0.753982	0.689879	0.00735943	0.443449	0.1082		7.36667	6.62835	6.81749	7.4379	7.22431	7.52446	7.37718	7.23329	8.05718	7.75514	7.61998	7.64953
ENSMUSG00000004319	Clcn3	-0.0798074	0.840548	-0.324422	0.00735943	-0.244615	0.0636094		10.8984	10.9818	10.7733	10.7737	10.8213	10.6981	10.9093	10.6784	10.37	10.4963	10.6085	10.652
ENSMUSG00000027180	Fbxo3	-0.00109244	0.997245	-0.288823	0.00735943	-0.287731	0.0157442		12.1825	12.1299	12.4476	12.3407	12.2127	12.3615	12.2977	12.2414	11.9265	12.0088	11.9656	12.0627
ENSMUSG00000046329	Slc25a23	-0.148161	0.687904	-0.362324	0.00735943	-0.214163	0.142298		13.6715	13.7405	13.5382	13.965	13.4845	13.6549	13.5231	13.6839	13.2496	13.3028	13.4087	13.5234
ENSMUSG00000030512	Snrpa1	0.123492	0.77958	0.382347	0.00735943	0.258855	0.0935259		9.1464	9.29601	9.44525	9.31894	9.47226	9.52392	9.36732	9.33664	9.89406	9.74097	9.52915	9.5454
ENSMUSG00000034265	Zdhhc14	0.311405	0.187761	0.40278	0.00735943	0.0913743	0.601119		7.52522	7.7868	7.4653	7.68924	7.94377	7.84513	7.88689	8.03065	7.99724	8.0733	7.96722	8.02042
ENSMUSG00000029102	Hgfac	0.00961232	0.981558	0.298065	0.00738182	0.288452	0.0189631		13.3956	13.3627	13.2163	13.4843	13.3297	13.3347	13.4174	13.4258	13.8534	13.6438	13.5662	13.582
ENSMUSG00000052776	Oas1a	0.844392	0.15431	1.06477	0.00738184	0.220374	0.639653		7.28922	7.20433	6.24372	6.15172	7.63952	7.92954	7.63906	7.2779	8.48583	7.73121	7.35424	7.59813
ENSMUSG00000032089	Il10ra	0.392724	0.692788	0.959069	0.00738514	0.566345	0.141071		7.8648	7.47315	7.01807	6.84669	7.451	8.02708	7.77182	7.66133	8.97351	8.04122	7.93316	7.98083
ENSMUSG00000041997	Tlk1	-0.0126045	0.97237	-0.273428	0.00739764	-0.260824	0.0208781		10.7481	10.7376	10.7641	10.7022	10.6861	10.6906	10.8201	10.7011	10.3219	10.5063	10.3926	10.6177
ENSMUSG00000020687	Cdc27	-0.133602	0.757206	-0.38253	0.00740512	-0.248928	0.10797		10.1583	9.85372	9.81036	9.90337	9.70468	9.70431	9.88161	9.92038	9.35893	9.55469	9.66681	9.62941
ENSMUSG00000000876	Pxmp4	-0.128129	0.798337	-0.433686	0.00740512	-0.305556	0.0825203		11.696	12.1861	11.9479	12.0787	11.9449	11.9172	11.7365	11.8338	11.2475	11.6497	11.6241	11.6585
ENSMUSG00000054855	Rnd1	-0.480535	0.217225	-0.658239	0.00740512	-0.177703	0.537415		8.92245	9.45746	9.58664	9.4563	8.59871	9.11912	8.92937	8.90338	8.52881	9.01544	8.30577	8.91788
ENSMUSG00000069516	Lyz2	0.386279	0.798337	1.30671	0.00745275	0.920428	0.0826031		11.595	10.843	10.3473	10.4646	11.0532	11.565	11.4	11.0583	13.0299	11.8922	11.6748	11.7566
ENSMUSG00000037499	Nenf	-0.0168046	0.981741	0.533397	0.00745275	0.550202	0.0125858		8.3991	8.57987	8.98428	8.60764	8.72205	8.53381	8.61669	8.68477	9.4127	9.35517	8.93858	8.97441
ENSMUSG00000036779	Tent4b	-0.0199359	0.968819	-0.344572	0.00745275	-0.324636	0.0219068		10.7319	10.722	10.6699	10.5717	10.541	10.7667	10.7422	10.5569	10.1076	10.3136	10.3832	10.4931
ENSMUSG00000026875	Traf1	0.273908	0.911143	1.80777	0.00745275	1.53386	NA		3.76402	4.6145	4.6616	4.97723	4.87984	5.54321	4.24365	3.98293	7.14649	6.12398	5.17471	5.47287
ENSMUSG00000028476	Reck	-0.724236	0.0582558	-0.77733	0.0074929	-0.0530943	0.892097		8.41539	7.66939	7.50147	7.73465	6.9903	7.43843	7.21043	6.98689	7.41744	6.7816	7.12196	7.10365
ENSMUSG00000044308	Ubr3	0.0585564	0.911143	-0.398401	0.00750259	-0.456957	0.0061895		12.0926	11.9358	12.0441	11.8434	11.9505	12.0964	12.0684	12.0437	11.3499	11.3959	11.6962	11.8378
ENSMUSG00000001280	Sp1	0.0861371	0.841931	-0.351659	0.00751235	-0.437796	0.00293859		10.5128	10.4611	10.4699	10.379	10.6074	10.5367	10.5149	10.5086	9.91203	9.93676	10.2067	10.3274
ENSMUSG00000116207	Nnt	-0.13014	0.657019	-0.303924	0.00751268	-0.173784	0.158067		10.7139	10.7448	10.6827	10.887	10.5321	10.731	10.7196	10.5203	10.3365	10.4868	10.4205	10.5668
ENSMUSG00000041506	Rrp9	0.0921996	0.881306	0.481045	0.00753798	0.388845	0.0479016		8.50567	8.40266	8.67156	8.5239	8.63609	8.25556	8.65157	8.87462	9.04335	9.17473	8.94429	8.83149
ENSMUSG00000059326	Csf2ra	0.394707	0.489093	0.721991	0.00755907	0.327285	0.263502		8.41539	7.92769	7.44687	7.69691	8.13348	8.38997	8.38297	8.31376	9.00429	8.32585	8.67904	8.43356
ENSMUSG00000073643	Wdfy1	0.112007	0.809703	-0.401676	0.00756727	-0.513683	0.00265617		8.88491	8.97575	8.97145	8.82617	9.10462	8.93347	8.86146	9.1868	8.35819	8.38839	8.69607	8.60611
ENSMUSG00000019254	Ppp1r12c	0.0415031	0.906374	0.265702	0.00758451	0.224199	0.0410989		10.2622	10.316	10.0985	10.3367	10.3118	10.3168	10.2192	10.3414	10.5777	10.5818	10.4649	10.4548
ENSMUSG00000021322	Aoah	0.709343	0.497377	1.29644	0.0076365	0.587098	NA		5.49885	5.22657	4.78411	4.63803	5.90626	6.23661	5.51188	4.90621	6.89378	5.85543	5.77116	6.31384
ENSMUSG00000000056	Narf	-0.041092	0.923907	-0.317843	0.0076365	-0.276751	0.0354126		10.8118	10.5374	10.8776	10.7041	10.651	10.5724	10.776	10.7807	10.405	10.3592	10.4154	10.5036
ENSMUSG00000059498	Fcgr3	0.693425	0.323682	1.05298	0.00765129	0.359551	0.411391		8.29287	7.41961	6.8599	6.94011	7.76632	8.56256	8.29255	7.98429	9.03741	8.40361	8.25151	8.31917
ENSMUSG00000000628	Hk2	1.03409	0.077698	1.15254	0.00765129	0.118451	NA		5.77622	5.00216	5.00174	5.48215	5.88157	6.67314	6.7051	5.74441	6.97061	6.02248	6.42221	6.14501
ENSMUSG00000044749	Abca6	-0.057072	0.945924	-0.604199	0.00765756	-0.547127	0.0282948		12.6492	12.4036	12.2422	12.0595	12.0731	12.3167	12.4086	12.3709	11.3565	11.4761	11.9138	12.1236
ENSMUSG00000053470	Kdm3a	0.0495974	0.944691	-0.517868	0.00767096	-0.567465	0.00822111		9.67734	9.80584	9.76459	9.54181	9.68341	9.98026	9.57742	9.72884	8.98898	8.87327	9.26273	9.53177
ENSMUSG00000074063	Osgin1	0.882805	0.000792147	0.651237	0.00767096	-0.231568	0.394815		13.5758	13.933	14.4495	13.7465	14.7224	15.0819	14.5555	14.9723	14.2822	14.811	14.7754	14.5349
ENSMUSG00000050565	Tor1aip2	0.0386287	0.881218	-0.202474	0.00768907	-0.241103	0.00454093		12.6569	12.738	12.7447	12.6001	12.7562	12.7431	12.728	12.6697	12.4651	12.4428	12.4531	12.5706
ENSMUSG00000014164	Klhl3	-0.0210812	0.971371	-0.401951	0.00779999	-0.38087	0.0219068		8.66406	8.79486	8.75258	8.56219	8.48037	8.81556	8.73345	8.65125	8.15919	8.27434	8.24226	8.49105
ENSMUSG00000007039	Ddah2	0.397269	0.200921	0.516614	0.0078272	0.119345	0.59363		6.90674	6.83332	6.75894	6.5576	7.2341	7.15532	7.07993	7.15175	7.45357	7.34109	7.12196	7.14901
ENSMUSG00000037440	Vnn1	-0.429756	0.379216	-0.695995	0.0078272	-0.266239	0.358098		10.3517	9.82827	10.1015	10.4758	9.88164	10.107	9.66539	9.37307	9.52097	9.01874	9.85293	9.56226
ENSMUSG00000019873	Reep3	-0.0977148	0.753982	-0.275416	0.00784982	-0.177701	0.112887		11.6369	11.8882	11.8522	11.6856	11.6501	11.6387	11.6476	11.7487	11.3796	11.5676	11.5498	11.4707
ENSMUSG00000020077	Srgn	0.652819	0.0631157	0.707503	0.00784982	0.0546835	0.87429		8.17341	7.83531	7.52801	7.55223	8.30577	8.74922	8.56883	8.04362	8.88033	8.2771	8.35806	8.39643
ENSMUSG00000040918	Slc19a2	-0.0574714	0.937218	-0.526194	0.00786075	-0.468723	0.0315853		12.4064	12.1888	12.4614	12.5777	12.1709	12.5285	12.4055	12.3027	11.4127	11.8992	11.9326	12.2045
ENSMUSG00000118668	Rps6ka4	0.250085	0.225603	0.337343	0.00790458	0.0872586	0.554034		8.64346	8.66668	8.43959	8.37889	8.83567	8.7984	8.79368	8.71347	8.85691	8.89497	8.78788	8.94385
ENSMUSG00000016495	Plgrkt	0.451657	0.429684	0.764751	0.00791621	0.313094	0.318682		7.17902	6.74902	7.53675	7.40082	7.95565	7.79062	7.63131	7.2779	8.41428	7.92297	7.90414	7.63047
ENSMUSG00000036501	Fam13b	0.064123	0.931468	-0.548962	0.00795618	-0.613085	0.00774867		9.03217	9.11418	8.96822	8.95006	9.13628	9.16001	8.91029	9.1056	8.03946	8.22093	8.7525	8.74846
ENSMUSG00000029413	Naaa	0.435966	0.51325	0.815795	0.00798322	0.379829	0.251755		7.00691	7.03666	7.24834	6.48859	7.451	7.62913	7.31084	7.13972	8.34862	7.59642	7.50872	7.42456
ENSMUSG00000015189	Casd1	0.0581178	0.887114	-0.314209	0.0080298	-0.372327	0.0049718		10.0978	10.2498	10.3374	10.075	10.2051	10.1804	10.2996	10.3176	9.73797	9.83845	9.99456	9.93798
ENSMUSG00000045875	Adra1a	-0.186338	0.8428	-0.760507	0.00811193	-0.574169	0.0675116		7.88249	7.1285	7.8206	7.42872	7.32847	7.76257	7.51826	6.9181	6.90687	6.76599	6.66294	7.06631
ENSMUSG00000060675	Plaat3	0.474949	0.360162	0.745482	0.00814801	0.270533	0.384446		8.14438	7.63848	8.22384	8.11264	8.72899	8.63397	8.50243	8.12523	9.31048	8.7811	8.43716	8.42252
ENSMUSG00000071714	Csf2rb2	0.734276	0.271429	1.03467	0.00820856	0.300393	NA		6.264	5.65497	5.43476	4.92595	6.11131	6.62722	6.51614	6.03168	6.95808	6.72619	6.15297	6.5754
ENSMUSG00000019944	Rhobtb1	-0.0641334	0.925547	-0.505405	0.00832534	-0.441272	0.0367072		10.7994	10.9141	10.9183	10.9308	10.8025	10.8507	10.8513	10.8047	9.88251	10.434	10.3187	10.7728
ENSMUSG00000026675	Hsd17b7	-0.165218	0.50128	-0.305519	0.00832568	-0.1403	0.266121		11.6203	11.3577	11.7078	11.5864	11.4421	11.4974	11.4361	11.2461	11.273	11.2301	11.3136	11.2574
ENSMUSG00000045210	Vcpip1	0.0450976	0.918488	-0.331976	0.00833275	-0.377073	0.00690567		10.3633	10.4242	10.5563	10.1228	10.4703	10.3276	10.4214	10.4562	10.0394	9.98814	10.1348	10.0123
ENSMUSG00000001305	Rrp15	0.0517522	0.938673	0.477463	0.00836337	0.425711	0.0326838		8.66065	8.82262	8.62314	8.31056	8.52887	8.788	8.72255	8.61694	8.88365	9.33547	9.11861	8.96683
ENSMUSG00000032392	Parp16	-0.14702	0.75953	-0.419778	0.00840249	-0.272758	0.113057		10.1129	10.5142	10.1321	10.144	10.1826	9.95104	10.1175	10.0957	9.6017	9.9245	9.72438	9.98126
ENSMUSG00000046865	Fbl	-0.0859922	0.866377	0.409463	0.0084371	0.495455	0.00439202		10.2757	10.5989	10.6152	10.6665	10.4536	10.4904	10.3804	10.5156	11.1456	11.0913	10.8191	10.7197
ENSMUSG00000043881	Kbtbd7	0.0190124	0.971377	-0.363531	0.0084371	-0.382544	0.012113		8.96458	8.71933	8.79691	8.79436	8.86115	8.66839	8.9912	8.82664	8.33416	8.43851	8.51982	8.54634
ENSMUSG00000041328	Pcf11	-0.10456	0.824604	-0.38706	0.0084371	-0.2825	0.0767308		9.94342	9.9931	10.0134	9.55031	9.8581	9.69506	9.71936	9.85196	9.41956	9.4252	9.58689	9.56895
ENSMUSG00000014786	Slc9a5	1.48508	0.0909073	1.6745	0.0084371	0.189417	NA		4.75519	3.52999	4.38012	3.40596	5.60819	4.59989	5.29369	5.80663	6.17588	4.72829	5.09478	5.84774
ENSMUSG00000022952	Runx1	0.8851	0.316995	1.28746	0.00856058	0.402359	NA		4.53428	4.17184	4.38012	4.00895	4.48018	5.44073	5.47773	4.36011	5.59836	5.4876	5.35706	5.08192
ENSMUSG00000019432	Ddx39b	0.168425	0.508932	0.312638	0.00863503	0.144213	0.26419		10.9185	11.0764	10.8393	10.8659	11.2384	10.9434	11.0904	11.0969	11.3778	11.1341	11.2412	11.1993
ENSMUSG00000027957	Slc35a3	-0.0178914	0.96996	-0.323234	0.00863503	-0.305343	0.0234956		11.1357	11.1035	11.4553	11.2067	11.0907	11.3355	11.2393	11.1794	10.8844	10.9308	10.8368	10.9797
ENSMUSG00000014353	Tmem87b	-0.135983	0.742101	-0.365544	0.00863503	-0.229561	0.126743		10.0838	10.0632	9.97375	9.699	9.85176	9.77445	9.76786	9.91333	9.565	9.42893	9.70095	9.69204
ENSMUSG00000041642	Kif21b	0.693008	0.167307	0.870924	0.0086597	0.177916	0.648897		6.90674	6.49667	6.36646	6.57435	6.90712	7.81813	7.21043	6.95977	7.75811	6.94309	7.29288	7.66834
ENSMUSG00000096054	Syne1	-0.0382128	0.962072	-0.531229	0.00869971	-0.493016	0.0265074		11.0741	10.8995	10.7972	10.6379	10.7283	10.8382	10.9355	10.7817	9.93936	10.1548	10.3853	10.7257
ENSMUSG00000042178	Armc5	0.222552	0.326726	0.331153	0.00878505	0.108601	0.439024		8.84937	8.88978	8.67156	8.77638	8.99954	8.94599	9.04466	9.09005	9.05516	9.227	9.22803	8.97944
ENSMUSG00000052926	Rnaseh2a	-0.0833823	0.856051	0.362634	0.00882389	0.446017	0.00408518		9.56681	9.86043	9.89097	9.91985	9.81963	9.75145	9.65588	9.69634	10.3581	10.2078	10.0827	10.0378
ENSMUSG00000022090	Pdlim2	0.463938	0.606993	0.955716	0.00885841	0.491779	NA		5.64419	4.54953	5.47169	5.71144	5.57777	6.04033	5.89495	5.80663	6.65083	6.28606	5.96345	6.23189
ENSMUSG00000037416	Dmxl1	0.0444411	0.94975	-0.486834	0.00886393	-0.531276	0.00981397		9.54846	9.52239	9.2988	9.18631	9.32437	9.42896	9.58947	9.41112	8.65056	8.68471	9.11101	9.14082
ENSMUSG00000045094	Arhgef37	0.0782573	0.926479	-0.630268	0.0088991	-0.708525	0.00779331		8.53206	8.02052	7.95056	7.90984	8.24899	8.13494	8.16958	8.26473	7.11299	7.36202	7.60563	7.84961
ENSMUSG00000027993	Trim2	-0.123389	0.830997	-0.470599	0.00894167	-0.347211	0.0745445		10.526	10.6248	10.3744	10.2284	10.2791	10.2974	10.5032	10.195	9.57118	10.0563	10.0473	10.1614
ENSMUSG00000048833	Slc39a9	-0.0784111	0.843022	-0.315729	0.00899427	-0.237318	0.069434		11.3119	11.281	11.0803	11.2174	11.1449	11.1871	11.2194	11.0301	10.8227	10.7441	11.0163	11.0393
ENSMUSG00000094410	Gm38394	0.102031	0.950936	-1.19174	0.00899454	-1.29377	0.0101006		9.01891	8.36066	8.15171	7.9489	8.21974	8.56256	8.82797	8.44668	6.55428	6.27506	7.31068	8.14654
ENSMUSG00000031557	Plekha2	0.771482	0.0456039	0.784815	0.00901498	0.0133334	0.972695		7.21669	6.91297	6.55034	6.25922	7.46769	7.92954	7.52664	7.078	7.75811	7.39285	7.50099	7.51741
ENSMUSG00000053801	Grwd1	0.00715412	0.990862	0.488043	0.00902508	0.480888	0.0194133		8.69776	8.71192	8.56878	8.89112	8.88929	8.56662	8.66681	8.77311	9.26545	9.38103	9.31658	8.78628
ENSMUSG00000035305	Ror1	-0.213319	0.777299	-0.650208	0.00903134	-0.436889	0.106567		7.17902	7.21485	7.39013	7.21037	6.81883	7.06634	6.89821	7.34232	6.10948	6.72619	6.60642	6.89586
ENSMUSG00000028898	Trnau1ap	-0.0887331	0.850308	0.366259	0.00903134	0.454992	0.00381287		9.45697	9.49029	9.58874	9.78425	9.3471	9.51974	9.58947	9.52189	10.1467	9.92098	9.88448	9.83072
ENSMUSG00000033128	Gga1	0.0479058	0.8615	0.216677	0.00903766	0.168771	0.0602513		10.7114	10.7895	10.5934	10.7183	10.7153	10.7036	10.7786	10.8123	10.9324	10.9025	10.8903	10.9594
ENSMUSG00000051351	Znf436	-0.323565	0.38454	-0.51686	0.00905989	-0.193295	0.384446		8.12469	7.99634	7.9308	8.09534	7.54834	7.53279	7.75766	8.00434	7.58971	7.3145	7.4131	7.78212
ENSMUSG00000042460	C1galt1	-0.00912868	0.992379	-0.730431	0.00906183	-0.721302	0.0192389		9.05835	8.70448	8.57304	8.59948	8.58348	8.66839	8.90388	8.78088	7.33265	7.77478	8.27889	8.45899
ENSMUSG00000040990	Sh3kbp1	0.764337	0.162719	0.946147	0.00906183	0.18181	NA		6.11235	5.62375	5.57713	5.16586	6.08991	6.65799	6.48209	6.22633	7.06707	6.41181	6.45459	6.14501
ENSMUSG00000039463	Slc9a8	-0.0030781	0.989873	0.178836	0.00912306	0.181914	0.0162685		10.7609	10.7842	10.7435	10.7389	10.6968	10.7869	10.8021	10.7274	10.942	10.9408	10.9462	10.9129
ENSMUSG00000028931	Kcnab2	0.95877	0.338514	1.43609	0.00913823	0.477316	NA		4.94673	4.33496	4.89702	4.57284	5.02218	5.81308	5.99492	5.16558	6.57083	5.52519	4.87314	6.43597
ENSMUSG00000019433	Gipc1	0.14315	0.678293	0.331394	0.00915197	0.188244	0.166231		8.92814	8.73402	8.98108	8.72104	8.84208	9.04246	8.97293	9.08692	9.18174	9.19382	9.22568	9.0952
ENSMUSG00000008450	Nutf2	-0.0333545	0.932564	0.276088	0.00921727	0.309443	0.00822111		9.3466	9.37782	9.25974	9.33131	9.26117	9.3487	9.36965	9.19845	9.5442	9.72187	9.55178	9.58059
ENSMUSG00000051615	Rap2a	-0.161697	0.654749	-0.368229	0.00923634	-0.206532	0.174239		10.427	10.2292	10.1378	10.4769	10.1416	10.1181	10.214	10.1789	9.74528	10.0024	9.89631	10.1514
ENSMUSG00000040943	Tet2	0.149956	0.824604	-0.556807	0.00926386	-0.706763	0.00293859		8.90812	8.67051	8.85047	8.70592	9.33123	8.67593	8.74067	8.89981	8.04539	8.04769	8.33215	8.47689
ENSMUSG00000004266	Ptpn6	0.214431	0.493978	0.387382	0.00927458	0.172951	0.283741		10.0438	9.89517	9.70768	9.78065	10.1153	10.2802	9.94078	9.94133	10.4188	10.2265	10.1083	10.2274
ENSMUSG00000061111	Mcrip1	-0.0138895	0.981741	0.420633	0.00931123	0.434522	0.0151021		9.33379	9.56205	9.70961	9.69708	9.63067	9.5992	9.50297	9.53802	10.1618	10.1845	9.81914	9.78978
ENSMUSG00000032725	Folr2	0.784969	0.061873	0.834547	0.00932467	0.0495784	0.905146		9.24997	8.32713	8.09366	7.8214	8.9529	9.49438	9.28332	9.26366	9.33974	9.37203	9.24201	9.28391
ENSMUSG00000029403	Cdkl2	0.00848446	0.988546	-0.41774	0.00938125	-0.426224	0.0162623		7.92863	8.00242	8.16868	8.0601	8.2634	7.95455	8.06995	7.87239	7.62182	7.66117	7.68965	7.54482
ENSMUSG00000062210	Tnfaip8	0.28796	0.778927	0.849711	0.00940717	0.561751	NA		6.05109	5.90919	5.79678	6.05956	6.13239	6.37272	6.13298	6.27114	7.34232	6.76599	6.19191	6.53497
ENSMUSG00000012123	Crybg2	0.179837	0.914528	1.21603	0.00941966	1.0362	NA		6.4962	5.71546	5.14581	5.25167	5.48247	6.57978	5.64093	5.74441	7.38972	6.79705	6.88115	6.45054
ENSMUSG00000034190	Chmp7	0.0271094	0.947073	0.280369	0.00949264	0.253259	0.0331524		10.9178	11.0062	11.0224	11.0358	10.9867	10.9667	10.9197	11.2041	11.3227	11.2432	11.3688	11.1622
ENSMUSG00000013846	St3gal1	-0.283016	0.549969	-0.545431	0.00954283	-0.262415	0.249918		12.3866	12.7912	12.0525	12.1562	12.2631	12.0196	11.952	12.1173	11.5737	11.705	12.0455	11.9497
ENSMUSG00000024644	Cndp2	0.0243682	0.961332	0.327639	0.00956593	0.303271	0.0283773		10.8467	10.8707	10.9893	11.0753	10.978	11.0532	10.975	10.8781	11.4799	11.3056	11.1814	11.1075
ENSMUSG00000034109	Golim4	0.0323475	0.962526	-0.454468	0.00956593	-0.486816	0.0118285		11.4503	11.2916	11.3003	11.1992	11.2649	11.3719	11.3909	11.3516	10.612	10.5325	11.0624	11.1359
ENSMUSG00000002763	Pex6	0.0183379	0.950365	0.200426	0.00956593	0.182088	0.0318437		12.3359	12.4159	12.3412	12.4559	12.3804	12.4294	12.3366	12.4758	12.5146	12.6248	12.6365	12.5731
ENSMUSG00000029439	Sfswap	0.19711	0.232354	0.263612	0.00956593	0.0665022	0.575411		9.47457	9.66341	9.65044	9.55664	9.80329	9.81598	9.71754	9.79555	9.81466	9.87622	9.94128	9.7594
ENSMUSG00000027806	Tsc22d2	-0.208003	0.561689	-0.408466	0.00956593	-0.200463	0.241317		10.0213	10.0158	9.87382	9.62657	9.61765	9.59324	9.74292	9.784	9.40118	9.27192	9.58507	9.66263
ENSMUSG00000031875	Cmtm3	0.424951	0.184311	0.537982	0.00959227	0.113031	0.64462		8.19716	8.00242	7.9829	7.56904	8.17472	8.50024	8.48104	8.32443	8.75923	8.33117	8.51599	8.31121
ENSMUSG00000020423	Btg2	0.00592199	0.994214	-0.630516	0.00962841	-0.636438	0.0176773		9.26802	9.30095	8.97145	8.90443	9.21991	8.52131	9.27091	9.36017	8.19699	8.58588	8.42904	8.71869
ENSMUSG00000042729	Wdr74	-0.0920821	0.856717	0.399893	0.00962841	0.491975	0.00439202		9.78158	9.74547	9.53958	9.8198	9.41964	9.55695	9.80276	9.72884	10.0789	10.3103	10.1522	9.9237
ENSMUSG00000035133	Arhgap5	0.168478	0.856717	-0.741612	0.00964312	-0.910089	0.00439202		10.2945	10.1438	10.1479	9.79501	10.2577	10.1684	10.3008	10.3648	8.78782	8.80231	9.79405	9.76378
ENSMUSG00000039158	Akna	0.397572	0.714827	0.976115	0.00970588	0.578543	0.151027		7.17902	6.59654	6.24372	6.05956	6.2528	7.35636	7.1789	6.8752	7.92185	7.50058	7.32827	7.30942
ENSMUSG00000010051	Hyal1	-0.251282	0.719079	-0.630593	0.0097157	-0.379311	0.149009		11.2204	11.2281	10.5248	10.5934	10.7378	10.626	10.704	10.6468	10.1104	9.92538	10.4439	10.6234
ENSMUSG00000040648	Ppip5k2	0.0428901	0.929885	-0.352575	0.00973795	-0.395465	0.00839835		10.6439	10.4721	10.5126	10.2842	10.4651	10.5356	10.6704	10.4243	10.0229	10.009	10.274	10.2093
ENSMUSG00000029507	Pus1	0.0759355	0.850976	0.3114	0.00979184	0.235464	0.0698295		9.32088	9.27103	9.24648	9.48094	9.43457	9.27863	9.46207	9.45062	9.64532	9.575	9.78612	9.55723
ENSMUSG00000026788	Zbtb43	0.0496637	0.924831	-0.381668	0.00981323	-0.431332	0.00807976		10.2868	10.2031	10.3498	10.0483	10.2696	10.2157	10.2333	10.3803	9.64727	9.69634	9.91389	10.0853
ENSMUSG00000045503	Sys1	-0.0150581	0.972092	0.302921	0.00991281	0.317979	0.0140634		10.526	10.5416	10.6906	10.8625	10.7257	10.549	10.6741	10.6297	11.0426	10.9823	10.9065	10.9188
ENSMUSG00000036676	Tmtc3	0.00639257	0.992195	-0.492125	0.0099337	-0.498518	0.0176773		8.14438	7.95304	8.23998	7.62638	8.03616	8.11289	8.01743	7.88686	7.43562	7.47199	7.66218	7.53118
ENSMUSG00000026112	Coa5	-0.0507579	0.853354	-0.214673	0.0100774	-0.163915	0.0691793		11.8594	11.8923	11.9047	11.7735	11.7266	11.8813	11.8009	11.8178	11.5991	11.6095	11.6179	11.7441
ENSMUSG00000058997	Vwa8	-0.0946873	0.777182	-0.282186	0.0101871	-0.187498	0.112029		12.8402	12.8567	12.7302	12.8247	12.7331	12.6982	12.7191	12.7261	12.4819	12.3111	12.6825	12.6252
ENSMUSG00000049037	Clec4a1	0.568182	0.586927	1.13687	0.0102353	0.568688	NA		6.19017	6.42603	5.39686	5.25167	6.71085	6.51401	6.51614	5.89519	7.6687	6.78935	6.70393	6.50737
ENSMUSG00000060227	Golm2	-0.460583	0.516212	-0.854353	0.0102353	-0.39377	0.278959		7.89996	7.50776	7.2903	6.79046	6.83178	7.18732	6.97367	6.90394	6.23936	6.23024	6.96222	6.83054
ENSMUSG00000063511	Snrnp70	0.0825796	0.800003	0.272328	0.0102353	0.189748	0.0969874		12.2844	12.4233	12.1981	12.3876	12.4638	12.2403	12.4469	12.471	12.6964	12.6037	12.5567	12.5307
ENSMUSG00000049606	Zfp644	-0.00812957	0.989099	-0.407141	0.0102551	-0.399012	0.0216		9.15855	8.8329	8.97467	8.65171	8.91081	8.87572	8.91349	8.93853	8.4325	8.41867	8.50444	8.68829
ENSMUSG00000044934	Zfp367	-0.0542695	0.901147	-0.325228	0.0102968	-0.270959	0.0491096		9.39259	9.39411	9.54176	9.44496	9.32437	9.5364	9.33192	9.35757	8.90664	9.22128	9.14613	9.1763
ENSMUSG00000031948	Kars1	0.0721088	0.823241	0.256729	0.0103536	0.18462	0.086915		11.0709	11.2229	11.1338	11.2691	11.1933	11.3538	11.2985	11.1353	11.493	11.4746	11.4004	11.3569
ENSMUSG00000030717	Nupr1	0.661601	0.555112	1.25385	0.0103711	0.592245	NA		5.07535	4.79352	5.35794	5.16586	5.93054	5.66942	6.04242	4.96195	7.03165	5.88465	6.22982	5.47287
ENSMUSG00000017713	Tha1	-0.0184899	0.977444	0.455033	0.0103711	0.473523	0.0153414		8.3991	8.42094	8.40182	8.32547	8.34694	8.10174	8.57691	8.41208	9.12685	8.73972	8.81308	8.63509
ENSMUSG00000033307	Mif	-0.0549305	0.911143	0.358955	0.010394	0.413885	0.00763525		12.1039	12.1934	12.2895	12.4331	12.1253	12.3536	12.0591	12.2645	12.8082	12.637	12.5516	12.4551
ENSMUSG00000023232	Serinc2	0.0178805	0.977444	0.445252	0.010394	0.427372	0.0240673		9.06094	9.15297	8.94542	9.11369	9.05027	9.27119	9.06781	8.942	9.71769	9.70456	9.31878	9.24266
ENSMUSG00000038418	Egr1	1.57271	0.00822892	1.33521	0.0104007	-0.2375	0.705538		10.1253	8.86663	8.62724	8.07194	10.2383	10.7064	10.9197	10.8479	10.1618	10.6122	10.3426	10.6801
ENSMUSG00000062908	Acadm	-0.277451	0.00325469	-0.219185	0.0104358	0.0582655	0.561327		13.632	13.6358	13.8297	13.7629	13.4738	13.4894	13.4108	13.3838	13.5573	13.5097	13.4929	13.4311
ENSMUSG00000038037	Socs1	0.603528	0.757206	1.63883	0.0105287	1.0353	NA		5.30258	4.2557	5.54284	4.10429	5.30815	5.89287	5.67147	4.78782	7.4801	5.8406	5.79665	5.84774
ENSMUSG00000060317	Acnat2	-1.12707	0.00222724	-0.861238	0.0105404	0.265831	0.488385		9.71074	10.6997	9.50437	10.427	9.01381	8.52549	9.24068	9.29112	9.09574	9.72288	9.05667	9.26343
ENSMUSG00000031138	F9	-0.0423288	0.908134	-0.271045	0.0106344	-0.228716	0.0471076		12.4897	12.6439	12.7874	12.7051	12.6377	12.5947	12.5934	12.646	12.411	12.5194	12.2747	12.3403
ENSMUSG00000031848	Lsm4	-0.112906	0.833432	0.425986	0.0106344	0.538892	0.00378045		10.1859	10.1885	10.3768	10.7079	10.2779	10.2489	10.2153	10.3282	10.9499	10.9272	10.6736	10.6433
ENSMUSG00000029204	Rhoh	0.767644	0.360162	1.15062	0.0106567	0.382975	NA		5.26711	4.48149	4.38012	4.87278	5.23206	5.94372	5.47773	5.1173	6.37745	5.50652	5.54924	5.7569
ENSMUSG00000029490	Slc49a3	0.255536	0.566104	0.488897	0.0106567	0.233361	0.253911		7.46388	7.11734	7.2269	7.42872	7.39976	7.4206	7.72891	7.69462	7.80781	7.89093	7.5765	7.87682
ENSMUSG00000022615	Tymp	0.0212668	0.977457	-0.549629	0.0106567	-0.570896	0.0157279		10.894	11.2262	11.242	11.029	11.2445	11.1057	10.9472	11.1896	10.0319	10.4975	10.604	10.946
ENSMUSG00000086682	Gm16023	-0.563707	0.589537	-1.16155	0.0106584	-0.597848	NA		6.19017	5.90919	5.61063	5.25167	5.10983	5.33042	5.33242	5.30141	5.10243	3.87392	4.77398	5.044
ENSMUSG00000024811	Tnks2	0.0118606	0.977444	-0.292862	0.0107008	-0.304723	0.015624		11.041	10.978	11.09	10.7819	10.956	11.0854	10.8948	11.0145	10.6534	10.5774	10.7522	10.7531
ENSMUSG00000091705	H2-Q2	0.188261	0.920575	1.32462	0.0107562	1.13636	NA		5.23074	5.74478	4.6616	4.00895	4.6061	5.21096	5.29369	5.61131	6.71178	6.29696	6.24841	5.63468
ENSMUSG00000044847	Lsm11	-0.0879878	0.893192	-0.481656	0.0107856	-0.393668	0.0553299		7.76024	7.38278	7.70128	7.60209	7.59465	7.62913	7.39559	7.50125	6.95808	7.05012	7.21941	7.34104
ENSMUSG00000031217	Efnb1	-0.12722	0.829365	-0.470727	0.0107973	-0.343507	0.0847969		9.88466	9.86378	9.64034	9.86645	9.59315	9.75501	9.77139	9.63551	9.00733	9.23695	9.32098	9.73134
ENSMUSG00000066861	Oas1g	0.68581	0.408549	1.08909	0.0107973	0.403282	NA		5.03374	6.14737	4.84167	5.82777	6.41645	6.29652	6.37484	5.53985	6.95808	6.3503	6.32046	6.62761
ENSMUSG00000031986	Sprtn	-0.110674	0.856717	-0.480783	0.0107973	-0.370109	0.0691901		9.11681	9.19872	9.3293	8.9818	9.10729	9.00404	8.76918	9.28294	8.71525	8.36784	8.85613	8.76895
ENSMUSG00000028944	Prkag2	0.0823566	0.855967	-0.353889	0.0108068	-0.436246	0.00454093		9.94763	10.0877	10.2038	10.0256	10.1298	10.1373	10.2737	10.053	9.51884	9.76768	9.61403	9.925
ENSMUSG00000019989	Enpp3	-0.00540562	0.992979	-0.467797	0.0108657	-0.462391	0.0214963		11.5117	11.7395	11.7136	11.4255	11.4278	11.8446	11.4554	11.6263	10.8322	10.9941	11.312	11.3443
ENSMUSG00000020859	Spag9	0.0328683	0.953731	-0.386824	0.0108657	-0.419693	0.011952		11.8009	11.4962	11.6805	11.4319	11.6335	11.6569	11.6855	11.5936	11.0624	11.0054	11.3863	11.3974
ENSMUSG00000018548	Trim37	-0.0885581	0.836368	-0.339177	0.0108658	-0.250619	0.0822103		9.05055	9.11418	8.96498	8.9755	8.96763	8.92083	9.01521	8.84898	8.50317	8.83261	8.59074	8.79201
ENSMUSG00000067336	Bmpr2	-0.0535912	0.906437	-0.336399	0.010882	-0.282808	0.0486878		9.88904	9.9992	10.28	9.82331	9.9291	9.98482	9.91867	9.98571	9.64336	9.66826	9.68056	9.69968
ENSMUSG00000025484	Bet1l	0.0579905	0.924598	0.434252	0.0109256	0.376262	0.0432016		9.72878	9.76528	9.73831	9.72173	9.7967	9.40194	10.0126	9.90447	10.3121	10.2693	10.1235	9.95212
ENSMUSG00000033382	Trappc8	0.0732379	0.899646	-0.428144	0.0109256	-0.501382	0.00690567		10.7664	10.7321	10.6974	10.5862	10.7768	10.793	10.8038	10.7052	10.0453	9.94978	10.4768	10.5236
ENSMUSG00000060044	Tmem26	0.871602	0.157981	1.04508	0.0110467	0.173483	NA		5.52911	5.26755	5.14581	4.00895	5.72383	6.31595	5.73066	5.6794	6.03987	5.8406	6.13311	6.18039
ENSMUSG00000021945	Zmym2	0.0148747	0.975034	-0.331476	0.0110467	-0.346351	0.0156179		9.8431	9.74184	9.81935	9.48537	9.79174	9.61497	9.82331	9.73885	9.35176	9.31683	9.46503	9.46339
ENSMUSG00000038520	Tbc1d17	0.086263	0.785898	0.261101	0.011069	0.174838	0.112298		10.4802	10.7137	10.6748	10.6965	10.614	10.839	10.7104	10.7474	10.9139	10.9594	10.8829	10.8572
ENSMUSG00000021594	Srd5a1	-0.219579	0.41747	-0.356405	0.011207	-0.136825	0.376862		12.1636	12.5759	12.3836	12.4474	12.2985	12.2088	12.072	12.1333	11.9361	12.1145	11.8962	12.2056
ENSMUSG00000047141	Znf654	-0.069827	0.87603	-0.340084	0.011207	-0.270257	0.0627264		9.05575	9.02439	9.14439	8.8573	8.99091	8.82237	8.88119	9.11178	8.57875	8.72566	8.7525	8.67904
ENSMUSG00000112148	Lilrb4	0.578052	0.488046	1.01186	0.0113775	0.433805	0.317561		8.04839	7.45552	6.66639	6.7468	7.75956	8.22505	8.04684	7.51062	8.90664	8.01503	8.16609	8.08252
ENSMUSG00000017969	Ptgis	0.889325	0.0786994	0.95231	0.0113775	0.0629858	NA		6.40122	5.85644	5.73736	5.4462	6.02375	7.21863	6.79105	6.73826	7.1684	6.68526	6.71734	6.62761
ENSMUSG00000025858	Get4	-0.0440958	0.904954	0.268338	0.0113792	0.312434	0.00774867		10.1547	10.1602	10.289	10.4305	10.1622	10.235	10.2397	10.2365	10.5889	10.5678	10.5205	10.4384
ENSMUSG00000009772	Nuak2	0.479433	0.14307	0.567848	0.0113792	0.0884151	0.746354		8.89946	8.86663	9.26238	9.51387	9.61391	9.25618	9.58546	9.99742	9.77415	9.72591	9.70432	9.69357
ENSMUSG00000046207	Pik3r6	0.368977	0.729323	0.903987	0.0113792	0.535009	NA		5.80123	5.22657	4.89702	5.29273	5.69578	5.66942	5.75938	5.61131	6.66631	6.03557	6.05077	5.89109
ENSMUSG00000032902	Slc16a1	-0.285775	0.402675	-0.453836	0.0113862	-0.168061	0.396809		10.9991	11.6076	11.2547	11.3786	11.1558	11.0811	10.9735	10.9436	10.5653	10.9954	10.991	10.8983
ENSMUSG00000042351	Grap2	0.755448	0.429684	1.21018	0.0114731	0.454732	NA		4.90118	4.41008	5.05138	4.19373	5.10983	5.54321	5.64093	4.96195	6.06345	5.9274	4.82441	5.91229
ENSMUSG00000015597	Zfp318	-0.0285675	0.967253	-0.443657	0.0114997	-0.415089	0.0303476		9.88904	10.0948	9.70961	9.66226	9.86914	9.78146	9.65014	9.9654	9.21634	9.22842	9.54427	9.60195
ENSMUSG00000090925	1810064F22Rik	-0.46078	0.376986	-0.709607	0.0115388	-0.248827	0.429571		7.98975	8.48315	7.87675	7.68924	7.39976	7.74117	7.26151	7.87239	7.70663	7.25979	7.29288	7.05682
ENSMUSG00000056536	Pign	0.0467703	0.930978	-0.382382	0.0115644	-0.429152	0.00985418		8.65036	8.78783	9.00332	8.78719	8.86431	8.80185	8.82118	8.942	8.42797	8.20943	8.51215	8.57321
ENSMUSG00000060002	Chpt1	-0.248384	0.180446	-0.308553	0.0117474	-0.0601691	0.684569		12.6991	12.496	12.7854	12.7612	12.499	12.4959	12.3585	12.4078	12.442	12.2325	12.5401	12.2923
ENSMUSG00000069495	Epc2	0.0219619	0.97237	-0.454087	0.011749	-0.476049	0.0158686		8.992	8.84986	8.91558	8.8573	8.68329	9.20238	8.75499	9.00969	8.27984	8.34962	8.48105	8.67904
ENSMUSG00000037643	Prkci	-0.0260904	0.950365	-0.282536	0.011749	-0.256446	0.0368163		9.51293	9.46629	9.52648	9.52898	9.51704	9.44449	9.55712	9.4061	9.05221	9.21267	9.2673	9.35724
ENSMUSG00000050002	Idnk	0.154862	0.804199	0.513647	0.0118243	0.358785	0.10023		9.75942	9.90981	10.3032	10.2572	10.2767	10.2426	10.1852	10.2109	10.922	10.661	10.2864	10.3939
ENSMUSG00000047798	Cd300lf	0.682034	0.492811	1.18357	0.0118726	0.501538	NA		5.69846	5.5592	4.84167	5.33266	5.80486	6.59577	6.0656	5.34399	7.22177	6.04853	6.24841	6.18039
ENSMUSG00000045098	Kmt5b	0.0841977	0.832095	-0.314429	0.0119623	-0.398627	0.00408518		10.3779	10.2988	10.3248	10.1745	10.4399	10.3677	10.3262	10.3841	9.82504	9.83565	10.1472	10.0969
ENSMUSG00000027201	Myef2	-0.00254887	0.995833	-0.396063	0.0119757	-0.393514	0.0219068		8.40727	8.11336	8.35317	8.36932	8.18988	8.39911	8.36906	8.28673	7.79379	7.798	8.01143	8.08252
ENSMUSG00000025702	Marchf8	-0.117658	0.668615	-0.265243	0.0119909	-0.147586	0.19203		12.3905	12.2858	12.3487	12.3692	12.1575	12.2804	12.1914	12.2926	12.0089	11.9141	12.2134	12.1807
ENSMUSG00000041930	Fam222a	-0.781439	0.202709	-0.994987	0.0120712	-0.213548	0.653224		8.41134	9.17199	7.83484	8.00557	7.40843	7.49066	7.73615	8.02411	6.90687	7.86184	7.06017	7.80497
ENSMUSG00000006782	Cnp	0.282942	0.15482	0.337377	0.0121196	0.054435	0.737867		9.55583	9.43515	9.87727	9.68557	10.0096	9.85469	10.0066	9.8334	9.97554	9.95495	9.95124	10.0486
ENSMUSG00000021930	Spryd7	-0.198773	0.299793	-0.2795	0.0121196	-0.0807271	0.531623		10.2645	10.1615	10.3671	10.4691	10.1571	10.183	10.0319	10.1096	10.0746	10.0904	9.94698	10.0462
ENSMUSG00000030881	Arfip2	0.0661861	0.877032	0.321198	0.012144	0.255011	0.0640967		9.4609	9.65571	9.37144	9.47426	9.49482	9.37209	9.7102	9.64193	9.75979	9.85884	9.8129	9.81954
ENSMUSG00000026509	Capn2	-0.0279466	0.940424	-0.258717	0.0121901	-0.230771	0.0409027		11.2388	11.0085	11.1917	11.2174	11.1616	11.1779	11.1114	11.1039	10.7833	10.8645	11.0238	10.9524
ENSMUSG00000112023	Gp49a	0.540993	0.49633	0.945705	0.0121901	0.404711	0.319057		7.01762	6.71978	6.10956	5.85544	6.51606	7.23913	7.45823	6.67296	7.74358	7.24297	7.4131	7.21874
ENSMUSG00000022270	Retreg1	-0.103776	0.872874	-0.494069	0.0121901	-0.390293	0.0661456		11.0391	10.9341	11.1567	10.9201	10.5625	11.3591	10.8883	10.7082	10.5042	10.5122	10.4479	10.6209
ENSMUSG00000042759	Apobr	0.850811	0.151174	1.00517	0.0122498	0.154362	NA		6.29955	5.59184	5.14581	5.29273	6.2528	6.81645	6.62935	6.0054	6.98302	6.45141	6.21099	6.69031
ENSMUSG00000046079	Lrrc8d	0.0290689	0.951227	-0.327024	0.0122569	-0.356093	0.0125858		10.6679	10.6492	10.6778	10.5914	10.5731	10.765	10.715	10.6436	10.1062	10.2092	10.3905	10.539
ENSMUSG00000024858	Grk2	0.169877	0.555489	0.320506	0.012312	0.15063	0.274521		10.6973	10.5185	10.3902	10.4476	10.7065	10.7886	10.6398	10.6102	11.0299	10.727	10.7692	10.8121
ENSMUSG00000028228	Cpne3	0.00161729	0.99671	-0.370878	0.0123194	-0.372495	0.0212176		10.9334	11.0153	10.849	10.6488	10.7361	10.9293	10.8964	10.9094	10.2402	10.5174	10.5012	10.6947
ENSMUSG00000002458	Rgs19	0.972924	0.0607812	0.992839	0.0123194	0.0199148	NA		6.264	5.68554	5.23444	4.97723	6.27193	6.74657	6.92381	6.08286	6.78452	6.5909	6.32046	6.53497
ENSMUSG00000037172	Dennd11	-0.133932	0.832095	-0.495959	0.0123967	-0.362027	0.090166		8.9701	9.07432	8.93224	8.59948	8.67613	8.93032	8.71157	8.75744	8.0335	8.37815	8.47317	8.68829
ENSMUSG00000039428	Tmem135	-0.0841106	0.765334	-0.233169	0.0124852	-0.149058	0.135733		11.6725	11.7997	11.8765	11.7232	11.7309	11.7383	11.6562	11.6133	11.5086	11.6049	11.5872	11.4396
ENSMUSG00000020530	Ggnbp2	-0.0375968	0.915717	-0.253963	0.0124947	-0.216366	0.0488443		11.5008	11.6111	11.7878	11.7208	11.6469	11.5836	11.5281	11.7202	11.3924	11.4095	11.3998	11.4189
ENSMUSG00000028273	Pdlim5	0.0179395	0.964282	-0.255532	0.0125313	-0.273472	0.0148285		11.0476	10.8798	11.0309	11.059	11.0344	10.9835	11.0784	10.9979	10.6756	10.6355	10.8003	10.8823
ENSMUSG00000019970	Sgk1	-0.549218	0.462597	-0.923931	0.012641	-0.374713	0.355464		10.849	10.854	9.54825	9.90503	9.63253	9.43564	10.3106	9.87936	9.2242	9.21267	9.4769	9.8947
ENSMUSG00000079197	PSME2b	0.182318	0.812811	0.619755	0.0126467	0.437438	0.099758		10.8845	11.2066	11.4	11.6038	11.539	11.6842	11.4266	11.2299	12.3265	12.023	11.5252	11.6514
ENSMUSG00000051735	Rinl	0.662751	0.326694	0.947271	0.012681	0.284519	NA		6.03009	6.29342	6.08594	5.48215	6.36393	7.18732	6.58191	6.18007	7.41744	6.7816	6.48627	6.7853
ENSMUSG00000035711	Dok3	0.100782	0.924814	0.734406	0.0126861	0.633623	0.046251		7.11062	7.49919	6.63418	6.70177	7.05798	7.07777	7.07993	7.28883	8.21289	7.56968	7.58384	7.51741
ENSMUSG00000078780	Gm5150	0.874263	0.214229	1.10096	0.0127085	0.226696	NA		4.85414	5.00216	4.03007	3.90685	5.02218	5.08072	5.60973	5.38535	5.6921	5.30513	5.54924	5.44405
ENSMUSG00000028779	Pef1	-0.0286976	0.950365	0.3071	0.0127085	0.335798	0.0126178		10.4715	10.7753	10.7235	10.7998	10.7135	10.6201	10.715	10.6243	11.1233	11.07	10.9469	10.862
ENSMUSG00000024098	Twsg1	-0.0779812	0.808299	-0.260821	0.0127341	-0.182839	0.102772		11.0038	11.0487	10.9308	10.8769	10.8091	10.9713	10.9511	10.8161	10.5868	10.6715	10.7276	10.8282
ENSMUSG00000086841	2410006H16Rik	-0.0518901	0.940424	0.476673	0.0127762	0.528563	0.0118285		8.4395	8.36539	8.75632	8.55798	8.20489	8.80185	8.35972	8.50882	9.19248	9.00882	8.93284	8.88609
ENSMUSG00000059811	Atl2	-0.119264	0.735384	-0.301031	0.0127846	-0.181767	0.159166		11.75	11.9282	11.847	11.6759	11.7035	11.701	11.6888	11.6429	11.319	11.4458	11.7025	11.5169
ENSMUSG00000096188	Cmtm4	-0.099188	0.831156	-0.363604	0.0128868	-0.264416	0.0919716		11.3882	11.3464	11.0417	11.1754	11.0812	11.2516	11.194	11.0463	10.717	10.7351	10.9931	11.0519
ENSMUSG00000020070	Rufy2	-0.0400801	0.96658	-0.608144	0.0129026	-0.568064	0.0336433		7.97333	7.9019	7.9308	7.41948	7.97912	7.74117	7.78584	7.60117	7.07869	6.90081	7.25661	7.59813
ENSMUSG00000048779	P2ry6	0.457121	0.628322	0.940285	0.0129247	0.483164	NA		5.98713	5.62375	5.5077	5.98636	6.36393	6.33513	6.19735	5.95134	7.39902	6.43174	6.24841	6.36086
ENSMUSG00000000001	Gnai3 ENSMUSG00000000001	0.0307975	0.937218	-0.266679	0.0130575	-0.297477	0.0114546		11.9077	11.9198	11.8213	11.8703	11.8526	11.9447	11.9598	11.8847	11.3971	11.59	11.7075	11.7359
ENSMUSG00000001095	Slc13a2	0.199292	0.885046	-1.02541	0.0130575	-1.22471	0.00690567		6.70943	6.83332	7.31082	7.40082	6.89483	7.14449	6.96136	7.9083	5.35259	6.40174	5.77116	6.56205
ENSMUSG00000029038	Ssu72	-0.00442222	0.991406	0.302169	0.0130575	0.306591	0.0209117		10.7139	10.9149	10.9399	10.9242	10.8879	10.8541	10.9228	10.818	11.209	11.3703	11.0643	11.0375
ENSMUSG00000010205	Raver1	0.0590669	0.941641	0.560134	0.0130781	0.501067	0.0412394		8.19716	8.47879	8.68342	8.70592	8.65078	8.64937	8.34559	8.68062	9.35415	9.30202	8.80053	8.77764
ENSMUSG00000044339	Alkbh2	-0.0122506	0.984796	0.422324	0.0131122	0.434574	0.0194133		7.89996	8.11336	7.85595	8.29548	7.94377	8.05046	8.12062	8.03715	8.49885	8.63184	8.40023	8.31121
ENSMUSG00000026928	Card9	0.663079	0.399789	1.01176	0.0131167	0.348682	NA		5.67158	5.14095	4.4558	4.97723	5.48247	5.94372	5.99492	5.42555	6.48613	5.94137	5.89431	5.84774
ENSMUSG00000003555	Cyp17a1	-0.380316	0.283336	-0.518365	0.0131444	-0.138049	0.576582		8.10474	7.97794	7.91748	8.03006	7.39976	7.61352	7.85399	7.6444	7.13541	7.35682	7.73649	7.69305
ENSMUSG00000040272	Accs	0.397063	0.442807	0.640916	0.0131764	0.243853	0.382465		7.07002	6.42603	6.92792	6.39741	7.12262	7.11152	7.33964	6.8752	7.58157	7.37237	7.11185	7.34104
ENSMUSG00000028675	Pnrc2	-0.0601634	0.867733	-0.276912	0.0131764	-0.216748	0.0701995		10.8918	11.09	11.1417	11.0229	11.0504	10.9598	10.8379	11.0583	10.6544	10.858	10.7652	10.7626
ENSMUSG00000030660	Pik3c2a	-0.0461265	0.934441	-0.383108	0.0131809	-0.336981	0.0444967		10.1871	10.4253	10.2011	10.0378	10.1494	10.0873	10.3653	10.0721	9.65699	9.99486	9.731	9.9341
ENSMUSG00000025323	Sp4	0.0697647	0.923071	-0.509005	0.0132815	-0.57877	0.00992701		7.88834	7.5499	7.71675	7.76415	7.59465	7.79062	7.90628	7.9083	7.15749	7.16771	6.99561	7.56504
ENSMUSG00000052595	A1cf	0.0496079	0.939711	-0.450743	0.0133089	-0.500351	0.011952		12.9458	12.5384	13.127	12.8038	12.9724	12.8285	12.8641	13.0043	12.2147	12.2078	12.5502	12.6499
ENSMUSG00000063904	Dpp3	0.0372908	0.89127	0.194346	0.0133218	0.157055	0.0627196		11.636	11.6895	11.6041	11.7029	11.7227	11.7138	11.7562	11.5836	11.8511	11.9096	11.8089	11.8378
ENSMUSG00000043004	Gng2	0.542786	0.600339	1.06839	0.0133218	0.525599	NA		5.87378	5.5592	5.57713	5.77078	6.11131	6.35405	6.33724	6.0054	7.57338	6.53671	6.00777	6.19777
ENSMUSG00000036580	Spg20	-0.0329006	0.940424	-0.305894	0.0133218	-0.272994	0.0424385		10.443	10.6109	10.4914	10.5779	10.5508	10.5377	10.5347	10.3648	10.1835	10.0214	10.3296	10.3557
ENSMUSG00000021709	Erbin	0.0695197	0.856717	-0.295113	0.0133228	-0.364633	0.00570099		11.4097	11.338	11.4048	11.1782	11.3506	11.4953	11.412	11.3581	10.8745	10.9576	11.136	11.1754
ENSMUSG00000041957	Pkp2	-0.0715798	0.88716	-0.365591	0.0133228	-0.294011	0.0644692		10.8838	10.9205	10.6817	11.032	10.6335	10.9621	10.9488	10.6784	10.4256	10.4041	10.6255	10.6129
ENSMUSG00000040740	Slc25a34	-0.0970288	0.901959	-0.570751	0.0133228	-0.473722	0.0569062		7.77925	8.01451	8.04548	8.50218	8.04731	8.23529	7.76475	7.96396	7.38972	7.4768	7.52406	7.77055
ENSMUSG00000074578	Zfas1	0.114453	0.844305	0.438089	0.0133228	0.323635	0.0870752		8.06913	8.01451	8.44888	8.26486	8.06386	8.51712	8.34084	8.32973	8.78072	8.57696	8.64436	8.55984
ENSMUSG00000030061	Uba3	-0.0510126	0.872874	-0.239056	0.0133468	-0.188043	0.0698373		10.1498	10.1534	10.259	10.1299	10.1377	10.0163	10.1064	10.2252	9.84558	9.97547	9.97655	9.93539
ENSMUSG00000039529	Atp8b1	-0.0421183	0.936469	-0.355009	0.0133973	-0.312891	0.0444967		11.0139	11.1141	11.0409	11.006	11.0033	10.8482	11.1807	10.9565	10.4437	10.588	10.868	10.8199
ENSMUSG00000032295	Man2c1	0.0998385	0.69417	0.227964	0.0133973	0.128126	0.192416		10.437	10.5003	10.2787	10.4224	10.5101	10.4292	10.5635	10.541	10.7068	10.6274	10.6067	10.6169
ENSMUSG00000020211	Sf3a2	0.209168	0.555112	0.388569	0.0134234	0.179401	0.288492		9.30784	9.66724	9.39807	9.43123	9.70292	9.48797	9.63472	9.81649	10.0833	9.79198	9.74743	9.72686
ENSMUSG00000024068	Spast	-0.164468	0.44055	-0.267415	0.0134234	-0.102947	0.389613		10.2048	10.3522	10.3744	10.4305	10.1686	10.1975	10.081	10.2617	9.98946	10.1998	10.0433	10.0534
ENSMUSG00000020609	Apob	-0.0365504	0.924182	-0.268116	0.0134926	-0.231565	0.0481811		17.4164	17.5819	17.4088	17.3466	17.3346	17.4832	17.4393	17.356	16.9898	17.2274	17.1891	17.27
ENSMUSG00000066684	Pilrb1	0.829476	0.122138	0.931988	0.0136163	0.102511	NA		6.55621	5.98486	4.84167	6.27979	6.60924	6.98371	6.79105	6.94601	7.20066	6.83497	6.90478	6.7853
ENSMUSG00000026475	Rgs16	0.658265	0.861701	2.87564	0.0136483	2.21737	0.0757649		9.39875	5.3074	8.52113	6.80472	9.67086	7.83843	8.66301	8.73362	11.5231	9.19528	12.1009	9.53177
ENSMUSG00000094483	Purb	-0.125108	0.722779	-0.30435	0.0137303	-0.179241	0.173		10.3109	10.4071	10.6265	10.379	10.4547	10.204	10.3008	10.27	10.2479	10.0842	10.0775	10.1153
ENSMUSG00000038213	Tapbpl	0.315509	0.380836	0.479479	0.0138462	0.163971	0.448248		10.1401	10.0529	9.87727	9.98237	10.2076	10.5511	10.5285	9.95341	10.7628	10.3468	10.3143	10.5123
ENSMUSG00000094870	Zfp131	-0.254186	0.459275	-0.419524	0.0139662	-0.165338	0.379362		9.25902	9.19341	9.2331	8.73228	8.77328	8.89845	8.81093	8.98299	8.59906	8.60576	8.76869	8.83149
ENSMUSG00000040414	Slc25a28	0.0383855	0.926031	0.282483	0.0140292	0.244097	0.0486878		9.61522	9.63433	9.55687	9.80569	9.61391	9.79882	9.66349	9.69429	10.0512	9.96866	9.86503	9.85556
ENSMUSG00000047888	Tnrc6b	-0.0624124	0.923907	-0.454581	0.0140367	-0.392169	0.0490934		10.526	10.4971	10.2038	10.0363	10.2779	10.1962	10.3286	10.2673	9.7121	9.62672	9.96255	10.1514
ENSMUSG00000000486	Septin1	0.379126	0.767503	1.0416	0.0140564	0.662477	0.139217		6.1711	5.90919	6.38594	6.47081	6.29081	7.33747	6.15476	6.31461	7.90237	7.17364	6.85713	6.79674
ENSMUSG00000046962	Zbtb21	-0.159932	0.804199	-0.521834	0.0140564	-0.361902	0.11146		8.83733	9.20927	9.23847	8.72104	9.18249	8.64553	8.84146	8.70533	8.27984	8.50116	8.5761	8.62228
ENSMUSG00000040688	Tbl3	0.0345786	0.930766	0.269975	0.0142288	0.235397	0.0472422		9.90211	9.92269	9.86344	9.78964	9.82287	9.88102	9.91549	9.99742	10.0274	10.2824	10.1694	10.0558
ENSMUSG00000037355	Uvssa	-0.0814713	0.891078	-0.421603	0.0143851	-0.340132	0.0662543		8.9701	8.95081	8.84696	8.59539	8.80317	8.70937	8.8006	8.75744	8.50748	8.11396	8.45728	8.61906
ENSMUSG00000032913	Lrig2	-0.0782128	0.87629	-0.371838	0.0143878	-0.293625	0.071542		8.47491	8.63571	8.5123	8.36452	8.43017	8.3147	8.36906	8.56839	7.96003	8.14146	8.08567	8.31121
ENSMUSG00000022901	Cd86	0.650208	0.338514	0.929758	0.0143934	0.27955	0.510738		6.70943	6.49667	5.90875	5.98636	6.46711	7.27928	7.21043	6.63916	7.77962	6.95691	7.12196	6.8081
DHRSX	NA	0.0657818	0.89909	0.36236	0.0144116	0.296579	0.0614839		10.1203	10.2814	10.2813	10.5665	10.4176	10.2974	10.3057	10.5156	10.8678	10.6809	10.5841	10.5793
ENSMUSG00000051910	Sox6	-0.0822813	0.901651	-0.476699	0.0144116	-0.394417	0.0593435		9.0082	9.22756	9.24648	9.11655	8.74619	9.14379	9.22532	9.12405	8.42342	8.57696	8.6338	9.01417
ENSMUSG00000031709	Tbc1d9	0.806033	0.186283	0.975682	0.0144116	0.169649	NA		6.38477	5.62375	5.35794	5.55146	6.2528	6.95921	6.48209	6.41787	7.20066	6.29696	6.33793	6.85264
ENSMUSG00000026641	Usf1	0.0766591	0.851285	0.303738	0.0144116	0.227079	0.086915		10.1129	10.2701	10.2682	10.379	10.337	10.4579	10.2725	10.27	10.7282	10.6012	10.4649	10.4403
ENSMUSG00000018900	Slc22a5	-0.197282	0.753982	-0.519828	0.0144577	-0.322546	0.155449		9.81881	9.8919	9.61167	10.2164	9.68341	10.066	9.46861	9.52189	9.21634	9.37461	9.3406	9.57893
ENSMUSG00000015013	Trappc2l	0.0143279	0.982282	0.432466	0.0144886	0.418138	0.0291606		8.7565	8.72669	8.88852	9.07006	8.76318	8.77753	9.02411	8.942	9.55047	9.3759	9.14365	9.06238
ENSMUSG00000086390	1810019D21Rik	-0.441883	0.206011	-0.552464	0.0145074	-0.110581	0.68454		11.2474	11.3783	10.9473	11.8993	11.0704	10.9941	10.7681	11.026	10.8167	10.9937	10.658	10.9428
ENSMUSG00000025003	Cyp2c39	-0.642561	0.36807	-0.95748	0.0145074	-0.31492	NA		6.43358	5.62375	5.35794	6.19569	5.51494	5.60769	5.29369	5.01561	5.10243	5.071	5.17471	5.044
ENSMUSG00000021326	Trim27	0.0522144	0.90851	0.31954	0.0145074	0.267326	0.0563854		9.75782	9.72906	9.65647	9.91657	9.91548	9.61104	9.85192	9.88297	10.1996	10.1238	10.0657	9.94571
ENSMUSG00000001741	Il16	0.576472	0.361351	0.844676	0.0145341	0.268204	0.484081		7.28922	6.40782	6.4976	6.30007	6.96702	7.76257	7.05698	7.02664	7.69157	7.30372	7.26577	7.70525
ENSMUSG00000074896	Ifit3	0.707777	0.0663235	0.720634	0.0145534	0.0128569	0.973361		8.67087	8.73402	8.55164	8.06603	9.16214	9.5651	9.45989	8.51814	9.57118	9.11742	8.93571	9.27371
ENSMUSG00000059995	Atxn7l3	-0.151382	0.574508	-0.28809	0.0145568	-0.136708	0.282152		10.6559	10.7321	10.7052	10.7555	10.627	10.4914	10.3746	10.7295	10.4934	10.3062	10.4164	10.4816
ENSMUSG00000033685	Ucp2	0.24775	0.797872	0.772033	0.0145568	0.524283	0.118567		10.4118	9.66341	9.44989	10.1922	10.0476	10.6366	10.0696	10.0674	11.3043	10.5497	10.4389	10.5313
ENSMUSG00000038807	Rap1gap2	1.04774	0.21031	1.29725	0.0145581	0.249513	NA		4.99089	5.00216	4.30024	3.79697	5.34474	5.94372	5.84224	4.65885	6.03987	5.14531	5.91773	5.82556
ENSMUSG00000038615	Nfe2l1	-0.0900394	0.755929	-0.238014	0.0145811	-0.147975	0.15504		12.5017	12.5906	12.4782	12.6953	12.4755	12.5456	12.4912	12.3996	12.2963	12.2536	12.3164	12.451
ENSMUSG00000034390	Cmip	-0.201469	0.646526	-0.42754	0.0146578	-0.22607	0.229776		10.8354	10.9253	10.3609	10.7221	10.3938	10.7337	10.4591	10.4922	10.3497	10.1006	10.2898	10.4421
ENSMUSG00000034584	Exph5	-0.0620468	0.916811	-0.417384	0.0146578	-0.355337	0.0539619		9.98904	9.7617	10.1956	9.89673	9.86599	9.80743	10.1217	9.81081	9.2781	9.60274	9.5611	9.73134
ENSMUSG00000016554	Eif3d	-0.05781	0.874804	0.269803	0.0146981	0.327613	0.00690567		11.5797	11.622	11.5051	11.8286	11.5131	11.5836	11.6298	11.5958	11.9413	12.0127	11.8395	11.8308
ENSMUSG00000022361	Zhx1	-0.0397327	0.911637	-0.250732	0.0147092	-0.210999	0.0560927		10.563	10.7257	10.6007	10.5066	10.6083	10.5965	10.5064	10.5318	10.2531	10.3076	10.3545	10.479
ENSMUSG00000002944	Cd36	-0.618976	0.341862	-0.893574	0.0147273	-0.274598	0.510701		10.3044	9.60864	9.91295	10.6488	10.0886	9.33448	9.52404	9.07433	9.67048	8.46776	9.45706	9.28188
ENSMUSG00000026536	Mnda	1.42007	0.076628	1.47181	0.0147273	0.0517336	NA		5.23074	5.42073	4.6616	2.86787	5.85645	6.39116	6.33724	5.74441	6.68163	5.66648	5.79665	6.28161
ENSMUSG00000023169	Slc38a1	0.761933	0.166928	0.893295	0.0148192	0.131362	NA		5.49885	5.14095	5.35794	5.64956	5.48247	6.56362	6.21818	6.0575	6.65083	6.08675	6.13311	6.09026
ENSMUSG00000053846	Lipg	-0.671768	0.119773	-0.747372	0.0149404	-0.0756045	0.846372		9.47845	8.96956	8.91893	9.32637	8.22465	8.0033	8.42838	9.1721	8.44153	8.34174	8.23296	8.74256
ENSMUSG00000024029	Tff3	0.198501	0.893223	1.04764	0.0149404	0.849135	0.0657382		8.33202	9.10573	8.40182	8.81916	8.52887	7.69739	9.55303	9.17505	9.75436	10.2624	9.51002	9.22371
ENSMUSG00000020220	Vps13d	-0.185911	0.656094	-0.401607	0.0149404	-0.215696	0.223008		11.8005	11.8397	11.52	11.6064	11.3528	11.5502	11.5858	11.5488	11.0411	11.1235	11.4342	11.5306
ENSMUSG00000044952	Kctd21	-0.0374286	0.952638	-0.417427	0.0150531	-0.379998	0.0417331		9.06353	8.87328	8.61903	8.70212	8.87998	8.83253	8.77973	8.65125	8.2748	8.26604	8.47317	8.6126
ENSMUSG00000048379	Socs4	0.119854	0.928046	-0.924496	0.0151502	-1.04435	0.0118285		8.22978	7.94042	7.57119	7.32367	7.97912	7.79062	7.87382	8.05006	6.06345	6.3916	7.31068	7.41716
ENSMUSG00000021250	Fos	-0.605246	0.628322	-1.252	0.0152464	-0.64675	0.244648		8.22978	7.32572	6.38594	6.41611	6.54779	6.17411	6.5494	7.33178	6.23936	5.79516	6.32046	5.99411
ENSMUSG00000032064	Dixdc1	-0.080557	0.887491	-0.405793	0.0153492	-0.325236	0.069213		9.98222	9.65956	9.74775	9.75149	9.47019	9.90848	9.80449	9.62044	9.35176	9.28157	9.27412	9.61494
ENSMUSG00000050714	Zbtb26	-0.059227	0.947415	-0.589453	0.0153735	-0.530226	0.0443819		7.53271	7.44663	7.44687	7.00332	7.58703	7.23913	7.03366	7.34232	6.65083	7.00427	6.57731	6.89586
ENSMUSG00000066043	Phactr4	-0.0211952	0.97087	-0.366843	0.0154451	-0.345648	0.0355979		10.4219	10.4231	10.2761	10.1537	10.2826	10.3324	10.3629	10.2266	9.84218	9.70149	10.0723	10.1724
ENSMUSG00000042042	Csgalnact2	-0.0782237	0.881306	-0.379956	0.0154756	-0.301732	0.0724054		8.44744	8.39343	8.61078	8.25969	8.20985	8.55441	8.29745	8.34029	8.02152	8.13539	7.96722	8.09184
ENSMUSG00000041560	Nop53	-0.0168063	0.972092	0.32493	0.0154756	0.341736	0.0191553		11.7424	11.7666	12.0883	12.0073	11.8813	11.9396	11.8581	11.8874	12.328	12.3605	12.1744	12.0484
ENSMUSG00000024286	Ccny	-0.12533	0.35677	-0.181891	0.015479	-0.0565604	0.508098		11.2615	11.2691	11.3263	11.3289	11.1187	11.2579	11.1741	11.1308	11.0624	11.1127	11.1266	11.1555
ENSMUSG00000029998	Pcyox1	-0.102963	0.738978	-0.256597	0.0155599	-0.153633	0.171623		12.8753	12.8102	12.6517	12.81	12.5952	12.7397	12.7482	12.6566	12.3655	12.5351	12.6051	12.6113
ENSMUSG00000022914	Brwd1	-0.0532517	0.89127	-0.272475	0.0155716	-0.219223	0.0691793		10.1141	10.2201	10.0243	10.1841	10.1597	10.0901	10.0753	10.0074	9.75436	9.76473	9.95973	9.97371
FAM49A	NA	0.717323	0.0753383	0.734314	0.0155716	0.0169914	0.965154		7.02826	6.49667	6.55034	6.23835	7.12262	7.49066	7.57589	6.93213	7.67636	7.11936	7.02825	7.38719
ENSMUSG00000031010	Usp9x	0.020895	0.984476	-0.703704	0.0157038	-0.724599	0.0216		11.611	11.2804	10.8621	11.0229	11.0614	11.2957	11.4798	11.0969	9.98792	10.1215	10.7226	11.0058
ENSMUSG00000035878	Hykk	0.115534	0.871011	-0.529253	0.0157135	-0.644787	0.00713712		11.3789	11.2797	11.7437	11.1421	11.5542	11.7243	11.4097	11.3601	10.601	10.5907	11.0319	11.1841
ENSMUSG00000046138	9930021J03Rik	0.101377	0.866377	-0.454527	0.0158421	-0.555903	0.00690567		9.54661	9.49029	9.37388	9.34845	9.33578	9.69877	9.66159	9.44574	8.77002	8.77915	9.0002	9.33975
ENSMUSG00000025195	Dnmbp	-0.110365	0.855472	-0.45093	0.0160009	-0.340565	0.0884962		10.5657	10.7321	10.585	10.7249	10.54	10.6776	10.4829	10.4647	9.77057	10.0499	10.4368	10.4503
ENSMUSG00000073680	Tmem88b	-0.380667	0.487706	-0.640434	0.0160241	-0.259767	0.376392		7.39981	7.56641	7.39013	7.64236	7.38226	6.76082	7.0685	7.24457	6.58719	6.51819	7.13201	7.17555
ENSMUSG00000029664	Tfpi2	0.0794295	0.881218	-0.383687	0.0160562	-0.463117	0.00778109		11.3752	11.3842	11.6221	11.515	11.743	11.5619	11.5728	11.318	10.8569	11.0732	11.08	11.3281
ENSMUSG00000020190	Mknk2	-0.378793	0.266592	-0.498465	0.0161286	-0.119672	0.622698		12.721	12.7498	12.0677	12.39	12.033	12.2964	12.2805	11.8638	12.0865	11.7986	11.9927	12.14
ENSMUSG00000001419	Mef2d	-0.344904	0.428496	-0.541713	0.016171	-0.196809	0.428001		10.8669	11.2131	10.4469	10.3754	10.3517	10.4775	10.3334	10.518	10.2194	9.97801	10.2763	10.4005
ENSMUSG00000026153	Fam135a	0.0689607	0.881218	-0.332886	0.0162062	-0.401847	0.00778109		10.0503	10.0158	10.1	9.87492	10.0737	10.0134	10.0667	10.1686	9.4264	9.6984	9.65814	9.89736
ENSMUSG00000020275	Rel	-0.360711	0.378837	-0.534864	0.0162574	-0.174153	0.490329		8.21589	8.39805	8.28218	7.75683	7.63214	7.73397	7.95053	7.97077	7.69912	7.51467	7.4617	7.91408
ENSMUSG00000019987	Arg1	-0.0976549	0.781142	-0.280393	0.0162833	-0.182738	0.139964		15.8565	15.6486	15.8951	15.5539	15.6656	15.5409	15.6518	15.7269	15.505	15.426	15.4001	15.5256
ENSMUSG00000031483	Erlin2	0.0135959	0.976956	-0.315145	0.0162833	-0.328741	0.0208781		10.4705	10.3546	10.2444	10.2337	10.3187	10.349	10.35	10.3545	9.76878	9.96781	10.1571	10.1334
ENSMUSG00000027404	Snrpb	-0.0412449	0.897487	0.221509	0.0163006	0.262754	0.00877343		11.2944	11.3119	11.2103	11.404	11.1826	11.3301	11.2961	11.2496	11.5696	11.5977	11.5079	11.4299
ENSMUSG00000022788	Fgd4	0.135556	0.783247	-0.394464	0.0163699	-0.53002	0.00318241		8.98383	8.86329	9.23041	9.19174	9.0558	9.3153	9.26841	9.18387	8.45941	8.77331	8.60884	8.84809
ENSMUSG00000022186	Oxct1	0.753451	0.0299642	0.681503	0.016504	-0.0719478	0.836733		7.04929	6.80576	6.96725	6.57435	7.97328	7.53279	7.64677	7.078	7.85586	7.35159	7.2474	7.57837
ENSMUSG00000042599	Kdm7a	0.058567	0.941641	-0.546687	0.0165141	-0.605254	0.014789		9.46482	9.50322	9.38844	8.70972	9.29195	9.54465	9.28332	9.29655	8.62702	8.54071	8.83169	8.99194
ENSMUSG00000042275	Pelo	0.0115007	0.984271	0.378233	0.0165141	0.366732	0.0315853		9.83404	9.90819	9.69602	10.18	9.97359	9.75145	9.98703	9.98234	10.4879	10.2286	10.258	10.1779
ENSMUSG00000018387	Shroom1	0.0727231	0.896069	0.386943	0.0165141	0.31422	0.0684984		11.0085	10.7034	10.7724	10.9103	10.9846	10.5925	10.8997	11.1705	11.3074	11.1425	11.3202	11.183
ENSMUSG00000063450	Syne2	-0.0812013	0.896069	-0.432811	0.0165141	-0.35161	0.0685053		10.6856	10.5416	10.3324	10.2057	10.3618	10.3513	10.302	10.4707	9.82676	9.77647	10.1983	10.2305
ENSMUSG00000003484	Cyp4f18	0.0624824	0.97237	1.18551	0.0165246	1.12303	NA		4.85414	5.38394	4.95033	4.70039	4.82909	5.29169	5.17082	4.84823	6.79864	6.20729	5.21307	5.58273
ENSMUSG00000011831	Evi5	0.0994083	0.841974	-0.370128	0.0165656	-0.469536	0.00570099		12.1741	12.2152	12.3199	12.1415	12.2185	12.4123	12.3047	12.3121	11.4881	11.7996	11.9301	12.0926
ENSMUSG00000028986	Klhl7	0.0820626	0.8428	-0.307078	0.0165656	-0.389141	0.00569256		8.87905	8.76297	8.95849	8.73228	8.92598	8.86587	8.89096	8.98636	8.39117	8.48932	8.64787	8.58646
ENSMUSG00000024942	Capn1	0.108486	0.823763	0.365174	0.0166111	0.256688	0.112209		10.0372	10.1327	9.80676	10.0165	10.0559	10.2653	10.1839	9.9151	10.599	10.2831	10.2683	10.2955
ENSMUSG00000019726	Lyst	-0.15798	0.891078	-0.802287	0.0168085	-0.644308	0.071219		9.97812	9.61063	9.07408	9.26063	9.13367	9.36278	9.65969	9.25532	8.12037	8.32851	8.84702	9.3101
ENSMUSG00000060961	Slc4a4	-0.264624	0.578211	-0.498934	0.0168486	-0.23431	0.296064		11.2828	11.6235	11.0378	10.8263	10.8918	11.0113	11.0173	10.913	10.616	10.4886	10.9247	10.8338
ENSMUSG00000009569	Mrtfb	0.0235839	0.975704	-0.509699	0.0170952	-0.533283	0.021061		9.93497	10.4321	9.88071	9.87154	9.94408	10.2234	10.112	9.99742	9.31785	9.35517	9.52725	9.8947
ENSMUSG00000079563	Pglyrp2	0.0345342	0.929885	0.265133	0.0170952	0.230599	0.0527686		12.6464	12.8841	12.6225	12.6558	12.6913	12.7433	12.8469	12.6747	13.082	13.0003	12.9399	12.8528
ENSMUSG00000022744	Cldnd1	-0.0675703	0.867733	-0.301726	0.0171478	-0.234155	0.0830624		9.70743	9.58046	9.48644	9.47649	9.48051	9.40194	9.63472	9.46997	9.19781	9.15238	9.34708	9.36303
ENSMUSG00000025185	Loxl4	-0.386187	0.765334	-1.03631	0.0171478	-0.650122	0.159329		7.46388	8.3027	7.47443	7.2835	7.75277	7.675	6.94895	6.51423	5.91583	6.72619	6.73062	7.10365
ENSMUSG00000027312	Atrn	-0.0219051	0.964282	-0.301162	0.0171793	-0.279257	0.0410989		11.4864	11.4356	11.549	11.5734	11.5196	11.4338	11.4933	11.5125	11.0269	11.0552	11.3059	11.4198
ENSMUSG00000022552	Sharpin ENSMUSG00000022552	0.0407979	0.930955	0.31333	0.0172358	0.272532	0.0529432		10.1474	10.4014	10.3986	10.4668	10.4208	10.3759	10.4536	10.3414	10.8236	10.7614	10.5554	10.5175
ENSMUSG00000039967	Zfp292 ENSMUSG00000039967	0.164389	0.753768	-0.424448	0.0172358	-0.588837	0.00285433		8.96458	8.85323	9.25974	9.15324	9.31978	9.05985	9.30539	9.21575	8.36295	8.60137	8.68246	8.88072
ENSMUSG00000028207	Asph	-0.130723	0.767503	-0.353977	0.0172407	-0.223254	0.157377		10.4763	10.2914	10.2323	10.3181	10.0039	10.3383	10.3583	10.0753	9.8007	9.93414	10.0433	10.121
ENSMUSG00000029299	Abcg3	0.622627	0.323682	0.854404	0.0173693	0.231777	0.569575		6.91822	5.88306	5.96163	5.74141	6.57884	6.85681	6.94895	6.83098	7.43562	6.79705	6.89302	6.93781
ENSMUSG00000064267	Hvcn1	0.788813	0.50369	1.30802	0.0173759	0.519203	NA		4.53428	4.48149	3.69737	3.90685	4.77649	5.54321	4.39771	4.36011	5.6921	5.01924	5.45635	5.00507
ENSMUSG00000081769	Gm12216	0.533801	0.655581	1.10979	0.0174585	0.575993	NA		5.69846	5.22657	4.95033	5.33266	5.38042	6.13088	6.19735	5.34399	6.99534	6.19568	5.54924	6.36086
ENSMUSG00000073491	Ifi213	0.98065	0.00890091	0.785953	0.0175043	-0.194696	NA		6.1322	5.52581	5.64338	5.6176	6.39915	7.12259	6.42946	6.65616	6.58719	6.44161	6.13311	6.75041
ENSMUSG00000036339	Tmem260	-0.0256306	0.950365	-0.261343	0.0175652	-0.235712	0.0460488		10.0173	9.91304	9.84068	9.90834	9.92004	9.85303	9.97331	9.8334	9.59968	9.54214	9.78134	9.71786
ENSMUSG00000034259	Exosc4	0.00270783	0.995543	0.380069	0.0175708	0.377361	0.0286078		9.79254	9.77064	10.0243	10.2231	9.88785	9.92439	9.99762	10.053	10.517	10.4028	10.1497	10.2762
ENSMUSG00000028715	Cyp4a14	-1.72725	0.284469	-2.29308	0.0175735	-0.565834	0.617217		10.4617	9.11137	8.69127	11.0701	7.95565	9.76741	7.31084	6.63916	7.80781	8.11087	7.10166	8.22064
ENSMUSG00000029484	Anxa3	0.444993	0.434578	0.689715	0.0176233	0.244721	0.438297		7.35827	6.77767	6.69791	6.57435	6.94336	7.73397	7.27151	7.22192	7.80082	7.51467	7.39653	7.50351
ENSMUSG00000051452	Gm11437	-0.154948	0.882081	-0.752404	0.0176276	-0.597456	0.0774314		7.93993	7.58274	7.18304	7.42872	7.35562	7.22892	7.86724	7.05255	6.61936	6.45141	6.98457	7.16676
ENSMUSG00000052656	Rnf103	-0.174078	0.656355	-0.368838	0.0176333	-0.19476	0.239659		12.1189	11.7313	12.3564	12.1697	11.9696	12.0054	11.807	11.9598	11.7274	11.6844	11.7979	11.7599
ENSMUSG00000000686	Abhd15	-0.0963437	0.896069	-0.508713	0.0176408	-0.412369	0.0703486		10.8779	10.3617	10.1	10.5012	10.3839	10.301	10.4797	10.3993	9.77236	9.77647	10.0565	10.2618
ENSMUSG00000021208	Ifi27l2b	-0.209007	0.846311	0.781942	0.0176408	0.990949	0.0061895		7.35827	7.93407	7.25895	7.56066	7.41704	6.98371	7.69215	7.19891	8.8089	8.51758	7.85647	7.86056
ENSMUSG00000036281	Snapc4	0.243272	0.392791	0.359604	0.0176408	0.116332	0.490329		9.01624	8.99113	8.70684	8.78719	9.06131	8.97684	9.34855	9.08064	9.13522	9.227	9.23736	9.34755
ENSMUSG00000032098	Treh	-0.672544	0.379216	-0.993017	0.0176408	-0.320473	NA		6.83587	6.77767	6.3064	7.4918	6.81883	5.44073	6.29864	6.20338	6.17588	5.66648	5.89431	6.10874
ENSMUSG00000039759	Thap3	-0.123328	0.824854	0.41532	0.0177515	0.538648	0.00530059		8.61553	8.74494	8.89533	8.86413	8.76656	8.57471	8.54015	8.74955	9.32275	9.42396	8.93571	9.03607
ENSMUSG00000029247	Paics ENSMUSG00000029247	-0.109888	0.764375	-0.291236	0.0177673	-0.181348	0.163036		13.0293	13.2548	13.1279	13.0847	12.9277	13.094	12.9413	13.0952	12.6115	12.9662	12.8417	12.897
ENSMUSG00000017760	Ctsa	0.034954	0.929885	0.266612	0.0178136	0.231658	0.0540914		12.4456	12.388	12.3011	12.5064	12.3006	12.6004	12.4694	12.4021	12.8066	12.6423	12.6549	12.6034
ENSMUSG00000011884	Gltp	0.623357	0.297057	0.830576	0.0178136	0.207218	0.608203		7.49488	6.96372	6.81749	6.3398	7.66144	7.73397	7.67718	7.13972	8.31954	7.45261	7.54677	7.62406
ENSMUSG00000023007	Prpf40b	0.0946819	0.766773	0.249968	0.0178969	0.155286	0.163268		9.67734	9.87873	9.64237	9.75149	9.86756	9.82618	9.80964	9.8334	10.0556	9.90413	10.0644	9.9328
ENSMUSG00000004626	Stxbp2	0.0802278	0.833519	0.285212	0.0179443	0.204984	0.10797		10.7625	10.7824	10.6183	10.8096	10.6968	10.952	10.8471	10.7933	11.209	11.0178	10.9145	10.962
ENSMUSG00000061130	Ppm1b	-0.0344011	0.932564	-0.26925	0.0180141	-0.234849	0.0539619		12.4074	12.3288	12.579	12.3306	12.3779	12.379	12.3567	12.4087	11.9591	12.1249	12.2691	12.2118
ENSMUSG00000052889	Prkcb	0.430781	0.434776	0.66466	0.0180141	0.233878	0.443813		7.1501	6.67479	6.24372	6.88747	7.11205	7.24927	7.31084	7.103	7.8286	7.33581	7.17151	7.28525
ENSMUSG00000030770	Parva	-0.0494462	0.808132	-0.157839	0.0181425	-0.108393	0.125709		11.6809	11.7643	11.7122	11.7297	11.6414	11.7225	11.7046	11.6187	11.5783	11.5332	11.5586	11.5882
ENSMUSG00000023277	Twf2	0.368344	0.615668	0.717636	0.0181425	0.349291	0.277247		7.00691	7.18307	6.92792	7.23165	7.38226	7.62135	7.62353	7.11534	8.30972	7.71096	7.12196	7.79929
ENSMUSG00000031549	Ido2	0.0144646	0.97208	-0.264067	0.0182416	-0.278532	0.0210884		12.1497	12.1828	12.0748	11.8737	12.2037	12.038	12.0439	12.0665	11.7557	11.7938	11.7736	11.9166
ENSMUSG00000008373	Prpf31	0.0660611	0.88699	0.319164	0.018271	0.253103	0.0778624		9.16819	9.44412	9.07408	9.39633	9.3335	9.28358	9.42222	9.334	9.61372	9.68497	9.59962	9.47413
ENSMUSG00000042688	Mapk6	0.0484313	0.911855	-0.298725	0.0182982	-0.347156	0.0114546		10.5118	10.1778	10.3511	10.2893	10.3506	10.3419	10.3202	10.5249	10.0154	9.91656	10.146	10.0782
ENSMUSG00000022964	Tmem50b	0.219166	0.52887	0.375629	0.0183775	0.156463	0.358893		8.13948	8.06188	7.93742	7.70454	8.17472	8.23018	8.20654	8.13738	8.45496	8.41366	8.20943	8.27484
ENSMUSG00000022772	Senp5	-0.00437071	0.992379	-0.319742	0.0183963	-0.315371	0.030838		10.2349	10.246	10.2134	9.96659	10.0167	10.1305	10.1733	10.3269	9.8042	9.72792	9.86954	9.99374
ENSMUSG00000029309	Sparcl1	-0.180861	0.866963	-0.801649	0.0183963	-0.620788	0.0870378		7.76024	7.22529	7.04282	6.71694	6.60924	7.4206	6.98587	7.12758	6.28019	6.18398	6.70393	6.64037
ENSMUSG00000038122	Tbc1d32	0.126417	0.82657	-0.440941	0.0183994	-0.567358	0.00552389		7.89996	7.83531	7.98928	7.57737	8.16963	7.97303	7.81349	7.84301	7.24257	7.45748	7.52406	7.35659
ENSMUSG00000031024	Denn2b	0.0184632	0.981741	-0.52861	0.0184268	-0.547073	0.0234437		10.7893	11.2288	11.1546	10.9413	11.3113	11.2087	10.8588	10.7788	10.089	10.4247	10.6847	10.7546
ENSMUSG00000025241	Fyco1	-0.375902	0.438912	-0.589533	0.0184268	-0.213631	0.438087		11.301	11.0706	10.5829	10.2893	10.4744	10.5063	10.5523	10.4243	10.0586	10.1222	10.4964	10.3864
ENSMUSG00000005534	Insr	-0.0646686	0.89127	-0.325928	0.0184268	-0.26126	0.0755161		12.1482	12.2207	12.0579	11.8212	12.033	12.0084	11.9454	12.0319	11.6613	11.5614	11.9076	11.8225
ENSMUSG00000039069	Mtg2	0.0527558	0.893192	0.266311	0.0184268	0.213555	0.0747791		9.46286	9.60065	9.3641	9.46306	9.57978	9.55287	9.48804	9.48669	9.69144	9.8671	9.63714	9.7447
ENSMUSG00000035093	Secisbp2l	-0.0332982	0.959913	-0.406626	0.0184268	-0.373327	0.0443819		11.4394	11.2513	11.1077	10.9086	11.1364	11.132	11.2991	11.0479	10.665	10.5605	10.9441	10.9311
ENSMUSG00000092021	Gbp11	1.47435	0.0762333	1.48903	0.0184571	0.0146854	0.986973		7.30679	7.30618	9.06504	8.18531	9.95596	10.0616	9.31992	8.80012	10.2285	8.92164	9.706	9.36687
ENSMUSG00000034928	Rnf44	-0.0402203	0.937218	-0.333162	0.0186052	-0.292942	0.0529862		11.4709	11.3836	11.2	11.1972	11.1983	11.348	11.2252	11.3346	10.8193	10.8254	11.0929	11.171
ENSMUSG00000025492	Ifitm3	0.221048	0.717804	0.511003	0.0186502	0.289954	0.208953		13.4555	13.9674	13.9136	14.2005	14.2302	14.2301	14.0358	14.0066	14.762	14.4657	14.1783	14.1906
ENSMUSG00000024835	Coro1b	0.0602245	0.877032	0.278521	0.0186778	0.218296	0.0827687		11.4801	11.3754	11.59	11.6376	11.5847	11.6716	11.4771	11.5974	11.9782	11.7745	11.7096	11.7326
ENSMUSG00000018417	Myo1b	0.0054559	0.990007	-0.316695	0.0186778	-0.322151	0.0263369		12.8588	12.8956	12.9197	12.6439	12.8032	12.7947	12.9489	12.8033	12.2759	12.5162	12.533	12.7096
ENSMUSG00000021893	Capn7	-0.0128246	0.970027	-0.211854	0.018706	-0.19903	0.0410989		10.4607	10.3342	10.4869	10.5251	10.4754	10.4732	10.3606	10.4501	10.2233	10.2954	10.2407	10.2039
ENSMUSG00000039783	Kmo	-0.0913579	0.777299	-0.253387	0.018706	-0.162029	0.155795		13.3065	13.6226	13.6101	13.5685	13.5164	13.3645	13.3785	13.4984	13.2785	13.3057	13.2481	13.2832
ENSMUSG00000051098	Mblac2	-0.0263038	0.972092	-0.485235	0.018706	-0.458931	0.0397888		8.82518	8.2216	8.93885	8.80149	8.85165	8.63009	8.75499	8.52278	8.26466	8.22093	8.09083	8.3775
ENSMUSG00000040548	Tex2	-0.0543415	0.899291	-0.292754	0.018706	-0.238412	0.071219		12.7817	12.9149	12.7312	12.6814	12.6913	12.7942	12.739	12.675	12.2715	12.4102	12.5931	12.6444
ENSMUSG00000039286	Fndc3b	-0.497252	0.292217	-0.656995	0.0187941	-0.159743	0.626034		10.3239	10.5195	9.41239	10.1662	9.43669	9.58124	10.0696	9.48432	9.32519	9.4608	9.5177	9.69968
ENSMUSG00000040850	Psme4	-0.0570608	0.884509	-0.274951	0.0188903	-0.21789	0.0802422		12.2388	12.4354	12.1636	12.102	12.1731	12.1842	12.2374	12.1375	11.8129	11.9506	12.0311	12.0559
ENSMUSG00000029777	Gars1	0.063597	0.855472	0.25243	0.019042	0.188833	0.0980285		10.6713	10.7833	10.953	10.8245	10.839	10.9198	10.9021	10.8349	11.1352	11.1493	11.0027	10.9537
ENSMUSG00000028680	Plk3	-0.410889	0.632176	-0.828032	0.0191042	-0.417144	0.267758		10.6195	10.8388	11.4279	10.8315	9.85652	11.0896	10.5253	10.4791	10.0048	9.43635	10.3187	10.5576
ENSMUSG00000026380	Tfcp2l1	-0.109316	0.829969	-0.377283	0.0191079	-0.267967	0.117743		8.06398	7.96554	7.89726	8.14664	8.01928	7.77666	7.9874	7.85777	7.58157	7.59642	7.58384	7.82746
ENSMUSG00000031482	Slc25a15	-0.208198	0.235298	-0.259483	0.0193279	-0.0512851	0.697812		13.5106	13.7259	13.7591	13.6437	13.4335	13.4548	13.4485	13.482	13.3095	13.5762	13.2839	13.4245
ENSMUSG00000020400	Tnip1	0.19859	0.429684	0.300789	0.0193553	0.1022	0.470712		8.71761	8.76297	8.42554	8.68679	8.8706	8.87244	8.86146	8.80012	9.03741	8.98709	8.88612	8.89676
ENSMUSG00000035836	Ugt2b1	0.116887	0.802412	-0.361614	0.0193553	-0.478501	0.00454093		14.5467	14.522	14.5823	14.1726	14.6196	14.357	14.5133	14.8011	14.027	14.0878	14.0694	14.2219
ENSMUSG00000024122	Pdpk1	0.0285212	0.971377	-0.491279	0.0194027	-0.5198	0.0216		10.4947	10.3318	10.1677	9.98237	10.1788	10.3252	10.3166	10.3162	9.39654	9.53755	9.93269	10.0934
ENSMUSG00000019917	Septin10	-0.147282	0.72863	-0.347978	0.0194477	-0.200696	0.205925		9.29028	9.04516	9.34183	9.25804	9.08853	9.27119	8.86477	9.11485	8.8331	9.02367	8.8531	8.84258
ENSMUSG00000030691	Fchsd2	0.0586618	0.92694	-0.429647	0.0194825	-0.488309	0.014129		9.71238	9.60665	9.59503	9.37019	9.43032	9.7425	9.78716	9.55171	9.06103	9.02203	8.97531	9.48124
ENSMUSG00000064127	Med14	-0.0238441	0.969531	-0.382733	0.019519	-0.358889	0.0424234		9.27474	9.18808	9.1783	8.92089	9.09392	9.00104	9.3343	9.03914	8.62702	8.68471	8.74925	8.98195
ENSMUSG00000038473	Nos1ap	-0.692235	0.694472	-1.53542	0.0197466	-0.843184	NA		7.53271	8.06188	5.88156	5.55146	6.38165	6.46263	6.56575	6.41787	5.42718	4.62818	5.79665	6.32968
ENSMUSG00000062980	Cped1	0.0125789	0.985905	-0.458588	0.0197887	-0.471167	0.0257087		10.7089	10.5808	10.5171	10.3968	10.4484	10.5684	10.6027	10.6458	9.7398	9.83845	10.2603	10.4394
ENSMUSG00000002881	Nab1	-0.32559	0.408868	-0.487623	0.0197887	-0.162033	0.488341		11.2806	11.417	10.7206	10.6907	10.6519	10.8673	10.7995	10.6233	10.517	10.5371	10.6949	10.5542
ENSMUSG00000054008	Ndst1	-0.0502687	0.899646	-0.270782	0.0197887	-0.220514	0.0730169		13.2365	13.1946	13.0288	13.0908	13.0379	13.1859	13.0631	13.0678	12.7332	12.7642	12.9112	13.0473
ENSMUSG00000041707	Tmem273	0.327633	0.767647	0.848173	0.0197887	0.520539	NA		5.37101	5.45662	5.00174	4.92595	5.60819	5.36813	5.73066	5.25754	5.83594	6.3503	6.02943	5.58273
ENSMUSG00000034634	Ly6d	0.21973	0.87629	0.952894	0.0198367	0.733164	NA		4.53428	4.6145	4.84167	5.29273	4.7219	5.54321	4.8884	4.84823	5.8083	5.87012	5.54924	5.52885
ENSMUSG00000020745	Pafah1b1	-0.0664965	0.763361	-0.17274	0.0198367	-0.106244	0.173768		11.7105	11.6677	11.7073	11.6356	11.6409	11.5976	11.5923	11.6258	11.4006	11.5357	11.5679	11.5203
ENSMUSG00000047649	Cd3eap	0.145153	0.838282	0.510425	0.0198383	0.365272	0.112595		7.52522	7.17232	7.68565	7.34335	7.48418	7.45605	7.52664	7.85041	8.02752	8.05092	8.04372	7.61115
ENSMUSG00000026435	Slc45a3	-0.179142	0.809337	-0.569232	0.0199011	-0.39009	0.130868		10.894	11.5026	10.9275	11.0782	10.9867	10.8999	10.7874	11.0821	9.94255	10.5611	10.7652	10.7944
ENSMUSG00000048782	Insc	-0.353011	0.139338	-0.388782	0.0199155	-0.0357705	0.866402		10.437	10.6395	10.3498	10.5914	10.1246	10.0515	10.4191	9.99409	10.0688	10.2742	9.87553	10.2295
ENSMUSG00000022124	Fbxl3	0.0421116	0.931889	-0.322945	0.0200763	-0.365056	0.0151283		10.5175	10.4276	10.7378	10.4522	10.679	10.6491	10.4623	10.5214	10.0093	10.2071	10.274	10.3528
ENSMUSG00000043067	Dpy19l1	-0.174152	0.316407	-0.233999	0.0200803	-0.059847	0.610019		11.3298	11.585	11.3048	11.3774	11.2756	11.2159	11.2129	11.2128	11.0914	11.2028	11.2143	11.166
ENSMUSG00000037525	Bcdin3d	0.132748	0.829969	0.441289	0.0201721	0.30854	0.120425		6.8835	6.89999	7.00553	7.2835	7.02454	7.17673	7.1789	7.23329	7.4801	7.56065	7.3628	7.39474
ENSMUSG00000047539	Fbxo28	-0.22506	0.328945	-0.305319	0.0201721	-0.0802584	0.601906		9.02953	9.23016	9.00017	9.08767	8.9529	8.74922	8.75855	8.98971	8.71525	8.72969	8.8531	8.84534
ENSMUSG00000056069	Otulinl	0.563737	0.53869	0.968341	0.0201721	0.404604	NA		6.52652	5.96008	5.5077	5.37151	6.45042	6.51401	6.66013	6.13228	7.48883	6.65166	6.5325	6.45054
ENSMUSG00000008763	Man1a2	-0.00902675	0.984271	-0.290641	0.0202596	-0.281614	0.0368163		10.4588	10.5374	10.2643	10.3416	10.3562	10.501	10.418	10.2987	9.99866	10.0214	10.1706	10.2546
ENSMUSG00000025743	Sdc3	0.827298	0.0340396	0.742447	0.0203304	-0.0848508	0.831509		11.507	10.854	10.2994	10.1813	11.3894	11.9112	11.762	11.4135	11.6345	11.3341	11.5127	11.6998
ENSMUSG00000024870	Rab1b	-0.031034	0.932248	0.237397	0.0203383	0.268431	0.0153354		12.4618	12.4533	12.5697	12.6496	12.4328	12.5849	12.5024	12.4951	12.8918	12.8181	12.7086	12.6627
ENSMUSG00000059263	Usp47	-0.028315	0.929885	-0.211025	0.0204556	-0.18271	0.0588637		12.0413	12.0765	11.9202	12.0157	11.9348	12.0006	11.9945	12.0148	11.6857	11.7494	11.869	11.9008
ENSMUSG00000017428	Psmd11	-0.0645799	0.753982	-0.162139	0.0204652	-0.0975596	0.185945		11.8534	11.9258	11.931	11.9141	11.853	11.8975	11.7814	11.8324	11.7589	11.7058	11.8014	11.7112
ENSMUSG00000040263	Klhdc4	0.0130172	0.981741	0.35829	0.0206403	0.345273	0.0379617		9.75142	9.79186	9.64843	9.88838	9.818	9.91487	9.7483	9.64619	10.2115	10.3462	10.0473	9.86374
ENSMUSG00000097715	Gpr137b-ps	0.645149	0.366943	0.907339	0.0208007	0.26219	NA		6.41749	6.23263	5.23444	5.82777	6.59412	6.37272	7.07993	6.24891	6.85377	6.68526	6.50184	7.29335
ENSMUSG00000091971	Hspa1a	-1.99379	0.00398209	-1.4524	0.0208007	0.541392	NA		7.14033	8.52177	6.28581	7.18878	5.88157	4.77857	5.9206	5.61131	4.8547	6.48994	6.6904	5.78015
ENSMUSG00000020770	Unk	0.275309	0.0492242	0.25393	0.0210448	-0.0213792	0.877438		8.82823	8.77368	8.83638	8.80504	9.06405	9.05985	9.146	9.06482	9.02545	8.98034	9.18042	9.06712
ENSMUSG00000045763	Basp1	0.866556	0.390608	1.24685	0.0211753	0.380296	NA		5.5878	5.3074	4.30024	4.76017	5.77835	6.25686	5.86883	5.42555	7.07869	5.57981	5.94077	5.80303
ENSMUSG00000021948	Prkcd	0.264149	0.487481	0.426186	0.0212249	0.162037	0.419023		9.43516	9.27857	8.83991	8.85388	9.31978	9.43342	9.40869	9.39349	9.70462	9.41648	9.53105	9.5403
ENSMUSG00000040026	Saa3	0.753446	0.687831	1.62295	0.0212249	0.869504	0.243257		7.70166	8.8865	7.47443	8.58303	8.25381	9.27863	8.67436	9.54944	10.9625	9.50263	8.98366	9.14977
ENSMUSG00000030089	Slc41a3	0.454727	0.629223	0.87337	0.0212249	0.418643	NA		5.49885	5.04992	5.1908	5.2094	5.06667	5.81308	5.84224	5.80663	6.46857	5.91329	5.608	6.10874
ENSMUSG00000025008	Tctn3	0.24447	0.767503	0.621219	0.0212341	0.376749	NA		6.00877	5.90919	5.39686	5.64956	6.00101	5.99284	5.86883	6.10778	6.23936	6.38138	6.33793	6.42126
ENSMUSG00000024174	Pot1b	0.420727	0.0850363	0.419057	0.0212407	-0.00166967	0.995403		7.59841	7.29631	7.32098	7.35309	7.87664	7.82493	7.73615	7.80541	8.08048	7.70687	7.7166	7.72335
ENSMUSG00000010755	Cars	-0.00392977	0.992659	0.293873	0.0213069	0.297803	0.0294968		10.6009	10.7403	10.7349	10.7683	10.4578	10.7018	10.8851	10.7573	11.0463	11.076	10.9674	10.9266
ENSMUSG00000051000	Fam160a1	-0.217654	0.852666	-0.833905	0.0214009	-0.616251	0.106778		8.66065	8.91901	8.61903	8.34024	8.2148	8.67968	8.58896	8.185	7.05536	7.66539	7.51641	8.59959
URML	NA	-0.476396	0.210805	-0.57047	0.0214383	-0.0940736	0.753693		11.4714	12.2308	11.6834	11.773	11.7592	11.2408	11.2271	11.0325	11.2268	11.0488	11.5252	11.1449
ENSMUSG00000010025	Aldh3a2	-0.259362	0.664992	-0.541651	0.0215066	-0.282289	0.258453		14.126	13.445	13.6334	14.1666	13.6226	13.8242	13.5863	13.4016	13.2733	12.9584	13.5026	13.5326
ENSMUSG00000014859	E2f4	0.0843293	0.851069	0.316522	0.0215066	0.232193	0.108814		9.7369	9.8554	9.51547	9.7404	9.61016	9.72444	9.85025	9.99576	10.0048	10.0123	10.0775	10.0354
ENSMUSG00000024827	Gldc	-0.0920913	0.893291	-0.46631	0.0216981	-0.374219	0.0813015		13.156	13.4226	13.1272	13.0583	12.9529	13.1846	13.1095	13.1651	12.2395	12.6694	12.8314	13.0649
ENSMUSG00000037972	Snn	0.589575	0.332131	0.788082	0.0217707	0.198507	NA		6.00877	5.26755	5.73736	5.40934	5.83088	6.61158	6.31807	5.83675	6.58719	6.28606	6.26677	6.36086
ENSMUSG00000019194	Scn1b	0.25349	0.721779	0.57386	0.0218712	0.32037	0.223513		7.47169	7.86899	7.3609	7.18878	7.45937	7.91049	7.85399	7.71097	8.18091	8.32851	7.81342	7.83303
ENSMUSG00000034801	Sos2	0.0644224	0.913134	-0.393225	0.0218712	-0.457648	0.0129427		9.04794	8.93818	8.75258	8.76912	8.80646	9.01002	9.1296	8.81533	8.25445	8.43357	8.58709	8.6635
ENSMUSG00000037740	Mrps26	-0.0316491	0.959458	0.370457	0.0218872	0.402106	0.0208143		9.99719	9.95598	10.1015	10.3094	9.93361	10.1111	9.95636	10.2422	10.603	10.616	10.3405	10.2731
ENSMUSG00000004996	Mri1	-0.0377666	0.939437	0.317576	0.0221687	0.355343	0.0175209		9.94623	9.79186	10.103	10.0226	9.72738	9.86462	10.0436	10.0706	10.4073	10.2831	10.2279	10.2221
ENSMUSG00000019659	Ccdc12	0.0243926	0.97237	0.457822	0.0221891	0.433429	0.0428479		9.3864	9.52239	9.90622	9.82856	9.69586	9.78146	9.58145	9.73485	10.4222	10.235	9.91243	9.88802
ENSMUSG00000068876	Cgn	-0.0493125	0.947762	-0.469204	0.0223203	-0.419892	0.0539954		11.0159	11.1604	10.7425	11.0972	11.0974	10.8323	11.0982	10.7971	10.0919	10.5069	10.6624	10.8178
ENSMUSG00000029771	Irf5	0.477438	0.0706829	0.465684	0.0223203	-0.0117537	0.964017		9.41302	9.7742	9.74587	9.03722	10.0832	9.88428	9.86519	10.1371	9.991	10.1329	9.90073	9.90266
ENSMUSG00000061979	Rcc1l	0.0557146	0.906374	0.31523	0.0223203	0.259515	0.0743798		9.77528	9.90494	9.85298	10.0332	10.0573	9.8497	9.93921	9.94479	10.3231	10.3651	10.0631	10.0498
ENSMUSG00000026614	Slc30a10	-0.331511	0.192436	-0.384993	0.0223203	-0.053482	0.795405		11.248	11.5207	11.3188	11.2253	11.1194	10.8549	10.9394	11.0789	10.5664	11.1069	11.0041	11.0531
ENSMUSG00000068039	Tcp1	-0.0271789	0.926158	-0.193318	0.0223203	-0.166139	0.0637939		12.1319	12.1723	12.1152	12.1443	12.1128	12.118	12.0997	12.1253	11.7923	11.9382	12.0308	12.017
ENSMUSG00000058672	Tubb2a	-0.399617	0.0701217	-0.389698	0.0223203	0.009919	0.963968		12.3817	12.6677	12.2148	12.6704	12.1568	12.1204	12.2422	11.8385	11.9575	12.1386	12.0488	12.2653
ENSMUSG00000040616	Tmem51	0.198658	0.746379	0.477098	0.0224077	0.27844	0.204498		8.45928	8.14119	8.14601	8.16334	8.25861	8.63009	8.4637	8.34554	9.05516	8.72364	8.41676	8.55647
ENSMUSG00000025240	Sacm1l	0.0152803	0.970378	-0.249886	0.0224585	-0.265166	0.0234437		11.3643	11.3217	11.4414	11.1421	11.3416	11.2859	11.4271	11.2876	10.9649	11.1146	11.0512	11.1483
ENSMUSG00000032739	Pram1	1.01738	0.0665545	0.978268	0.0224694	-0.0391155	NA		5.98713	5.74478	4.89702	4.70039	6.39915	6.64269	6.61371	5.71227	6.13196	6.53671	6.28489	6.40639
ENSMUSG00000075470	Alg10b	0.102821	0.937218	-0.827362	0.0225449	-0.930183	0.01721		9.47845	9.44188	9.08901	8.64776	9.06953	9.38365	9.40869	9.32871	7.8626	7.57865	8.69268	8.95921
ENSMUSG00000027187	Cat	0.00919543	0.981741	-0.259564	0.0225695	-0.26876	0.0273126		16.8166	16.685	16.9472	16.7809	16.7386	16.8947	16.7955	16.8453	16.3811	16.5082	16.6272	16.6699
ENSMUSG00000042102	Dmgdh	-0.156918	0.574508	-0.283061	0.0225695	-0.126143	0.343504		14.0067	14.0996	14.2687	14.0404	14.123	13.8328	13.8737	13.9552	13.7732	13.702	13.9398	13.8715
ENSMUSG00000029009	Mthfr	-0.311941	0.777299	-0.84752	0.0225695	-0.535579	0.169114		9.49388	10.7284	9.43827	9.81629	9.8	9.84637	9.74471	9.14226	8.50317	9.15388	9.22334	9.46339
ENSMUSG00000021263	Degs2	0.882046	0.180302	0.996738	0.0226411	0.114693	NA		5.26711	4.95276	4.59621	5.02675	5.60819	5.91852	6.23872	5.1173	6.41459	5.68321	5.7188	5.60894
ENSMUSG00000071379	Hpcal1	0.216878	0.549969	0.371797	0.0226411	0.154919	0.375519		8.78185	8.44346	8.57304	8.45321	8.66893	9.00104	8.72255	8.72559	9.12405	8.85677	8.8682	8.89942
ENSMUSG00000038039	Gcc2	0.000222307	0.999407	-0.345728	0.0228544	-0.34595	0.0337121		10.0293	9.90169	9.8336	9.76614	9.98667	9.80399	9.95946	9.784	9.28062	9.48008	9.61939	9.74617
ENSMUSG00000006423	C330007P06Rik	0.0871707	0.801848	-0.263553	0.0228803	-0.350724	0.00537813		10.0412	10.0338	10.1817	10.078	10.1494	10.2053	10.2166	10.1112	9.7214	9.69222	9.99456	9.8651
ENSMUSG00000048878	Hexim1	-0.410315	0.0117016	-0.325555	0.0229042	0.0847601	0.609627		11.3721	11.5763	11.6196	11.7283	11.2021	11.0076	11.0734	11.3704	11.1573	11.4	11.2243	11.2223
ENSMUSG00000039699	Batf2	1.33111	0.351561	1.81866	0.0229924	0.487549	NA		5.1158	3.6588	3.56691	3.5484	4.82909	5.78547	5.67147	4.36011	6.74132	4.99265	4.6675	5.58273
ENSMUSG00000025937	Lactb2	0.0819771	0.881306	-0.379993	0.0229924	-0.461971	0.0101053		13.3	12.9749	13.3863	13.0898	13.2502	13.2492	13.3095	13.3055	12.5329	12.6739	12.9937	13.0101
ENSMUSG00000033809	Alg3	0.0583001	0.889107	0.275016	0.0230136	0.216716	0.0893207		8.992	9.13924	9.01275	9.0964	8.98512	9.11635	9.14055	9.22716	9.44222	9.37847	9.22568	9.27984
ENSMUSG00000025809	Itgb1	-0.0111363	0.973176	-0.216448	0.023023	-0.205312	0.0435702		12.7827	12.7502	12.8013	12.6474	12.664	12.7983	12.7647	12.7115	12.429	12.4633	12.5625	12.6556
ENSMUSG00000037119	Fam91a1	-0.0148469	0.972899	-0.284545	0.0232115	-0.269698	0.0437967		11.6334	11.5475	11.6278	11.3624	11.4426	11.6266	11.5431	11.5102	11.1627	11.1208	11.3523	11.3974
ENSMUSG00000019820	Utrn	-0.017397	0.981741	-0.485752	0.0232561	-0.468355	0.0410989		10.5566	10.4265	10.1436	9.9745	10.2126	10.3712	10.3699	10.1371	9.51243	9.57276	10.0272	10.0438
ENSMUSG00000024556	Me2	0.814411	0.0031581	0.57955	0.0234458	-0.234861	0.380182		7.25341	6.67479	6.83177	6.60728	7.67588	7.76257	7.71432	7.47275	7.22177	7.26536	7.37131	7.79359
ENSMUSG00000055041	Commd5	-0.00765369	0.989643	0.37204	0.0234679	0.379694	0.0304466		8.94226	9.03035	9.22771	9.48537	9.22237	9.0912	9.16222	9.23284	9.68955	9.57388	9.43491	9.51281
ENSMUSG00000040407	Akap9	0.0508968	0.936698	-0.403543	0.023545	-0.45444	0.0175397		10.592	10.4105	10.3349	10.0882	10.3817	10.409	10.4721	10.4106	9.80769	9.74097	9.99456	10.2639
ENSMUSG00000039519	Cyp7b1	0.244696	0.706288	0.53543	0.023545	0.290734	0.24375		13.2189	13.761	13.7957	13.9184	13.9882	13.6635	13.9071	14.1632	14.1886	14.6208	14.1133	13.9097
ENSMUSG00000102059	Gm20257	0.45712	0.717374	1.00839	0.023545	0.551269	NA		5.92019	5.38394	5.8256	6.23835	6.30944	5.44073	7.02186	5.97862	7.2833	6.7816	6.51726	6.62761
ENSMUSG00000035692	Isg15	0.339862	0.767503	0.880468	0.0235585	0.540606	0.18329		8.88198	9.08008	8.7675	8.67131	9.25878	9.55082	9.36732	8.32973	10.4912	9.64497	9.09569	9.27371
ENSMUSG00000036894	Rap2b	0.577814	0.488046	0.918816	0.0235858	0.341002	0.435181		7.08028	5.80169	6.28581	5.79955	6.9193	7.00781	7.14666	6.43766	7.69157	7.10702	7.12196	6.89586
ENSMUSG00000028344	Invs	-0.00107386	0.998378	-0.41629	0.023617	-0.415216	0.0351611		9.03745	8.68948	8.51672	8.79793	8.88619	8.81215	8.81093	8.55938	8.24932	8.22093	8.41676	8.54294
ENSMUSG00000032946	Rasgrp2	0.144243	0.555112	0.247626	0.0237054	0.103383	0.377951		9.30784	9.142	9.2781	9.21863	9.31978	9.39053	9.41773	9.39855	9.4865	9.51787	9.34924	9.57062
ENSMUSG00000021835	Bmp4	-0.475945	0.165365	-0.523564	0.0237322	-0.0476192	0.87554		7.02826	7.00065	7.20514	6.95298	6.6242	6.68813	6.66013	6.3568	6.19736	6.5909	6.48627	6.8081
ENSMUSG00000036822	Topors	-0.0623771	0.902276	-0.340191	0.0237465	-0.277814	0.0802422		10.1053	10.1547	10.2721	9.96501	9.85176	10.0944	10.0186	10.2714	9.61372	9.77257	9.84532	9.90795
ENSMUSG00000020283	Pex13	-0.117631	0.708984	-0.258892	0.0237693	-0.141262	0.243288		10.7916	10.9609	11.0447	11.1059	10.8995	10.8958	10.761	10.8898	10.6456	10.8207	10.7441	10.6661
ENSMUSG00000090150	Acad11	-0.0850883	0.845158	-0.309341	0.0238462	-0.224253	0.118		13.6554	13.6388	13.3894	13.4263	13.3196	13.6179	13.4109	13.4248	13.0427	13.1894	13.276	13.3654
ENSMUSG00000031540	Kat6a	0.0118437	0.989099	-0.552667	0.0239102	-0.564511	0.0307414		10.0685	9.98391	9.51104	9.30646	9.59315	9.7425	9.92661	9.77625	8.87701	9.05614	9.31437	9.48831
ERO1L	NA	-0.14327	0.693375	-0.305211	0.0239411	-0.161941	0.259541		9.07895	9.24048	9.00962	9.12225	8.94696	8.87572	9.07353	8.98971	8.75561	8.99214	8.70619	8.7602
ENSMUSG00000053641	Dennd4a	-0.0198643	0.977147	-0.439845	0.0239874	-0.419981	0.043445		10.5946	10.4037	10.4058	9.97292	10.3233	10.5168	10.1944	10.3149	9.63748	9.85423	10.0459	10.1095
ENSMUSG00000054604	Cggbp1	-0.112141	0.630081	-0.217505	0.0240097	-0.105364	0.306025		10.7932	10.8242	10.9797	10.8436	10.7318	10.686	10.8124	10.7661	10.6417	10.7436	10.5545	10.6274
ENSMUSG00000032028	Nxpe2	-0.168025	0.705612	-0.36553	0.0240326	-0.197505	0.249586		10.1216	9.71986	10.0747	10.0765	9.62511	9.90207	10.0171	9.78593	9.71954	9.58838	9.49647	9.755
ENSMUSG00000031917	Nip7	-0.0347874	0.950823	0.350409	0.0241023	0.385196	0.0208781		8.72416	8.94134	9.07708	8.90111	9.01665	8.73486	8.74426	9.00306	9.33974	9.32218	9.29662	9.07888
ENSMUSG00000024423	Impact	-0.126502	0.727429	-0.287508	0.0241493	-0.161006	0.233931		9.07895	9.03925	8.95524	9.04925	8.96763	8.76344	8.87465	9.00969	8.77002	8.67011	8.88909	8.65723
ENSMUSG00000003948	Mmd	-0.0744217	0.890522	-0.358734	0.0241646	-0.284313	0.0900254		12.2556	12.296	12.6823	12.6743	12.3107	12.5749	12.3168	12.4477	12.0203	12.1804	12.0777	12.2409
ENSMUSG00000018920	Cxcl16	0.234962	0.833519	0.801218	0.0242146	0.566256	0.127667		8.27065	8.03246	7.65386	7.56904	8.1949	8.33865	8.04101	7.96396	9.47775	8.28534	8.34084	8.31917
ENSMUSG00000027875	Hmgcs2	-0.232787	0.0512911	-0.215122	0.0242146	0.0176654	0.885185		16.3401	16.4831	16.488	16.5045	16.2772	16.2972	16.1044	16.2038	16.2152	16.1935	16.3569	16.189
ENSMUSG00000026283	Ing5	-0.0804995	0.859359	-0.32033	0.0242805	-0.239831	0.109383		8.63305	8.75579	8.82215	8.66741	8.6617	8.58276	8.61276	8.70533	8.47268	8.18321	8.42496	8.53271
ENSMUSG00000050103	Agmo	0.0301826	0.938597	-0.246691	0.0242889	-0.276873	0.018601		10.9876	10.9695	11.1503	10.8752	11.0132	11.1106	10.9558	11.0325	10.6756	10.8786	10.7101	10.7332
ENSMUSG00000037816	Fbxw17	0.886793	0.0607251	0.828532	0.0242889	-0.0582605	NA		5.5878	5.49163	5.31793	5.07463	6.36393	6.13088	6.13298	6.18007	6.39614	5.4293	6.15297	6.46496
ENSMUSG00000078683	Mup1	0.231562	0.824604	-0.753844	0.0242889	-0.985406	0.00663766		11.6906	12.4693	12.0514	12.4573	12.3724	12.225	12.0912	12.905	10.5838	11.7032	11.488	11.747
ENSMUSG00000024127	Prepl	-0.0811679	0.918103	-0.520462	0.0242889	-0.439294	0.070814		10.6124	10.7127	10.1234	10.2804	10.2456	10.3642	10.5191	10.3427	9.43997	9.9077	10.0028	10.2629
ENSMUSG00000021413	Prpf4b	0.116574	0.83856	-0.408234	0.0242889	-0.524808	0.00729329		10.6142	10.6356	10.4481	10.3932	10.7012	10.4914	10.6321	10.7355	9.93298	9.78812	10.2943	10.3835
ENSMUSG00000045252	Znf574	-0.306672	0.21031	-0.358618	0.0243616	-0.0519459	0.790391		9.71732	9.73273	9.55041	9.63856	9.24916	9.29586	9.23558	9.6161	9.15456	9.23836	9.25586	9.5403
ENSMUSG00000051439	Cd14	0.272827	0.792575	0.762375	0.0245281	0.489548	0.164013		6.81146	6.61254	5.76738	6.03557	6.39915	6.87001	6.5494	6.67296	7.41744	6.9909	7.21941	6.71465
ENSMUSG00000000732	Icoslg	0.929325	0.377897	1.29662	0.0245281	0.367299	NA		5.55875	5.68554	3.817	4.76017	5.19246	6.61158	6.0656	5.6794	6.84018	6.03557	6.32046	5.95378
ENSMUSG00000002831	Plin4	-1.26005	0.0123435	-0.994953	0.0245281	0.265096	0.606525		9.42514	9.24048	7.99563	8.57473	8.18484	7.33747	7.62353	7.36317	8.35341	6.9706	8.17097	7.89291
ENSMUSG00000037887	Dusp8	-1.03252	0.223182	-1.22914	0.0246566	-0.196616	NA		6.68276	7.39208	6.92792	5.40934	6.17366	5.40489	5.08268	6.18007	5.59836	5.16925	6.13311	5.35395
ENSMUSG00000027363	Usp8	0.0888317	0.852666	-0.335806	0.0247424	-0.424638	0.00811745		11.0404	11.0495	10.9933	10.8306	11.0697	11.0882	11.0826	11.0382	10.3817	10.5075	10.735	10.9036
ENSMUSG00000023852	Chd1	-0.165985	0.787456	-0.46326	0.0248299	-0.297275	0.16857		10.438	10.4208	10.015	9.81805	9.96039	10.175	10.1299	9.83713	9.7214	9.54328	9.69079	9.95978
ENSMUSG00000069114	Zbtb10	-0.0675057	0.92694	-0.479747	0.0248299	-0.412241	0.0685768		7.61261	7.62277	7.78436	7.32367	7.76632	7.52446	7.31084	7.47275	7.07869	6.92913	7.17151	7.31739
ENSMUSG00000043154	Ppp2r3a	-0.0173584	0.975853	-0.362318	0.0248917	-0.34496	0.0448451		9.23856	8.96022	9.20047	9.03419	9.00526	8.95841	9.17293	9.23284	8.5869	8.61669	8.83169	8.95155
ENSMUSG00000090112	Shprh	0.186463	0.766491	-0.47919	0.0248917	-0.665654	0.00408518		9.26353	8.8799	9.09198	8.80859	9.12317	9.13013	9.39732	9.16321	8.28987	8.25769	8.81308	8.74846
ENSMUSG00000032420	Nt5e	-0.188044	0.859904	-0.755984	0.0249128	-0.56794	0.109358		8.15897	7.2663	7.20514	7.91642	7.54047	7.81813	7.55148	7.02664	6.94545	6.57306	7.07066	7.19298
ENSMUSG00000051166	Eml5	0.135267	0.824604	-0.444609	0.0249339	-0.579876	0.00663766		7.95673	7.9841	7.99563	7.5939	7.97912	8.0033	8.01147	8.1068	7.53172	7.11936	7.53924	7.61762
ENSMUSG00000039615	Stub1	0.0430237	0.909238	0.24609	0.0249339	0.203066	0.0783596		9.7369	9.74729	9.61992	9.86305	9.72564	9.85469	9.80104	9.76454	9.95363	10.1114	9.91679	9.95978
ENSMUSG00000035284	Vps13c	-0.0162357	0.982944	-0.490152	0.025	-0.473917	0.0424385		10.9049	10.9181	10.7129	10.4635	10.7153	10.6869	10.7178	10.8553	9.92496	9.93676	10.5395	10.5593
ENSMUSG00000074994	Qser1	0.0774475	0.888106	-0.367395	0.0250065	-0.444842	0.0114546		9.56498	9.51603	9.4336	9.12794	9.49482	9.62084	9.40643	9.46033	8.84336	8.98203	9.22099	9.14754
ENSMUSG00000029787	Avl9	0.0716722	0.928046	-0.512443	0.025149	-0.584115	0.0174506		9.54661	9.34709	9.89777	9.17537	9.67625	9.7208	9.30539	9.6161	8.83653	8.78885	9.07501	9.27984
ENSMUSG00000006262	Mob1b	0.122635	0.897102	-0.625979	0.025149	-0.748614	0.0123974		9.34447	9.13094	8.90549	8.53677	8.97056	9.2687	9.22789	9.03914	8.14268	7.92649	8.49669	8.83427
ENSMUSG00000031431	Tsc22d3	-0.623461	0.21391	-0.73468	0.025149	-0.111219	0.780285		12.3979	12.5891	11.8666	12.351	11.8226	10.6083	11.8258	12.1393	11.5209	11.7065	11.4327	11.6841
ENSMUSG00000021495	Fam193b	0.0925524	0.777299	0.246238	0.0251567	0.153686	0.180782		11.5188	11.5532	11.3728	11.616	11.7057	11.4905	11.5124	11.7182	11.8224	11.7339	11.7852	11.7127
ENSMUSG00000003812	Dnase2	0.0566819	0.918488	0.360355	0.0251638	0.303673	0.0723583		9.22476	9.24562	9.45681	9.31894	9.22237	9.49864	9.42447	9.32074	9.73063	9.90592	9.42677	9.57395
ENSMUSG00000021699	Pde4d	-0.427433	0.650672	-0.856057	0.0253067	-0.428624	0.293403		8.02734	7.43768	7.76961	7.64236	7.57168	7.55748	6.73432	7.25577	7.46247	5.9825	6.92803	6.90646
ENSMUSG00000049897	Stkld1	0.252063	0.847441	0.891451	0.0253125	0.639388	NA		5.46793	5.74478	5.14581	5.2094	5.23206	5.08072	6.01887	6.0054	6.37745	5.87012	6.13311	6.52124
ENSMUSG00000042595	Fam199x	-0.097099	0.86101	-0.388879	0.0256667	-0.29178	0.111657		8.31475	7.81472	8.32317	8.22298	8.09641	7.9973	8.07567	8.17913	7.76531	7.80947	7.76259	7.86056
ENSMUSG00000021196	Pfkp	0.343635	0.710206	0.741072	0.0257448	0.397437	0.252801		7.10057	6.62835	6.58446	6.43457	7.01322	7.42954	7.18949	6.31461	7.79379	7.35682	7.18121	7.32532
ENSMUSG00000005610	Eif4g2	-0.0623935	0.792757	-0.176786	0.0257453	-0.114392	0.167212		14.0555	14.1219	14.0752	13.9586	13.9864	13.9591	14.0072	14.0132	13.7682	13.9086	13.9399	13.8861
ENSMUSG00000038650	Rnh1	0.0270719	0.925838	0.185791	0.0257672	0.158719	0.069827		12.2198	12.2392	12.1998	12.3416	12.2351	12.3389	12.318	12.2166	12.5274	12.4314	12.4016	12.3831
ENSMUSG00000012640	Zfp715	-0.0865568	0.881306	-0.394926	0.0257672	-0.308369	0.098193		8.79748	8.55111	8.88852	8.75082	8.67253	8.64553	8.4637	8.86003	8.15371	8.24929	8.43311	8.57321
ENSMUSG00000045975	C2cd2	-0.0481297	0.865998	-0.198197	0.0258248	-0.150067	0.107046		12.4687	12.4315	12.6101	12.4858	12.3815	12.4804	12.3737	12.5662	12.2932	12.2817	12.3213	12.3136
ENSMUSG00000047496	Rnf152	-0.0673096	0.936469	-0.523701	0.0258248	-0.456391	0.0656762		10.0672	9.51603	9.89097	9.84935	9.57786	10.1	9.79931	9.56527	9.21896	9.18651	9.08021	9.71936
ENSMUSG00000030218	Mgp	-0.61516	0.622738	1.07561	0.0260107	1.69077	NA		4.99089	5.3074	5.14581	4.35751	4.10687	4.66194	4.39771	4.65885	6.63518	5.8406	5.32239	5.78015
ENSMUSG00000049971	Glt1d1	-0.0531821	0.950823	-0.534882	0.0260266	-0.4817	0.0572305		9.75942	9.79537	9.31159	9.55242	9.47639	9.7335	9.22017	9.76454	8.97972	8.64471	9.31217	9.3121
ENSMUSG00000023990	Tfeb	0.150649	0.626703	0.282947	0.0261342	0.132298	0.326365		8.75969	8.77012	8.68342	8.92743	9.08583	8.80185	8.87465	8.96946	9.04335	9.0497	9.11355	9.06712
ENSMUSG00000028902	Sf3a3	-0.0264531	0.959586	0.30149	0.0261839	0.327943	0.0234112		9.44511	9.64603	9.38603	9.46081	9.40672	9.45767	9.54892	9.42853	9.89077	9.93239	9.61403	9.68436
ENSMUSG00000032562	Gnai2	0.0975695	0.708882	0.211168	0.0264019	0.113598	0.257191		11.8205	11.8325	11.7624	11.8922	11.8747	11.9889	11.9524	11.8811	12.1852	11.9328	12.0003	12.027
ENSMUSG00000015214	Mtmr1	-0.0457125	0.911143	-0.265963	0.0264019	-0.220251	0.0806337		10.2611	10.2434	10.2734	10.0602	10.0641	10.1883	10.2725	10.1341	9.89241	9.81398	10.0565	10.0184
ENSMUSG00000050022	Amz1	0.32183	0.849505	1.14998	0.0264103	0.828154	NA		5.49885	5.49163	5.31793	4.63803	4.87984	5.89287	5.57785	5.74441	7.13541	5.52519	5.98578	6.26523
ENSMUSG00000026638	Irf6	-0.0780467	0.892826	-0.37823	0.0264155	-0.300183	0.0934856		11.2917	11.7036	11.4448	11.292	11.3883	11.4765	11.2825	11.3046	10.7282	11.2006	11.0955	11.1858
ENSMUSG00000005718	Tfap4	0.343097	0.326726	0.444971	0.0264155	0.101873	0.658568		7.03881	7.28638	7.40929	7.58566	7.74595	7.71213	7.54324	7.69462	7.90237	7.56517	7.89827	7.7353
ENSMUSG00000039084	Chad	-0.510057	0.584939	-0.915811	0.0264326	-0.405755	0.360492		8.17819	8.3701	7.00553	7.29365	6.97871	7.01971	7.76475	7.39389	6.68163	6.57306	7.10166	7.26067
ENSMUSG00000038754	Elovl3	-0.154982	0.865816	-0.635648	0.0264326	-0.480666	0.10866		13.7971	14.8345	14.7554	14.3654	14.4985	14.5239	14.2958	13.9664	13.4344	13.9819	13.7903	14.1308
ENSMUSG00000038046	Mrm3	0.0185009	0.977444	0.402838	0.0264326	0.384337	0.045849		8.43551	8.18463	8.30793	8.64776	8.45549	8.26058	8.34084	8.61259	8.84676	8.96332	8.77832	8.59304
ENSMUSG00000089911	Mfsd14a	-0.0226363	0.962072	-0.276422	0.0265735	-0.253786	0.0539954		10.1989	10.2777	10.4294	10.3107	10.4122	10.2678	10.2036	10.2408	9.87253	9.97886	10.1875	10.0653
ENSMUSG00000035623	Rsf1	0.0189305	0.97237	-0.34841	0.0265735	-0.367341	0.0282036		9.24542	9.07432	9.02523	8.95646	9.03636	9.19715	9.03001	9.1271	8.52456	8.6232	8.78788	8.96429
ENSMUSG00000052520	Cyp2j5	-0.0650164	0.877032	-0.288743	0.0266231	-0.223726	0.100698		14.2923	14.3347	14.7118	14.5262	14.5327	14.3576	14.3396	14.406	14.1321	14.1815	14.2115	14.2224
ENSMUSG00000032883	Acsl3	-0.323773	0.565629	-0.563224	0.0266654	-0.23945	0.381196		10.3109	10.5654	10.3646	10.8987	9.95448	10.3805	10.5378	9.95856	9.85406	10.2735	9.58872	10.1525
ENSMUSG00000026820	Ptges2	-0.0581484	0.860733	0.22588	0.0266707	0.284028	0.00974449		9.67227	9.63628	9.67242	9.68749	9.59505	9.57521	9.56528	9.70045	9.97243	9.87804	9.95549	9.75793
ENSMUSG00000030744	Rps3	-0.0933183	0.721576	0.207475	0.0266707	0.300793	0.00295036		13.5745	13.6023	13.6284	13.7679	13.5512	13.5689	13.4809	13.604	13.9015	13.926	13.8492	13.7254
ENSMUSG00000031600	Vps37a	-0.126538	0.815527	-0.394518	0.0266707	-0.26798	0.150723		10.783	10.6049	10.4282	10.3489	10.3233	10.4753	10.5191	10.3751	9.84218	10.0667	10.362	10.3035
ENSMUSG00000002346	Slc25a42	-0.0301193	0.962701	-0.373554	0.0267641	-0.343434	0.0539619		12.3529	12.6186	12.0942	12.2337	12.3142	12.3821	12.2288	12.3024	11.8237	11.7583	12.0764	12.162
ENSMUSG00000019143	Hars2	-0.0406579	0.908134	-0.230633	0.0267845	-0.189975	0.0829743		10.3685	10.4522	10.3695	10.355	10.4754	10.2802	10.2549	10.3636	10.0319	10.1623	10.1875	10.2347
ENSMUSG00000021458	Aopep	-0.0346367	0.955909	0.377358	0.0269049	0.411994	0.0234112		9.48233	9.5434	9.45681	9.90503	9.49686	9.48368	9.55917	9.74283	10.0453	10.1675	9.86804	9.82514
DDX39	NA	0.0584356	0.9	0.304277	0.026924	0.245841	0.0885332		9.29028	9.37782	9.40524	9.30144	9.51904	9.19453	9.50085	9.3705	9.8042	9.69015	9.57221	9.50411
ENSMUSG00000037795	N4bp2	-0.0727737	0.964282	-0.936999	0.0269865	-0.864226	0.0536934		9.24542	8.75938	8.7675	8.10113	8.5209	8.87572	8.73345	8.65548	7.11299	6.95691	8.22828	8.49457
ENSMUSG00000022200	Golph3	-0.0376081	0.939756	-0.311897	0.0270592	-0.274289	0.0649623		11.4274	11.5031	11.4889	11.2366	11.2607	11.3248	11.4879	11.4371	10.8322	11.1609	11.2143	11.1841
ENSMUSG00000069456	Rdh16	-0.343578	0.408549	-0.492208	0.0271194	-0.148629	0.558226		11.7974	11.0597	11.6928	11.7363	11.2517	11.5352	11.1607	11.0309	11.1964	10.8381	11.2372	11.1314
ENSMUSG00000025165	Sectm1a	0.570121	0.578211	0.988639	0.0272546	0.418518	NA		5.40405	5.65497	4.78411	5.07463	5.83088	5.69932	6.11087	5.42555	6.79864	6.25283	5.48798	5.86958
ENSMUSG00000040455	Usp45	0.0201887	0.968819	-0.297337	0.0272667	-0.317526	0.0266893		9.09422	9.08868	9.33683	9.10795	9.0777	9.24101	9.23046	9.16618	8.70779	8.81375	8.94714	8.97441
ENSMUSG00000058886	Deaf1	0.0100749	0.97907	0.243381	0.0274595	0.233306	0.0459582		9.22013	9.23791	9.19772	9.4404	9.27782	9.27616	9.30539	9.2884	9.48432	9.60493	9.4769	9.49711
ENSMUSG00000029622	Arpc1b	0.118841	0.811135	0.362132	0.0274921	0.243291	0.156253		11.0952	11.0213	10.6234	11.0746	10.959	11.2139	11.1627	10.9862	11.5363	11.2499	11.2302	11.2734
ENSMUSG00000049658	Bdp1	0.0517933	0.949777	-0.49647	0.0274921	-0.548263	0.0219068		9.28586	9.03629	8.80778	8.6198	9.0966	8.88875	9.06206	8.98971	8.30972	8.18908	8.50057	8.8034
ENSMUSG00000044393	Dsg2	0.0243987	0.967655	-0.348786	0.0274921	-0.373185	0.0266146		12.0007	11.9406	12.0073	11.7843	11.7528	12.0518	12.031	11.9869	11.3166	11.5195	11.6184	11.845
ENSMUSG00000020228	Helb	-0.028311	0.950823	-0.28451	0.0274921	-0.256199	0.0593644		9.36768	9.18274	9.16989	9.2964	9.16214	9.19977	9.24576	9.30735	8.867	8.85861	9.03542	9.12501
ENSMUSG00000024431	Nr3c1	0.112152	0.75605	-0.273481	0.0274921	-0.385633	0.00408518		11.4883	11.3064	11.6716	11.3804	11.5731	11.5609	11.556	11.6301	11.1057	11.0909	11.2869	11.2861
ENSMUSG00000040940	Arhgef1	0.128804	0.450859	0.192356	0.0275059	0.0635518	0.513616		11.0613	10.9933	10.925	11.0545	11.1655	11.1113	11.1031	11.1727	11.2749	11.0976	11.1863	11.247
ENSMUSG00000015968	Cacna1d	-0.445387	0.0612372	-0.403552	0.0275059	0.0418346	0.859064		7.53271	7.55818	7.56266	7.67378	6.9903	7.25934	7.16823	7.16369	7.13541	7.38265	7.00658	7.16676
ENSMUSG00000040423	Rc3h1	-0.026173	0.962072	-0.314816	0.027507	-0.288643	0.0553224		10.028	10.0471	9.94121	9.60838	9.95003	9.96649	9.7483	9.88838	9.63552	9.55696	9.64242	9.58059
ENSMUSG00000030236	Slco1b2	-0.0422189	0.936469	-0.324304	0.0275934	-0.282085	0.0685053		14.9926	14.6403	15.1426	14.9059	14.8092	14.9032	14.9395	14.9027	14.398	14.6358	14.7094	14.6666
ENSMUSG00000058230	Arhgap35	-0.134526	0.767503	-0.339769	0.027612	-0.205243	0.204774		12.2839	12.2817	11.9401	12.1676	11.9186	12.1386	12.0307	12.0661	11.6037	11.7144	12.003	11.981
ENSMUSG00000025223	Ldb1	0.0915583	0.852666	0.336615	0.0276185	0.245056	0.124539		10.312	10.2701	10.4341	10.2057	10.3916	10.2489	10.2787	10.6447	10.8475	10.5034	10.5479	10.6544
ENSMUSG00000028248	Pnisr	0.193259	0.336022	-0.255302	0.0276185	-0.44856	0.000315378		10.9649	11.031	11.211	11.029	11.3812	11.1524	11.1688	11.3032	10.7816	10.699	10.8762	10.8661
ENSMUSG00000040848	Sft2d2	0.0637444	0.866942	-0.265035	0.0276185	-0.328779	0.0106848		11.3939	11.2288	11.2259	11.1672	11.2803	11.3091	11.3252	11.3659	10.8492	10.8658	11.0683	11.1616
ENSMUSG00000047694	Yipf6	-0.0730899	0.785918	-0.197289	0.0276185	-0.124199	0.185373		10.1668	10.2549	10.1592	10.1813	10.0224	10.1644	10.1693	10.1127	9.97243	10.0563	9.95549	9.98501
ENSMUSG00000045672	Col27a1	-0.121081	0.874035	-0.519042	0.0277441	-0.397961	0.106593		11.6834	11.7427	11.5479	11.8716	11.9965	11.1865	11.2083	11.8107	11.2641	10.9464	11.3279	11.2255
ENSMUSG00000041939	Mvk	0.00642613	0.992195	0.425151	0.0277441	0.418725	0.0420395		10.3453	10.1643	10.4824	10.6118	10.5419	10.3965	10.5316	10.1641	10.8902	11.1273	10.6572	10.5982
ENSMUSG00000028833	Ncdn	0.110952	0.830961	0.362895	0.0277441	0.251943	0.142464		9.07383	9.35661	8.89193	9.12225	9.15957	8.97988	9.42894	9.31807	9.43546	9.48485	9.51002	9.4936
ENSMUSG00000037824	Tspan14	-0.0733612	0.874624	-0.314975	0.0277441	-0.241614	0.106604		10.4666	10.6483	10.4282	10.3754	10.4399	10.4569	10.3262	10.4144	9.98174	10.0082	10.3032	10.348
ENSMUSG00000017737	Mmp9	0.948034	0.106283	0.942298	0.0277842	-0.00573595	NA		4.53428	4.90161	4.59621	4.76017	5.63798	6.04033	5.44275	4.72478	5.59836	5.59757	5.54924	5.38461
ENSMUSG00000028478	Clta	-0.0633829	0.881306	0.284242	0.0278232	0.347625	0.0120124		11.8583	11.9904	12.0268	12.1114	11.9167	12.0482	11.8844	11.8888	12.4284	12.4051	12.1738	12.0975
ENSMUSG00000029634	Rnf6	0.0506037	0.924814	-0.339345	0.0278232	-0.389949	0.0181768		10.6696	10.6297	10.5541	10.4385	10.6754	10.5684	10.6873	10.5693	10.0976	9.96354	10.3947	10.443
ENSMUSG00000044092	C130050O18Rik	0.598353	0.579144	1.02616	0.0279976	0.427804	NA		5.30258	4.90161	4.4558	3.67803	5.27061	5.08072	5.54524	4.96195	5.78011	5.4876	5.63651	5.58273
ENSMUSG00000021238	Aldh6a1	-0.0139806	0.975866	-0.289683	0.0280085	-0.275702	0.0479016		13.8473	13.5799	13.824	13.5415	13.6728	13.6597	13.7419	13.6876	13.2219	13.3621	13.5369	13.5175
ENSMUSG00000036526	Card11	1.45046	0.135498	1.50829	0.0282261	0.0578274	NA		4.90118	3.9879	3.69737	3.5484	5.30815	5.86676	5.73066	3.87091	5.86306	5.34772	4.77398	5.52885
ENSMUSG00000074151	Nlrc5	0.534299	0.197834	0.603193	0.0286653	0.0688947	0.839577		10.2315	10.2253	9.73072	9.56295	10.5321	10.7183	10.658	9.98402	10.9372	10.2456	10.3968	10.6048
ENSMUSG00000027087	Itgav	0.000113442	0.999631	-0.261875	0.0287328	-0.261988	0.0402646		9.44908	9.48596	9.59503	9.42201	9.39368	9.4729	9.51985	9.56752	9.04927	9.23978	9.32755	9.2778
ENSMUSG00000029759	Pon3	-0.00579169	0.985905	-0.2091	0.0287328	-0.203309	0.0447048		12.4512	12.4669	12.4525	12.5275	12.4497	12.6164	12.4734	12.3208	12.245	12.3133	12.206	12.2958
ENSMUSG00000001542	Ell2	-0.0619038	0.87629	-0.268449	0.0287591	-0.206546	0.107046		11.2041	11.2532	11.3594	11.113	11.058	11.1015	11.2277	11.2944	10.7895	10.9891	11.0715	11.0015
ENSMUSG00000028159	Dapp1	0.313934	0.805096	0.901772	0.0287769	0.587838	NA		5.75076	5.34618	4.84167	4.43291	5.30815	5.57581	5.44275	5.53985	6.35852	5.9825	5.94077	5.70925
ENSMUSG00000035798	Zdhhc17	0.0885178	0.857673	-0.341917	0.0287769	-0.430435	0.00992701		8.94507	8.8766	9.1727	8.83315	9.14408	8.93661	9.07639	9.03589	8.50748	8.46051	8.77832	8.73067
ENSMUSG00000026946	Nmi	0.169864	0.798337	0.485155	0.0288104	0.315291	0.171345		9.1464	9.51603	9.67638	9.24763	9.65273	9.76918	9.59146	9.25811	10.1929	9.96268	9.59236	9.7594
ENSMUSG00000061286	Exosc5	0.0708736	0.891045	0.331888	0.0288378	0.261014	0.099758		10.1437	10.1047	10.2929	10.5066	10.3336	10.3642	10.2435	10.4181	10.778	10.6747	10.4964	10.4302
ENSMUSG00000028557	Rnf11	-0.0580406	0.846014	-0.205584	0.0289713	-0.147543	0.132892		11.7747	11.8431	11.9244	11.7316	11.6651	11.8052	11.8266	11.7467	11.5177	11.6685	11.6179	11.6482
ENSMUSG00000014956	Ppp1cb	-0.0731791	0.773487	-0.188513	0.0290889	-0.115334	0.202437		11.8459	11.811	11.9994	11.8325	11.7789	11.8035	11.8568	11.7625	11.6531	11.7674	11.6506	11.6659
ENSMUSG00000006589	Aprt	-0.159261	0.798337	0.45246	0.0291455	0.611721	0.0061895		10.0346	10.2889	10.3768	10.5056	10.0518	10.1975	10.0853	10.2659	11.0321	10.9882	10.4226	10.501
ENSMUSG00000057788	Ddx49	-0.00287965	0.994638	0.28837	0.0292365	0.29125	0.0385514		9.36559	9.25074	9.18943	9.25024	9.21991	9.20499	9.33669	9.2884	9.35415	9.72994	9.58872	9.49886
ENSMUSG00000025907	Rb1cc1	0.110476	0.7076	-0.235273	0.0293203	-0.345749	0.00293859		10.4027	10.4355	10.4504	10.1977	10.4357	10.521	10.4926	10.491	10.0644	10.0928	10.258	10.1413
ENSMUSG00000067149	Jchain	0.045276	0.977396	0.94548	0.0293528	0.900204	NA		5.1158	5.80169	5.98736	5.16586	5.48247	5.86676	5.64093	5.38535	6.71178	6.91504	6.11296	5.7569
ENSMUSG00000045795	Whamm	0.157997	0.490815	0.245922	0.0295016	0.0879256	0.477443		11.225	11.243	11.2075	11.4631	11.3618	11.3818	11.5286	11.5055	11.5701	11.5552	11.4061	11.5964
ENSMUSG00000033701	Acbd6	-0.0426729	0.939437	0.344328	0.0295708	0.387001	0.021544		10.0227	10.0233	10.3986	10.2943	10.2175	10.1962	10.0639	10.1219	10.6842	10.6446	10.4886	10.2995
ENSMUSG00000025266	Gnl3l	0.0231219	0.96658	-0.310332	0.029716	-0.333454	0.0277261		9.37186	9.26092	9.33433	9.10218	9.20755	9.22311	9.50085	9.22432	8.84336	8.91458	9.05667	9.02881
ENSMUSG00000022253	Nadk2	0.00688154	0.989643	-0.329903	0.029716	-0.336785	0.0368163		12.8582	12.7804	12.7409	12.5618	12.6384	12.799	12.8848	12.6479	12.1252	12.3705	12.5387	12.5629
ENSMUSG00000031703	Itfg1	-0.0156727	0.962721	-0.191428	0.0297613	-0.175755	0.0573153		11.1619	11.2841	11.3251	11.2761	11.2341	11.2242	11.2481	11.2815	11.0522	11.1754	10.9827	11.0644
ENSMUSG00000052384	Nrros	0.224323	0.767503	0.554079	0.0297613	0.329756	0.213157		7.9115	7.63848	7.14924	7.11056	7.69017	7.74834	7.75766	7.66133	8.33416	7.91237	7.8504	8.02042
IMPAD1	NA	-0.0260862	0.938845	-0.208935	0.0299311	-0.182849	0.0694746		10.5483	10.6463	10.6479	10.4612	10.442	10.6308	10.5564	10.5727	10.377	10.3927	10.3361	10.3702
ENSMUSG00000030059	Tmf1	-0.118381	0.781142	-0.312191	0.0299311	-0.19381	0.197536		9.67903	9.71986	9.94614	9.59408	9.51101	9.67074	9.51565	9.77819	9.39189	9.47768	9.30108	9.53348
ENSMUSG00000020037	Rfx4	0.021941	0.981558	-0.574816	0.0300062	-0.596757	0.0339859		7.83483	7.75833	8.19652	7.8214	7.75277	8.10174	7.83388	8.02411	7.17924	7.13768	7.06017	7.866
ENSMUSG00000026918	Brd3	-0.100529	0.783247	-0.267577	0.0301786	-0.167048	0.195055		10.7505	10.9979	10.8595	10.7601	10.6546	10.7183	10.7672	10.8349	10.4549	10.6841	10.4679	10.6839
ENSMUSG00000106464	C130083M11Rik	0.0437211	0.977444	-0.985539	0.0301786	-1.02926	NA		6.317	6.03319	5.61063	5.16586	5.75135	5.89287	6.11087	5.77585	4.41586	4.62818	5.01016	5.52885
ENSMUSG00000108763	Gm36028	-0.273022	0.668257	-0.544708	0.0301786	-0.271686	0.311856		7.42417	7.93407	7.67777	8.0601	7.71833	7.37501	7.60782	7.36317	7.23221	7.42801	6.85713	7.43192
ENSMUSG00000063802	Hspbp1	-0.0420437	0.924182	0.27414	0.0301786	0.316184	0.0190608		9.81728	9.9931	9.85996	10.1199	9.9982	9.92755	9.89945	9.80701	10.2709	10.3409	10.1423	10.1323
ENSMUSG00000027002	Nckap1	-0.00666398	0.984794	-0.209439	0.0301786	-0.202775	0.046683		12.0108	12.0866	11.9561	11.967	11.9813	12.0196	12.038	11.9572	11.7375	11.6624	11.9185	11.8574
ENSMUSG00000091649	Phf11b	0.941215	0.249548	1.1112	0.0301786	0.169986	NA		5.96516	5.80169	5.1908	4.63803	6.60924	6.67314	6.29864	5.71227	7.25286	6.25283	5.79665	6.45054
ENSMUSG00000020137	Thap2	-0.287941	0.554765	-0.481008	0.0301786	-0.193067	0.421576		8.96734	9.26851	8.7786	8.54954	8.76318	8.53795	8.81093	8.36117	8.35819	8.34437	8.64436	8.39266
ENSMUSG00000034636	Zyg11b	0.068393	0.897102	-0.338836	0.0301786	-0.407229	0.014789		11.0166	10.888	10.7669	10.6006	10.8302	10.9419	10.9597	10.8424	10.2428	10.4053	10.6326	10.6354
ENSMUSG00000078680	Mup10	0.37442	0.482538	-0.579369	0.0302037	-0.953788	0.00138026		7.68159	8.03839	8.05159	7.8073	8.32879	8.06776	8.28269	8.38685	6.65083	7.66539	7.53924	7.25238
ENSMUSG00000033863	Klf9	0.0578262	0.950823	-0.572625	0.0302652	-0.630451	0.0240723		11.8947	11.7817	12.5199	11.7675	12.2634	11.9881	11.6581	12.3328	11.3086	11.1871	11.7448	11.5151
ENSMUSG00000030102	Itpr1	-0.0771679	0.926158	-0.520739	0.0303749	-0.443571	0.0778696		11.0677	11.0721	10.567	10.5132	10.6418	10.6953	10.9077	10.7514	10.0615	9.93064	10.4895	10.6417
ENSMUSG00000057777	Mab21l2	-0.17917	0.89944	-0.92859	0.0303974	-0.74942	NA		5.61627	5.1844	5.31793	5.88259	5.02218	5.44073	5.33242	5.61131	3.99323	4.85179	4.6675	5.044
ENSMUSG00000006740	Kif5b	0.0441432	0.915989	-0.26687	0.0304212	-0.311013	0.0179638		10.7751	10.655	10.6017	10.4612	10.5644	10.5975	10.7654	10.7514	10.262	10.313	10.4399	10.4256
ENSMUSG00000026004	Kansl1l	0.0658171	0.927799	-0.456051	0.0305888	-0.521868	0.0198011		8.54693	8.54279	8.70684	7.99317	8.49672	8.6646	8.41941	8.55486	7.92185	7.90526	8.25151	7.98584
ENSMUSG00000031481	Tpte	-0.813236	0.249014	-0.953208	0.0307061	-0.139972	NA		5.55875	6.10278	5.73736	5.55146	4.7219	4.72143	5.37014	5.16558	5.05617	5.32658	4.21721	4.69838
ENSMUSG00000039634	Zfp189	-0.29226	0.490815	-0.451087	0.0307065	-0.158826	0.494693		8.1638	8.07924	8.03318	7.92297	7.87664	7.55748	7.65443	7.94334	7.58971	7.35159	7.9446	7.51048
ENSMUSG00000037075	Rnf139	0.0516654	0.929885	-0.366078	0.0308192	-0.417743	0.020494		10.3379	10.0602	9.91463	10.0926	9.9648	10.1988	10.2231	10.2436	9.5442	9.59834	9.92259	9.87998
ENSMUSG00000070873	Lilra5	0.71912	0.24722	0.845588	0.0308474	0.126468	0.786602		7.56228	6.38937	6.36646	6.27979	7.47596	7.66746	7.6157	6.98689	7.87598	7.21448	7.60563	7.57837
ENSMUSG00000022905	Kpna1	-0.00985771	0.987251	-0.380322	0.0308566	-0.370464	0.0460377		10.736	10.6089	10.3311	10.4085	10.424	10.4732	10.5512	10.6265	9.77415	10.2157	10.274	10.2793
ENSMUSG00000027276	Jag1	-0.13772	0.855299	-0.509419	0.0309498	-0.371699	0.132223		7.93429	7.50776	7.4653	7.51801	7.63952	7.30867	7.44061	7.53839	6.79864	6.98416	7.2474	7.39474
ENSMUSG00000027405	Nop56	0.0666423	0.917834	0.408325	0.0309498	0.341682	0.083926		9.66547	9.85204	9.77571	9.60635	9.95003	9.55082	9.66539	9.9671	10.1875	10.3741	10.1235	9.78978
ENSMUSG00000025016	Tm9sf3	-0.023855	0.947534	-0.214163	0.0309498	-0.190308	0.0675861		12.8041	12.8925	12.7826	12.6955	12.7074	12.8074	12.8467	12.7201	12.4389	12.5776	12.6433	12.655
ENSMUSG00000022512	Cldn1	0.0646053	0.926158	-0.435361	0.0310083	-0.499967	0.0197619		11.5959	11.8737	12.1228	11.9386	11.9201	12.0677	11.9497	11.8937	11.008	11.5134	11.4698	11.7507
ENSMUSG00000026579	F5	0.00321811	0.99433	-0.307619	0.0310083	-0.310837	0.0404626		14.0743	14.0355	13.9798	13.8887	13.7819	14.052	14.1183	14.0241	13.4826	13.5835	13.7834	13.8723
ENSMUSG00000040471	Ggt6	-0.241568	0.493645	-0.374794	0.031088	-0.133226	0.486835		10.2429	10.1898	10.1969	10.6993	10.1686	10.0326	10.0739	10.1522	9.89406	10.1526	9.80351	10.0208
ENSMUSG00000049313	Sorl1	0.324261	0.749855	0.741545	0.031088	0.417284	NA		6.1322	6.58037	5.93543	5.85544	6.45042	6.87001	6.21818	6.20338	7.2833	6.8646	6.74378	6.45054
ENSMUSG00000023911	Flywch2	0.598383	0.321817	0.743684	0.0312664	0.145302	NA		4.99089	5.04992	5.31793	5.25167	5.83088	5.72861	5.70137	5.50275	5.91583	6.14828	5.66446	5.47287
ENSMUSG00000062646	Ganc	0.0858255	0.901651	-0.449377	0.0312748	-0.535203	0.0158686		9.60105	9.17468	9.15861	9.12794	9.43669	9.32012	9.36031	9.3419	8.54982	8.58588	8.99746	9.12046
ENSMUSG00000042473	Tbc1d8b	0.0431063	0.939837	-0.351196	0.0312748	-0.394302	0.0222694		9.79098	9.7742	10.0429	9.76249	9.94557	9.82957	10.0036	9.76845	9.20843	9.4314	9.60323	9.69816
ENSMUSG00000073600	Prob1	-0.38888	0.272946	-0.469102	0.0312969	-0.0802211	0.758923		9.62226	9.45303	9.03451	9.39162	9.20257	8.69831	9.01223	9.06163	8.73741	8.78498	8.88612	9.23847
ENSMUSG00000056666	Retsat	-0.254753	0.355295	-0.337013	0.0315459	-0.0822596	0.65006		13.6389	13.7498	13.6861	13.7455	13.1866	13.6966	13.3805	13.4935	13.1264	13.5213	13.368	13.4302
ENSMUSG00000073489	Ifi204	0.984776	0.00631801	0.708414	0.031632	-0.276362	0.430538		8.0794	7.01275	7.06716	7.00332	8.3604	8.5087	8.49818	7.92242	8.29983	7.88009	8.01143	8.05895
ENSMUSG00000031358	Msl3 ENSMUSG00000031358	-0.130413	0.493717	-0.200899	0.0318912	-0.0704858	0.496369		10.43	10.529	10.4235	10.2969	10.3083	10.3144	10.2537	10.292	10.2075	10.2893	10.1911	10.1931
ENSMUSG00000004591	Pkn2	0.0890879	0.845553	-0.311039	0.0318912	-0.400127	0.00969003		10.4617	10.3474	10.4046	10.1412	10.3313	10.5724	10.4135	10.4031	9.82676	9.96439	10.1435	10.1735
ENSMUSG00000017652	Cd40	-0.114352	0.965607	1.42549	0.032135	1.53984	NA		5.19344	5.14095	3.56691	4.57284	4.34222	5.21096	4.72332	4.08686	6.97061	5.46843	5.69189	5.41464
ENSMUSG00000026643	Nmt2	-0.178417	0.552345	-0.29364	0.0322722	-0.115223	0.439024		9.60105	9.47725	9.63831	9.82681	9.55462	9.51554	9.41096	9.36276	9.4127	9.227	9.28541	9.46519
ENSMUSG00000051790	Nlgn2	-0.565686	0.0214847	-0.441695	0.0323162	0.123991	0.612647		7.3916	7.5499	7.39013	7.15577	7.00181	6.8831	6.56575	6.83098	7.07869	6.85725	6.88115	6.9886
ENSMUSG00000037685	Atp8a1	0.441783	0.408549	0.611231	0.0324688	0.169448	0.598527		7.32416	6.97614	7.23766	6.70177	7.39976	7.71945	7.79973	6.98689	7.93469	7.39793	7.68283	7.6621
ENSMUSG00000002668	Dennd1c	-0.0572654	0.940424	0.464117	0.0324688	0.521383	0.023426		7.71489	7.71455	7.68565	7.97436	7.71833	7.71945	7.66964	7.77461	8.60308	8.24648	7.83203	8.15545
ENSMUSG00000027559	Car3	-0.0872062	0.909102	-0.485512	0.0325284	-0.398306	0.092531		17.0201	16.7092	17.5496	17.1961	17.086	16.8576	17.0272	17.2556	16.4244	16.5138	16.901	16.7711
ENSMUSG00000035828	Pim3	-0.0396905	0.96921	-0.588131	0.0325284	-0.54844	0.0566037		11.2621	11.2891	11.572	11.8053	11.3784	10.9605	11.4422	11.9035	10.6368	10.6856	10.9189	11.3073
ENSMUSG00000017734	Dbndd2	-0.000671851	0.998573	0.37995	0.0325491	0.380622	0.0428479		8.4632	8.43449	8.60663	8.7135	8.8706	8.43953	8.45056	8.41208	8.92285	9.09728	8.8531	8.84258
ENSMUSG00000026596	Abl2	-0.0266319	0.972092	-0.473266	0.0325844	-0.446634	0.0542958		9.02157	9.20664	8.90549	8.6198	9.08042	9.00404	8.72982	8.87099	8.30478	8.18615	8.61601	8.76604
ENSMUSG00000042650	Alkbh5	-0.0940265	0.825484	-0.297547	0.0325844	-0.20352	0.159062		11.841	11.8088	11.557	11.5435	11.5586	11.5771	11.6539	11.6106	11.2475	11.2621	11.5684	11.4849
ENSMUSG00000010392	Gosr1	-0.0588418	0.869837	-0.242358	0.0325844	-0.183516	0.119277		10.824	10.6405	10.7472	10.6626	10.6573	10.6568	10.6826	10.6511	10.4153	10.321	10.5252	10.6385
ENSMUSG00000039682	Lap3	-0.0344588	0.918199	-0.212155	0.0325844	-0.177696	0.0860714		13.9712	14.043	14.1072	14.162	14.077	14.0781	14.0489	13.9442	13.7214	13.8855	13.8548	13.9689
ENSMUSG00000021770	Samd8	0.105717	0.846959	-0.370715	0.0325862	-0.476431	0.00986904		10.3717	10.2902	10.553	10.4968	10.3606	10.7685	10.4689	10.518	9.84558	10.0611	9.94556	10.3431
ENSMUSG00000027598	Itch	0.0792517	0.824604	-0.248152	0.0326069	-0.327403	0.00807976		10.9405	10.9365	10.9612	10.8794	10.9374	10.9865	10.9918	11.1147	10.5245	10.5678	10.8058	10.8079
ENSMUSG00000030263	Lrmp	0.556657	0.463324	0.818661	0.0326069	0.262004	0.536674		6.78662	6.71978	6.60122	5.68083	6.7523	7.4206	7.03366	6.88964	7.88923	7.05656	6.99561	7.07574
ENSMUSG00000032171	Pin1	-0.122063	0.773487	0.30543	0.0326069	0.427493	0.00569256		9.63101	9.8968	9.6882	9.99019	9.64725	9.65557	9.69542	9.74878	10.2337	10.1712	10.1197	9.90663
ENSMUSG00000067424	Zfp563	-0.197357	0.753982	-0.463947	0.0326069	-0.26659	0.244683		7.61966	7.37343	7.53675	7.63439	7.51662	7.10036	7.25144	7.50125	6.89378	7.34635	7.11185	6.93781
ENSMUSG00000021706	Zfyve16	0.105088	0.89127	-0.491395	0.0326069	-0.596483	0.014789		7.95673	7.59084	7.57119	7.77143	7.90141	7.86505	7.91268	7.6444	6.98302	7.05012	7.25661	7.63047
ENSMUSG00000005150	Wdr83	-0.0228437	0.962072	0.267503	0.0327923	0.290347	0.0283773		9.5186	9.66915	9.65246	9.83204	9.71345	9.64792	9.64438	9.58538	10.0615	9.99318	9.87703	9.80686
ENSMUSG00000033943	Mga	0.211819	0.555112	-0.352277	0.0328318	-0.564096	0.00159787		9.84461	9.53713	9.63017	9.40104	9.90939	9.77971	9.8182	9.784	9.05516	9.14183	9.34708	9.47056
ENSMUSG00000031691	Tnpo2	-0.0401409	0.914528	-0.236255	0.0328361	-0.196114	0.0900254		10.7254	10.874	10.7235	10.6279	10.6158	10.6424	10.7323	10.8047	10.4085	10.4567	10.5582	10.5884
ENSMUSG00000052062	Pard3b	-0.0523912	0.960708	-0.603784	0.0328689	-0.551392	0.0627196		8.49421	8.00242	8.18545	8.01787	8.17979	8.09613	8.18554	8.08813	7.43562	6.92913	7.85647	7.9657
ENSMUSG00000026305	Lrrfip1	-0.0235651	0.972092	-0.404729	0.0330323	-0.381163	0.0552055		10.8918	10.6502	10.3829	10.4293	10.5091	10.5459	10.6994	10.5581	10.0124	9.98814	10.2626	10.4807
ENSMUSG00000032046	Abhd12	0.153269	0.613854	0.275285	0.0333259	0.122015	0.374889		10.0607	10.1629	10.3121	10.3144	10.3381	10.437	10.3711	10.3255	10.5838	10.6182	10.4358	10.2995
ENSMUSG00000039242	B3galnt2	0.0565006	0.902469	-0.293837	0.0336342	-0.350338	0.0170661		9.6046	9.62844	9.6744	9.8459	9.71345	9.65366	9.74112	9.87392	9.19515	9.3447	9.52725	9.50236
ENSMUSG00000024695	Zfp91	-0.0553987	0.877032	-0.237547	0.0336423	-0.182148	0.116649		11.2082	11.2052	11.4024	11.2568	11.1738	11.266	11.0925	11.318	10.9966	11.1451	11.0498	10.9292
ENSMUSG00000041057	Wdr43	0.221073	0.447774	0.319632	0.0337437	0.0985588	0.561084		9.66887	9.50322	9.60546	9.33131	9.83899	9.57319	9.72665	9.85748	9.80595	9.97716	9.93269	9.66576
ENSMUSG00000057193	Slc44a2	0.46963	0.148595	0.484764	0.0337637	0.0151345	0.957534		8.45534	7.90839	7.777	7.73465	8.44288	8.65701	8.5109	8.21399	8.59097	8.41617	8.3793	8.52929
ENSMUSG00000028973	Abcb8	0.0303883	0.935634	0.222359	0.0337665	0.19197	0.0781881		10.6115	10.5003	10.5648	10.6984	10.6879	10.5865	10.6618	10.5626	10.8728	10.7255	10.9268	10.7391
ENSMUSG00000074639	Rdh16f2	0.00114766	0.998378	0.451257	0.0338463	0.450109	0.0444967		11.6855	11.8616	12.2077	12.0188	11.6219	11.984	12.1904	11.9768	12.3978	12.7305	12.1853	12.25
ENSMUSG00000060036	Rpl3	-0.0113403	0.982282	0.312863	0.0338463	0.324203	0.0377964		13.1169	13.2425	13.4611	13.4937	13.3199	13.2798	13.4152	13.2826	13.7033	13.8107	13.6433	13.4116
ENSMUSG00000025437	Usp33	0.0304716	0.940424	-0.249961	0.0338473	-0.280432	0.0237265		10.5621	10.4545	10.6142	10.511	10.6709	10.4882	10.5887	10.5121	10.1019	10.2899	10.301	10.4339
ENSMUSG00000052392	Acot4	-0.42854	0.302766	-0.528326	0.0339161	-0.0997857	0.735046		9.26802	8.8329	9.08901	9.76432	8.80317	9.10243	8.87792	8.58623	8.68517	8.67011	8.7427	8.91263
ENSMUSG00000021338	Carmil1	-0.187172	0.786967	-0.495263	0.0340058	-0.308092	0.205811		9.95043	9.87211	10.0413	10.2151	9.34935	10.0014	9.82161	10.08	9.24755	9.61804	9.3406	9.84181
ENSMUSG00000032050	Rdx	0.0782758	0.859872	-0.298145	0.0340058	-0.37642	0.0118285		12.8833	12.8171	13.0072	12.8725	12.8582	13.0766	12.9836	12.9731	12.3234	12.5289	12.723	12.7761
ENSMUSG00000030513	Pcsk6	-0.177896	0.709399	-0.372564	0.034048	-0.194668	0.291019		12.4163	12.3375	12.1064	12.2274	11.9453	12.2991	12.0852	12.0425	11.6428	11.7142	12.0871	12.1119
ENSMUSG00000026502	Desi2	-0.0927305	0.901651	-0.478223	0.0340729	-0.385492	0.0999479		9.91935	10.2777	9.93295	10.0119	9.92306	10.066	9.96409	9.83899	8.93568	9.67455	9.67885	9.81954
ENSMUSG00000051285	Pcmtd1	0.0464671	0.899646	-0.232003	0.0341785	-0.278471	0.0166426		11.8391	11.9053	12.1415	11.8031	11.9494	11.9836	11.9941	11.9713	11.6281	11.7369	11.6868	11.7303
ENSMUSG00000000740	Rpl13	-0.113179	0.822146	0.345399	0.0342124	0.458578	0.00811745		13.277	13.431	13.6467	13.7704	13.4632	13.3982	13.3588	13.4981	13.9904	14.0556	13.8206	13.6563
ENSMUSG00000043251	Exoc3l	0.366437	0.353541	0.473052	0.034292	0.106615	0.679879		7.93993	7.36401	7.67777	7.47406	7.85777	8.12946	7.98132	7.99101	7.99724	7.798	8.31462	8.23753
ENSMUSG00000027167	Elp4	-0.0507211	0.926158	-0.335447	0.0343228	-0.284726	0.0850702		8.71432	8.81227	9.20596	8.88777	8.85165	8.93661	8.89743	8.76921	8.55399	8.62753	8.50444	8.63827
ENSMUSG00000029468	P2rx7	0.550512	0.408868	0.756283	0.0343635	0.20577	0.60825		6.79909	6.70494	5.61063	5.90924	6.68254	7.15532	6.98587	6.60456	7.25286	7.03717	7.13201	6.85264
ENSMUSG00000021559	Dapk1	0.0497454	0.950365	-0.465377	0.034497	-0.515122	0.0265353		11.7943	11.8448	11.8675	12.0019	11.9954	11.8772	11.8018	12.0295	10.8861	11.1996	11.6281	11.7762
ENSMUSG00000039879	Heca	0.0662235	0.93859	-0.513002	0.034497	-0.579225	0.0234775		10.129	10.0976	9.89437	9.59203	9.87696	10.2144	9.8865	10.0353	9.04335	9.12815	9.67713	9.74912
ENSMUSG00000028874	Fgr	0.429354	0.593536	0.741491	0.0346719	0.312137	0.400492		7.11062	6.9512	6.01264	6.19569	6.85733	7.40253	6.96136	6.95977	7.72152	7.20872	7.15189	7.31739
ENSMUSG00000032009	Sesn3	0.174245	0.857422	-0.659977	0.0347224	-0.834222	0.011741		7.9115	7.43768	7.23766	7.06388	7.60223	7.65987	7.63131	7.59237	6.46857	6.41181	6.92803	7.26891
ENSMUSG00000024697	Gna14	-0.25458	0.783247	-0.665211	0.0347416	-0.410631	0.212761		6.94091	7.19374	7.85595	7.61833	7.20454	7.08911	6.84563	7.55661	6.9327	6.75811	6.47052	6.97858
ENSMUSG00000003623	Crot	-0.125729	0.798337	-0.350805	0.0347837	-0.225076	0.19142		14.3342	14.8556	14.84	14.6256	14.4653	14.7136	14.565	14.4529	14.1844	14.4359	14.2469	14.4278
ENSMUSG00000038128	Camk4	-0.467415	0.568233	-0.785208	0.0348521	-0.317793	NA		6.41749	6.29342	7.01807	6.59091	6.19385	6.29652	5.89495	6.22633	5.39037	6.02248	5.35706	6.3762
ENSMUSG00000022305	Lrp12	-0.158923	0.811135	-0.469276	0.03486	-0.310353	0.179635		7.8648	7.36401	7.52801	7.69691	7.35562	7.37501	7.63906	7.50125	7.43562	7.01752	6.95091	7.24404
ENSMUSG00000042726	Trafd1	0.241354	0.507083	0.37474	0.034877	0.133386	0.493016		11.4414	11.5496	11.3383	11.3672	11.699	11.8467	11.6657	11.4272	12.1199	11.5905	11.6031	11.8256
ENSMUSG00000030249	Abcc9	-0.112857	0.916423	-0.671533	0.0349955	-0.558677	0.0920126		9.56681	8.5635	9.05291	8.48013	8.7496	8.95841	8.79715	8.97285	8.20231	7.82086	8.61601	8.51896
ENSMUSG00000046080	Clec9a	0.518534	0.445895	0.740672	0.0349955	0.222138	0.569962		6.35128	6.44402	6.40516	6.30007	6.7248	7.18732	6.62935	6.88964	7.71409	7.08201	6.8327	6.43597
ENSMUSG00000023845	Lnpep	-0.017573	0.989873	-0.862706	0.0350542	-0.845133	0.0486878		7.91723	7.31598	6.8599	6.92713	7.39104	7.10036	7.38641	7.32116	6.08665	5.94137	6.38909	7.19298
ENSMUSG00000001034	Mapk7	0.527885	0.120255	0.519546	0.0350542	-0.00833846	0.979285		7.05969	7.09474	6.66639	6.83284	7.25347	7.45605	7.45823	7.5746	7.61386	7.05012	7.3195	7.68075
ENSMUSG00000024737	Slc15a3	0.768638	0.336627	0.978626	0.0350542	0.209987	0.696837		8.45928	7.90839	6.46133	7.02785	8.21974	8.76698	8.55661	8.03065	8.97661	8.11087	8.57241	8.73067
ENSMUSG00000035559	Mpv17l2	0.00458723	0.992979	0.338454	0.0350617	0.333867	0.0472422		9.07383	9.17737	9.21143	9.5182	9.42392	9.09963	9.15953	9.32871	9.65505	9.67036	9.48868	9.5386
ENSMUSG00000067203	H2-K2	0.181444	0.802412	0.515819	0.0351578	0.334375	0.185841		9.34021	9.18541	8.75632	9.26063	9.57015	9.03075	9.28579	9.39349	10.0048	9.76768	9.52344	9.26343
ENSMUSG00000022476	Polr3h ENSMUSG00000022476	-0.00494284	0.99189	0.303045	0.0352125	0.307988	0.0427937		8.74687	8.88978	8.7786	8.74713	8.6324	8.7705	8.91986	8.81154	9.27305	9.1312	9.01385	8.93092
ENSMUSG00000047669	Msl3l2	0.822547	0.0674467	0.738209	0.0353882	-0.0843377	NA		5.80123	5.00216	5.35794	4.97723	5.9779	6.04033	6.37484	5.92354	5.94151	5.77969	6.09253	6.21493
ENSMUSG00000109324	Prmt1	-0.0664432	0.897322	0.318211	0.0354032	0.384654	0.0167095		9.54105	9.72171	9.63831	9.87154	9.62325	9.52392	9.54892	9.8146	10.2207	9.99402	9.88596	9.93798
ENSMUSG00000038467	Chmp4b	-0.115746	0.693375	0.232535	0.0354267	0.348281	0.00331016		11.4528	11.5941	11.5129	11.5625	11.4041	11.4942	11.4074	11.3536	11.9229	11.825	11.6352	11.6514
ENSMUSG00000035247	Hectd1	0.0437606	0.954734	-0.446914	0.0355123	-0.490675	0.0283773		12.5022	12.4995	12.1957	12.1929	12.2541	12.4682	12.5114	12.3502	11.5209	11.6577	12.0731	12.2606
ENSMUSG00000031886	Ces2e	-0.175234	0.42285	-0.24544	0.0356405	-0.0702054	0.597065		13.1934	13.1885	13.4043	13.2768	13.2434	13.0711	13.0406	13.0056	13	12.8823	13.1383	13.0603
ENSMUSG00000032086	Bace1	-0.125314	0.852666	-0.446951	0.0358079	-0.321637	0.144695		10.5982	10.7736	10.255	10.1649	10.3002	10.3759	10.3298	10.3713	9.7398	9.84683	10.0891	10.3441
ENSMUSG00000022865	Cxadr	-0.0221694	0.971377	-0.351824	0.0358079	-0.329654	0.0589318		12.1506	12.2942	12.179	12.0134	12.2323	12.0569	12.3541	11.8734	11.5577	11.7784	11.9511	11.9245
ENSMUSG00000090035	Galnt4	-0.0554964	0.913158	-0.314425	0.0358079	-0.258928	0.0970683		9.48233	9.22236	9.40763	9.68942	9.48871	9.40648	9.42447	9.29112	9.04335	9.08475	9.2068	9.24684
ENSMUSG00000033618	Map3k13	-0.0305877	0.977913	-0.689837	0.0358079	-0.65925	0.0548747		9.23856	9.42839	8.45351	8.93068	8.92296	9.09963	9.113	8.96605	7.69157	8.06694	8.80368	8.66662
ENSMUSG00000029840	Mtpn	-0.0111413	0.97377	-0.205557	0.0358079	-0.194416	0.0570391		11.8601	11.8595	12.012	11.7283	11.8067	11.9235	11.8758	11.8202	11.6047	11.7129	11.6431	11.6876
ENSMUSG00000019952	Poc1b	-0.23876	0.485385	-0.353845	0.0358079	-0.115085	0.548124		8.08959	8.11336	8.30282	8.36932	8.06386	8.12396	7.97521	7.75108	7.72152	7.92297	7.91582	7.91408
ENSMUSG00000036943	Rab8b	0.33339	0.610486	0.583078	0.0358079	0.249688	0.394435		7.01762	7.23565	6.7738	6.43457	7.18449	7.4206	7.36789	6.83098	7.72891	7.37752	7.23813	7.4753
ENSMUSG00000032261	Sh3bgrl2	-0.0716055	0.892826	-0.330952	0.0358079	-0.259347	0.112475		10.9092	10.5078	10.4801	10.7573	10.5291	10.7391	10.6174	10.518	10.2544	10.2428	10.3416	10.5244
ENSMUSG00000060681	Slc9a6	-0.275	0.32364	-0.342228	0.0358079	-0.0672277	0.727419		9.53733	9.39411	9.15009	9.34601	9.20008	9.09963	9.06206	8.99306	8.87034	8.87872	9.26044	9.05763
ENSMUSG00000042246	Tmc7	-0.114091	0.897102	-0.552128	0.0358079	-0.438037	0.108826		8.11973	8.33679	7.62136	7.51801	7.70431	7.73397	8.07567	7.76681	7.25286	7.29286	7.58384	7.44652
ENSMUSG00000069806	Cacng7	-0.635596	0.50128	-0.976188	0.035909	-0.340593	NA		5.96516	5.42073	6.01264	5.88259	4.97628	5.36813	5.54524	5.06735	5.00838	4.09002	4.92027	5.52885
ENSMUSG00000049562	Ap5b1	0.485354	0.254776	0.558575	0.0359206	0.0732212	0.816888		6.97429	6.00923	6.78851	6.63947	6.97871	7.03151	7.33964	7.09055	7.21125	7.26536	7.16173	7.10365
ENSMUSG00000021038	Vipas39	0.261111	0.356571	0.336317	0.0359206	0.0752062	0.686017		9.1043	8.985	8.97467	8.70972	9.25638	8.97988	9.17559	9.40107	9.4127	9.24823	9.21863	9.25723
ENSMUSG00000024871	Doc2g	0.120801	0.89127	0.541505	0.0359645	0.420704	0.114656		7.23517	7.50776	6.94115	7.41948	7.32847	6.98371	7.64677	7.59237	8.08048	7.87282	7.56913	7.71735
ENSMUSG00000031103	Elf4	0.647182	0.323682	0.803155	0.0359645	0.155973	0.723968		6.92961	6.29342	5.8256	5.68083	6.81883	7.05482	7.02186	6.63916	7.44462	6.69354	6.79526	7.14005
ENSMUSG00000028514	Usp24	0.0053968	0.990272	-0.296412	0.0359645	-0.301808	0.0428479		11.9192	11.9711	11.8605	11.7395	11.7885	11.9156	11.9395	11.8743	11.3505	11.443	11.7088	11.7715
ENSMUSG00000022969	Il10rb	0.216185	0.553667	0.345631	0.0360542	0.129446	0.467353		8.17819	7.99024	7.98928	7.97436	8.27292	8.4217	8.16958	8.11297	8.56229	8.34174	8.19033	8.40018
ENSMUSG00000026020	Nop58	0.138618	0.834592	0.44742	0.0360542	0.308802	0.161443		9.14395	9.28856	9.23579	8.98493	9.58552	8.85926	9.38586	9.29655	9.48432	9.74794	9.80194	9.36879
ENSMUSG00000020634	Ubxn2a	-0.0447729	0.950365	-0.420602	0.0360542	-0.375829	0.071542		10.0425	9.90819	9.61787	9.47871	9.73084	9.64792	9.87178	9.67982	9.0581	9.27468	9.58507	9.47234
ENSMUSG00000071713	Csf2rb	0.553407	0.417992	0.766656	0.0360718	0.213249	0.607588		8.51704	8.31252	7.26947	7.37237	8.33789	8.66081	8.7189	8.31376	9.10429	8.7135	8.25611	8.72769
ENSMUSG00000033557	Fam20b	-0.157864	0.673982	-0.308481	0.0361485	-0.150617	0.334473		10.0012	9.89026	9.70768	9.78065	9.74801	9.68389	9.54687	9.78207	9.52734	9.33149	9.72106	9.57395
ENSMUSG00000046324	Ermp1	-0.310142	0.434578	-0.438169	0.0362314	-0.128028	0.591035		10.8998	10.5406	10.1044	10.4339	10.1989	10.2653	10.3723	9.99241	10.1509	9.88799	10.1791	10.113
ENSMUSG00000040147	Maob	-0.121234	0.75953	-0.286092	0.0362314	-0.164859	0.247308		12.6522	12.6434	13.0459	12.8302	12.724	12.8014	12.5463	12.6404	12.5263	12.5793	12.4526	12.5041
ENSMUSG00000034595	Ppp1r18	0.478007	0.379216	0.632273	0.0362314	0.154266	0.655428		7.95673	7.52477	7.2269	6.86041	7.74595	8.18862	7.92541	7.77461	8.40508	7.96119	7.83203	8.03015
ENSMUSG00000026721	Rabgap1l	-0.113871	0.630081	-0.206699	0.0362314	-0.0928278	0.379362		9.99989	9.92749	10.0867	9.90503	9.90939	9.88428	9.78542	9.89017	9.71397	9.7608	9.84074	9.78404
ENSMUSG00000019841	Rev3l	0.0415023	0.950365	-0.389581	0.0362314	-0.431083	0.0280896		9.07639	8.93818	9.04986	8.97235	8.97056	9.03954	9.08208	9.11178	8.25445	8.51524	8.65485	8.97441
ENSMUSG00000026791	Slc2a8	0.112792	0.753982	0.258483	0.0362314	0.145691	0.257303		9.54661	9.46629	9.80856	9.63258	9.66725	9.75501	9.69727	9.80129	9.78128	9.93414	9.93699	9.84043
ENSMUSG00000038733	Wdr26	-0.0111335	0.981558	-0.28171	0.0362314	-0.270576	0.0542332		11.9645	11.9896	12.0365	11.6662	11.7988	11.9908	11.9174	11.9273	11.5747	11.5011	11.7	11.7697
ENSMUSG00000041629	Fam104a	-0.0730623	0.839497	0.236725	0.0362811	0.309787	0.0101006		9.66887	9.71986	9.76645	9.82506	9.67086	9.72988	9.58747	9.70045	10.1062	9.99987	9.98766	9.82095
ENSMUSG00000071456	1110002L01Rik	-0.159766	0.892931	-0.749669	0.0363494	-0.589903	NA		6.20898	6.07996	5.98736	5.85544	6.00101	5.81308	5.78753	5.95134	5.00838	4.96555	5.28686	5.93319
ENSMUSG00000060613	Cyp2c70	0.307683	0.50456	0.472913	0.0363986	0.16523	0.507751		13.5746	14.2488	14.2908	13.9322	14.3539	14.0334	14.2885	14.6455	14.6477	14.5879	14.5069	14.2792
ENSMUSG00000039480	Nt5dc1	-0.054103	0.897797	-0.260738	0.0364359	-0.206635	0.110876		9.41909	9.15571	9.40524	9.36298	9.28726	9.29341	9.34618	9.21288	8.95787	9.1004	9.05667	9.19155
ENSMUSG00000074158	Zfp976	-0.071556	0.918488	-0.436647	0.0364359	-0.365091	0.0940774		7.29803	7.32572	7.34108	7.60209	7.57168	7.08911	7.1789	7.41401	6.86723	6.94309	7.04961	7.01823
ENSMUSG00000031286	Glt28d2	-0.175955	0.801062	-0.492343	0.0364474	-0.316388	0.197353		7.56958	8.14119	8.25595	8.27001	7.91364	8.06202	7.69958	7.94334	7.49751	7.64418	7.40484	7.81062
ENSMUSG00000021751	Acox2	-0.0666781	0.852778	-0.237447	0.036494	-0.170769	0.146942		13.3824	13.241	13.2703	13.2532	13.1755	13.2145	13.2049	13.2879	12.9505	12.8761	13.1981	13.1533
ENSMUSG00000036292	Gramd1c	-0.142378	0.502309	-0.217072	0.0365907	-0.0746945	0.518378		10.6982	10.9068	10.91	10.7918	10.7274	10.623	10.6723	10.7224	10.618	10.7235	10.5461	10.55
ENSMUSG00000020794	Ube2g1	-0.0834724	0.824604	-0.255159	0.0365907	-0.171686	0.173288		10.8984	10.9076	11.1924	10.9661	10.8262	10.9865	10.8116	11.0153	10.6602	10.752	10.8152	10.7324
ENSMUSG00000030275	Etnk1	-0.202456	0.707467	-0.414767	0.0367052	-0.212311	0.310265		12.1338	12.4312	11.7901	11.7879	11.7743	11.9247	11.9395	11.7897	11.3784	11.6539	11.7383	11.7834
ENSMUSG00000071451	Psmg4	0.00990327	0.990063	0.51737	0.0367052	0.507466	0.0503471		7.93429	8.27784	8.40182	8.71728	8.31962	8.49598	8.39674	8.24801	9.25525	8.86779	8.66527	8.60611
ENSMUSG00000066415	Msl2	-0.0341981	0.928647	-0.231851	0.0367254	-0.197653	0.0873548		10.0477	10.1396	10.2695	9.96659	10.106	9.98936	10.061	10.1432	9.89077	9.88979	9.83613	9.89736
ENSMUSG00000075010	AW112010	0.439752	0.738261	0.968797	0.0369167	0.529045	0.275171		11.0011	11.2532	11.5195	11.6386	11.9494	12.24	11.6356	11.2391	13.0626	12.3514	11.7255	11.8109
ENSMUSG00000048677	Tpcn2	0.111146	0.897363	0.525412	0.0370973	0.414266	0.111467		7.78553	7.49056	7.00553	7.35309	7.48418	7.80444	7.33964	7.51994	8.16465	8.07963	7.77547	7.74715
ENSMUSG00000034793	G6pc3	0.0954413	0.897102	0.450151	0.0371464	0.354709	0.111836		7.76024	7.93407	7.90403	8.32052	8.1071	8.18862	7.93802	8.1068	8.74472	8.41116	8.38771	8.15545
ENSMUSG00000024576	Csnk1a1	-0.0756879	0.757206	-0.175872	0.0372165	-0.100184	0.256347		11.872	11.9242	12.0685	11.8468	11.853	11.8375	11.8831	11.8445	11.7214	11.7847	11.7736	11.7367
ENSMUSG00000013646	Sh3bp5l	0.0525567	0.897882	0.250892	0.0372809	0.198336	0.111485		9.93497	9.98237	9.71155	9.76978	9.93061	9.80227	9.961	9.92915	9.97243	10.1586	10.1045	10.1691
ENSMUSG00000020844	Nxn	0.218213	0.777827	0.531379	0.0375593	0.313166	NA		6.41749	6.29342	5.8256	6.08316	6.32783	6.40936	6.27894	6.51423	6.78452	6.7816	6.45459	6.67799
ENSMUSG00000060802	B2m	0.293058	0.511754	0.453276	0.0375672	0.160218	0.504258		15.6007	15.8225	16.0725	15.9814	16.2045	16.4283	15.9694	16.0473	16.6877	16.4198	16.1022	16.0259
ENSMUSG00000030795	Fus	0.211222	0.396753	0.283565	0.0375672	0.0723426	0.643417		11.358	11.3952	11.64	11.299	11.6022	11.6319	11.6672	11.6572	11.9055	11.5157	11.7084	11.6952
ENSMUSG00000035941	Ibtk	-0.21562	0.486358	-0.320194	0.0377048	-0.104575	0.544655		11.3908	11.526	11.0751	11.0972	11.0239	11.1361	11.1714	10.9367	10.8484	10.9594	10.9931	11.0537
ENSMUSG00000018501	Ncor1	0.0202266	0.975853	-0.400049	0.0377048	-0.420275	0.0385278		11.8021	11.787	11.4922	11.4319	11.5751	11.6367	11.7032	11.7141	10.8968	11.0624	11.3672	11.5404
ENSMUSG00000020903	Stx8	-0.0144898	0.982282	0.384696	0.0378094	0.399185	0.0411956		8.90524	9.04516	9.42421	9.37737	9.16725	9.22825	9.20459	9.15427	9.7398	9.72893	9.35139	9.48301
ENSMUSG00000020287	Mpg	0.0540232	0.93859	0.40405	0.0379209	0.350027	0.0831373		8.0167	8.06769	8.29253	8.54104	8.35144	8.43509	8.18554	8.19667	8.87701	8.60576	8.55758	8.50856
ENSMUSG00000029202	Pds5a	0.0486232	0.914528	-0.279906	0.0379425	-0.32853	0.0210018		10.9263	10.9003	10.8819	10.6219	10.9867	10.8582	10.8546	10.8405	10.3449	10.5377	10.6736	10.6536
ENSMUSG00000040596	Pogk	-0.141393	0.871642	-0.573777	0.0379425	-0.432384	0.131225		8.80677	8.68948	8.04548	8.36452	8.50078	8.51292	8.03515	8.3715	7.75811	7.73522	8.3793	7.79359
ENSMUSG00000021820	Camk2g	-0.0949458	0.843871	-0.31789	0.0381269	-0.222944	0.160358		9.24997	9.06563	9.19772	9.26837	9.10729	9.05696	8.93252	9.29655	8.82278	8.693	9.00294	8.99691
ENSMUSG00000027601	Mtfr1	-0.0217738	0.950365	-0.200108	0.038223	-0.178334	0.0753336		11.5235	11.5191	11.4934	11.3852	11.3932	11.5486	11.4023	11.4896	11.1777	11.2383	11.3534	11.3497
ENSMUSG00000059839	Zfp874b	-0.136508	0.778986	-0.342573	0.0383062	-0.206065	0.233913		8.06398	8.21113	8.33324	8.34513	8.27292	8.07348	7.92541	8.13132	7.85586	8.03146	7.80088	7.89823
ENSMUSG00000031229	Atrx	0.0911095	0.858639	-0.337217	0.0383074	-0.428327	0.012666		10.6957	10.4545	10.7071	10.4097	10.6326	10.6083	10.744	10.6679	9.91527	10.2179	10.3109	10.4494
ENSMUSG00000042502	Cd2bp2	0.0395118	0.904259	0.202411	0.0385376	0.162899	0.106778		10.3315	10.3462	10.1914	10.3932	10.2815	10.3264	10.4281	10.3892	10.5601	10.5706	10.4479	10.494
ENSMUSG00000069020	Urm1	-0.0100435	0.985145	0.309146	0.0385376	0.31919	0.0425656		9.02157	9.32784	9.10673	9.27607	9.27071	9.01894	9.10184	9.30196	9.5231	9.63534	9.43491	9.36687
ENSMUSG00000049191	Rtl5	0.631558	0.284469	0.729	0.0385816	0.0974422	NA		5.07535	4.73628	5.00174	4.70039	5.44925	5.47571	5.21295	5.64575	5.6921	5.40934	5.54924	5.52885
ENSMUSG00000028412	Slc44a1	-0.0373855	0.971589	-0.601471	0.0386038	-0.564085	0.0623859		9.99312	9.90494	9.76087	9.56714	9.7152	9.8497	9.86519	9.67357	8.867	8.50352	9.54051	9.6595
ENSMUSG00000078650	G6pc	-0.88782	0.180302	-0.937529	0.0387059	-0.0497086	0.931094		14.349	14.8844	15.2186	14.1986	14.1478	13.1864	13.6187	14.1631	13.7524	13.2276	14.3428	13.5807
ENSMUSG00000006800	Sulf2	-0.619221	0.0431477	-0.512067	0.0387059	0.107154	0.715148		8.33202	7.80083	7.79897	8.02398	7.13312	7.65225	7.11368	7.61862	7.39902	7.51467	7.3628	7.71131
ENSMUSG00000044033	Ccdc141	-0.10995	0.918199	-0.658373	0.0387683	-0.548422	0.0971664		8.83127	9.16387	8.68342	9.27351	8.43866	9.18927	9.05048	8.80775	7.87598	8.1475	8.22359	8.94385
ENSMUSG00000026832	Cytip	0.44837	0.801544	1.22378	0.0388773	0.775407	NA		5.30258	5.65497	4.78411	4.10429	5.02218	5.94372	5.81514	4.78782	6.97061	5.91329	5.84631	5.68482
ENSMUSG00000028468	Rgp1	0.0454338	0.877032	0.187281	0.0388931	0.141847	0.129821		10.699	10.5468	10.5913	10.6138	10.5469	10.6549	10.7223	10.7092	10.751	10.7974	10.8105	10.8428
ENSMUSG00000017221	Psmd3	-0.0465335	0.881218	0.19721	0.0392954	0.243743	0.0158686		12.3608	12.4088	12.2735	12.4505	12.2927	12.4033	12.3168	12.298	12.6962	12.59	12.5166	12.4759
ENSMUSG00000003228	Grk5	0.0116586	0.989099	-0.503783	0.0393443	-0.515441	0.0444852		7.79802	8.0265	8.43024	7.96168	8.20489	8.23018	8.06995	7.78238	7.31311	7.39793	7.7166	7.82187
ENSMUSG00000053333	Dis3l2	0.132908	0.702305	0.264693	0.0393901	0.131786	0.328335		9.32304	9.56411	9.55902	9.42201	9.59505	9.60513	9.73209	9.46033	9.86248	9.68808	9.66161	9.71635
ENSMUSG00000005871	Apc	0.0384341	0.949344	-0.341231	0.0395142	-0.379665	0.0291254		10.0672	10.0848	9.95268	9.79143	9.91396	10.0059	10.061	10.0832	9.45342	9.40266	9.80821	9.84181
ENSMUSG00000020120	Plek	0.516826	0.622738	0.915135	0.0395408	0.398309	0.396052		7.28035	6.73447	6.38594	6.41611	7.42561	7.44727	7.35853	6.63916	8.47268	7.23732	7.26577	7.14901
ENSMUSG00000061273	Mmgt1	-0.165758	0.504956	-0.250401	0.0395643	-0.0846424	0.534065		9.80032	10.0203	9.72116	9.90006	9.73256	9.67451	9.75009	9.63765	9.71397	9.49318	9.64593	9.61008
ENSMUSG00000032245	Cln6	0.483534	0.50456	0.725568	0.0396448	0.242035	0.531581		6.62788	6.83332	6.3064	5.98636	6.6242	7.39342	7.11368	6.41787	7.46247	7.21448	6.84497	7.11284
ENSMUSG00000026767	MINDY3	-0.00369726	0.992503	-0.247169	0.0396448	-0.243472	0.0521877		10.3207	10.391	10.3461	10.3293	10.2885	10.3525	10.3406	10.3905	9.91851	10.2934	10.0096	10.1402
ENSMUSG00000036427	Gpi	-0.134728	0.7104	0.275148	0.0397562	0.409877	0.00422414		12.8586	12.9466	12.6752	12.9304	12.5923	12.6766	12.8207	12.7872	13.31	13.0468	13.175	12.9725
ENSMUSG00000021190	Lgmn	0.223565	0.670725	0.429436	0.0398745	0.205871	0.349954		11.4148	11.2275	10.7491	10.8078	11.187	11.4937	11.3065	11.1932	11.7402	11.3687	11.4292	11.4586
ENSMUSG00000038633	Degs1	-0.177413	0.16912	-0.183421	0.0398793	-0.00600798	0.957238		11.401	11.3488	11.4599	11.4203	11.1623	11.2963	11.2481	11.2135	11.1877	11.344	11.1935	11.1622
ENSMUSG00000024294	Mib1	0.0111088	0.982282	-0.295063	0.0400799	-0.306171	0.0425656		11.3669	11.39	11.3426	10.9764	11.2188	11.2779	11.4198	11.2334	10.8288	11.0058	11.0741	11.015
ENSMUSG00000067279	Ppp1r3c	-0.152955	0.868977	-0.609035	0.0400932	-0.45608	0.136022		11.8823	12.0064	12.5281	12.5709	12.182	11.5695	12.0666	12.528	11.3499	11.8638	11.3946	11.9685
ENSMUSG00000024077	Strn	0.0684213	0.874624	-0.279015	0.0400932	-0.347437	0.0153414		9.35295	9.17468	9.12423	9.04925	9.23217	9.19453	9.19936	9.36534	8.82278	8.80231	9.00568	8.97944
ENSMUSG00000038608	Dock10	0.8229	0.0840652	0.751555	0.040104	-0.0713445	0.87429		7.13049	6.47933	6.38594	6.10638	7.24382	7.71945	7.28144	7.19891	7.77248	6.75811	7.11185	7.41716
ENSMUSG00000022809	Nr1i2	-0.22465	0.159559	-0.229789	0.0402939	-0.00513838	0.971637		11.7399	11.9004	11.8123	11.9984	11.6964	11.758	11.4804	11.616	11.6738	11.6404	11.5877	11.6423
ENSMUSG00000004207	Psap	0.0419785	0.940424	0.329206	0.0402939	0.287227	0.083926		14.2848	14.335	14.1397	14.2914	14.1779	14.5128	14.2805	14.2319	14.9069	14.5048	14.444	14.4674
ENSMUSG00000039361	Picalm	-0.0327811	0.913158	-0.181937	0.0403897	-0.149156	0.10326		11.8523	11.759	11.774	11.8567	11.688	11.8707	11.8435	11.7024	11.6414	11.6328	11.5725	11.6694
ENSMUSG00000036863	Syde2	0.1258	0.896069	-0.596964	0.0405027	-0.722764	0.0185497		7.56228	7.33539	7.16059	7.63439	7.50858	7.20827	7.48426	7.94334	6.55428	6.72619	6.73062	7.29335
ENSMUSG00000023349	Clec6a	0.152943	0.936766	1.09949	0.0406806	0.946546	NA		6.54144	6.61254	5.5077	5.40934	6.19385	6.40936	6.17621	6.29304	8.11474	7.03065	6.37224	6.50737
ENSMUSG00000020592	Sdc1	-0.257123	0.272946	-0.298334	0.0407132	-0.0412108	0.814864		13.3618	13.6054	13.3645	13.7939	13.3664	13.3007	13.2907	13.1793	13.2843	13.329	13.0903	13.2637
ENSMUSG00000018459	Slc13a3	0.0114007	0.989873	0.556227	0.0407209	0.544827	0.054078		9.42916	9.8041	9.58874	10.2455	9.57401	10.0559	9.93607	9.6226	10.6898	10.4998	10.0178	10.1038
ENSMUSG00000035933	Cog5	0.106202	0.918488	-0.64099	0.0407456	-0.747192	0.0228016		8.34908	7.96554	7.67777	7.8002	8.00792	8.18862	8.09269	8.01096	6.99534	6.73423	7.7496	7.6621
ENSMUSG00000015804	Med28	-0.0132571	0.981741	0.332043	0.0407456	0.3453	0.0427946		9.83858	10.1764	10.1	10.169	9.97651	10.1482	10.1719	9.94306	10.618	10.4939	10.2569	10.2252
ENSMUSG00000021589	Rhobtb3	-0.0187985	0.981741	-0.483362	0.0408213	-0.464563	0.058494		7.6406	7.61486	8.00826	7.85606	7.82577	7.71945	7.86724	7.65289	6.75586	7.39285	7.51641	7.45377
ENSMUSG00000025375	Aatk	-0.338762	0.536926	-0.529153	0.0410614	-0.190392	0.503732		9.66377	9.11699	9.67836	9.80569	9.50496	9.10243	9.13508	9.23	9.24239	8.51057	9.09055	9.29404
ENSMUSG00000026781	Acbd5	0.0116703	0.97907	-0.271206	0.0412602	-0.282876	0.042461		13.1655	13.166	13.5085	13.213	13.1081	13.3368	13.3164	13.3542	12.9047	13.0162	12.9778	13.0923
ENSMUSG00000028550	Atg4c	-0.0470643	0.915717	-0.269045	0.0412794	-0.221981	0.103064		9.21083	9.09439	9.21143	9.11369	9.06131	9.06847	9.15413	9.16321	8.77359	8.80039	8.8682	9.10213
ENSMUSG00000021665	Hexb	0.13481	0.859359	0.488364	0.0413049	0.353554	0.150523		7.88834	7.80779	7.70128	7.66599	7.83866	8.03882	7.75766	7.95712	8.65832	8.33382	8.0753	7.79929
ENSMUSG00000030942	Thumpd1	0.0597487	0.856051	0.211493	0.0415417	0.151744	0.155449		9.73528	9.82655	9.73831	9.77703	9.8832	9.80055	9.78017	9.85012	10.0124	9.85053	10.0904	9.9674
ENSMUSG00000025903	Lypla1	-0.0228587	0.965607	-0.285975	0.0417603	-0.263116	0.0697935		12.2736	12.173	12.6119	12.41	12.3334	12.3498	12.3497	12.3815	11.9417	12.2575	12.0722	12.0722
ENSMUSG00000070733	Fryl	-0.0642268	0.881489	-0.272107	0.0417661	-0.20788	0.131607		9.54661	9.42387	9.28849	9.24502	9.17489	9.29096	9.42894	9.36792	9.07269	9.05293	9.178	9.14306
ENSMUSG00000056917	Sipa1	0.352057	0.142569	0.348346	0.0417661	-0.00371155	0.987554		9.40692	9.23274	8.92227	8.97865	9.48051	9.57924	9.41998	9.51492	9.35415	9.43388	9.46304	9.70728
ENSMUSG00000038072	Galnt11	-0.0832026	0.859359	-0.304723	0.0417862	-0.22152	0.152615		8.91959	8.8766	8.93224	8.87769	8.95586	8.8359	8.87136	8.58179	8.49885	8.45808	8.73942	8.69136
ENSMUSG00000038517	Tbkbp1	0.151746	0.782118	0.378102	0.0417862	0.226355	0.237784		8.85536	8.79486	8.70296	8.79436	8.9529	9.05985	9.01223	8.70124	9.50168	9.13577	9.03006	8.92572
ENSMUSG00000035215	Lsm7	-0.0119292	0.989099	0.496236	0.0418125	0.508165	0.045849		8.48266	8.78077	9.10085	9.18358	8.81626	8.98899	8.74426	9.03264	9.68955	9.56375	9.21627	9.06001
ENSMUSG00000018322	Tomm34	0.0919666	0.856051	0.325118	0.0420921	0.233151	0.155967		8.61553	8.96645	9.03143	8.7135	9.08853	8.94287	8.76565	8.91048	9.18174	9.23127	9.16338	9.06948
ENSMUSG00000015337	Endog	-0.0249391	0.965856	0.310196	0.0421539	0.335135	0.0368163		9.90644	9.54964	10.0134	9.92149	9.8406	9.73891	9.7889	9.95685	10.1301	10.313	10.1632	10.045
ENSMUSG00000021767	Kat6b	0.0893619	0.899882	-0.440568	0.0421539	-0.52993	0.0198811		9.31438	9.03332	8.9256	9.01592	9.01381	9.14107	9.14871	9.35497	8.33416	8.44342	8.66527	9.03123
ENSMUSG00000032563	Mrpl3	0.389436	0.254077	0.44095	0.0421539	0.0515141	0.84502		9.08406	9.03925	9.7904	9.54394	9.8863	9.76918	9.8182	9.65889	9.65699	9.96525	9.82224	9.88266
ENSMUSG00000038766	Gabpb2	0.121485	0.824604	-0.366372	0.0423154	-0.487857	0.0101063		10.6352	10.5582	10.3708	10.231	10.5211	10.5367	10.6164	10.6383	9.90389	9.86068	10.1435	10.3986
ENSMUSG00000032757	Bet1	-0.207503	0.482013	-0.299903	0.0423356	-0.0924003	0.578415		11.4782	11.4541	11.6293	11.7589	11.5866	11.4024	11.3276	11.1624	11.181	11.4101	11.2511	11.2892
ENSMUSG00000037242	Clic4	0.0346101	0.950823	-0.325227	0.0423356	-0.359837	0.0324698		11.572	11.5855	11.394	11.123	11.497	11.5027	11.408	11.4505	10.9858	10.9551	11.1329	11.3207
ENSMUSG00000021959	Lats2	-0.0440722	0.950365	-0.405138	0.0423356	-0.361066	0.0803495		9.80187	9.66724	9.2807	9.23978	9.46605	9.48368	9.45331	9.49616	8.90011	8.95302	9.29885	9.26961
ENSMUSG00000022538	Lsg1	0.147028	0.742101	0.318899	0.0423458	0.171871	0.292143		9.78785	9.82655	9.65847	9.80569	9.67984	9.79364	10.1518	10.0008	9.991	10.2343	10.1335	9.97623
ENSMUSG00000057963	Itpk1	0.160321	0.711299	0.323527	0.0423793	0.163206	0.328406		10.1153	10.3354	10.0259	10.1868	10.3828	10.4839	10.3907	10.0189	10.601	10.5746	10.3502	10.4302
ENSMUSG00000022848	Slc49a4	-0.12915	0.719601	-0.265892	0.0423793	-0.136743	0.320034		10.8339	11.028	11.1903	10.9834	10.7835	10.9675	10.7654	11.0096	10.6822	10.7103	10.8399	10.7583
ENSMUSG00000004100	Ppan	0.135353	0.886798	0.582224	0.0425301	0.446872	0.129911		9.45105	9.48596	9.67836	9.20793	9.98378	9.04828	9.33907	9.83713	10.3133	9.93239	10.2349	9.59377
ENSMUSG00000038084	Opa1	0.00620694	0.987677	-0.231803	0.0426207	-0.23801	0.045849		11.7829	11.681	11.7814	11.5498	11.6363	11.728	11.7046	11.7615	11.3067	11.4372	11.5488	11.5733
ENSMUSG00000023967	Mrps18a	-0.00654758	0.989873	0.311871	0.0426873	0.318419	0.0470565		9.85957	10.0704	10.155	10.1565	10.1609	10.0887	9.94859	10.0255	10.5085	10.4915	10.3705	10.0946
ENSMUSG00000056501	Cebpb	-0.34509	0.419986	-0.468468	0.0427051	-0.123379	0.640289		11.9439	12.2431	12.1828	11.8605	11.8692	11.3719	11.4614	12.0697	11.8804	11.3645	11.6589	11.4336
ENSMUSG00000070002	Ell	0.195064	0.408549	0.259552	0.0427293	0.0644872	0.660846		10.5325	10.4743	10.3121	10.5326	10.6537	10.6123	10.635	10.7385	10.7546	10.5075	10.8799	10.7384
ENSMUSG00000005897	Nr2c1	0.102736	0.777299	-0.253184	0.0427734	-0.35592	0.00695869		9.5595	9.55999	9.65044	9.56505	9.72217	9.66696	9.52404	9.81838	9.19248	9.28705	9.39376	9.44169
ENSMUSG00000058921	Slc10a5	0.241384	0.826264	-0.735792	0.0427734	-0.977175	0.0106848		10.7497	10.5003	10.0475	9.99642	10.5191	10.6308	10.7883	10.433	9.10997	8.83448	9.82069	10.2844
ENSMUSG00000022201	Zfr	0.0468931	0.947762	-0.4014	0.0427734	-0.448293	0.030735		11.0901	10.888	10.6173	10.6209	10.8597	10.7817	11.0247	10.7798	10.0364	10.3971	10.6076	10.5618
ENSMUSG00000009647	Mcu	-0.150162	0.824604	-0.445096	0.0428166	-0.294934	0.193298		9.22245	9.61063	10.0941	9.81805	9.56822	9.60118	9.43785	9.6652	9.17635	9.21698	9.47295	9.22371
ENSMUSG00000035572	Dcaf10	-0.224586	0.304445	-0.266083	0.0428348	-0.041497	0.792744		10.1166	10.2902	9.99452	10.1426	9.82611	9.86462	10.0156	9.95169	9.73431	9.8319	9.87404	10.0402
ENSMUSG00000033904	Ccp110	-0.0402374	0.967543	-0.526345	0.0428908	-0.486107	0.0703486		7.87072	7.88882	7.70903	7.8832	7.95565	7.54107	7.60782	8.03715	7.24257	6.81234	7.58384	7.55833
ENSMUSG00000035011	Zbtb7a	0.0178283	0.96996	-0.259673	0.0428908	-0.277501	0.0394274		10.8497	10.8311	10.6679	10.6518	10.6977	10.6738	10.7821	10.9192	10.4682	10.3481	10.5051	10.6433
ENSMUSG00000038047	Haus6	0.0406788	0.959458	-0.436902	0.0429279	-0.477581	0.0349836		7.41609	7.41961	7.6458	7.30373	7.75956	7.5493	7.26151	7.33178	6.88056	7.03717	6.96222	7.19298
ENSMUSG00000052915	Msl1	-0.0870285	0.743299	-0.188987	0.0429279	-0.101958	0.294931		11.1332	11.2507	11.2157	11.0365	11.1187	11.021	11.0819	11.0742	10.9388	11.0309	10.9043	11.0095
ENSMUSG00000038658	Ric1	-0.073189	0.944691	-0.611467	0.0429279	-0.538278	0.0847429		10.0889	9.95911	9.48418	9.42201	9.45563	9.87121	9.79585	9.6226	8.66604	8.77526	9.30996	9.66107
ENSMUSG00000052512	Nav2	-0.411054	0.326726	-0.500846	0.0433126	-0.0897923	0.759172		11.0364	10.7201	10.5071	10.8228	10.1506	10.3654	10.8056	10.0546	10.2441	10.1779	10.0259	10.6226
ENSMUSG00000047879	Usp14	-0.00385773	0.989873	-0.183531	0.0433226	-0.179673	0.0563569		10.4851	10.4949	10.5638	10.4813	10.505	10.5	10.5222	10.4827	10.3243	10.4402	10.2819	10.2316
ENSMUSG00000040093	Bmf	-0.384662	0.744474	-0.840709	0.0433945	-0.456047	0.29306		8.69776	8.09071	9.15009	9.74225	8.28709	9.12739	8.69681	8.38685	8.42797	8.20074	7.61998	8.45539
ENSMUSG00000052155	Acvr2a	0.0741161	0.907671	-0.388438	0.0434525	-0.462554	0.0216		9.55399	9.36135	9.49767	9.07596	9.49686	9.4729	9.32233	9.53113	8.73374	8.82886	9.2327	9.14082
ENSMUSG00000055172	C1ra	0.11397	0.771444	0.27446	0.0436016	0.160491	0.255257		13.2723	13.5808	13.5696	13.4732	13.5033	13.7374	13.5372	13.5829	13.9418	13.7189	13.7198	13.6134
ENSMUSG00000028630	Dyrk2	0.223274	0.818524	-0.651808	0.0436016	-0.875081	0.0101006		10.0633	9.60864	9.65246	9.37019	9.79835	10.0457	9.94391	9.87392	8.51177	8.40361	9.40829	9.52318
ENSMUSG00000043090	Zfp866	0.0125337	0.981741	-0.315338	0.0436043	-0.327871	0.0444967		9.14395	8.95709	9.15578	8.94363	9.06679	8.94599	9.00025	9.23849	8.73741	8.52456	8.88909	8.8034
ENSMUSG00000084128	Esrp2	-0.0323108	0.965241	-0.394165	0.0437848	-0.361854	0.0724054		12.1699	11.9999	11.6879	12.1002	11.9213	11.8736	11.9539	12.1146	11.3141	11.4313	11.6813	11.9245
ENSMUSG00000003970	Rpl8	-0.0907631	0.832095	0.281971	0.043792	0.372734	0.0114546		13.5897	13.7164	13.8273	13.9544	13.6617	13.6746	13.6289	13.7803	14.1451	14.209	14.0169	13.8425
ENSMUSG00000071253	Slc25a16	-0.0193231	0.969457	-0.274029	0.043792	-0.254706	0.069434		11.2451	11.2359	11.543	11.2716	11.2505	11.3109	11.2745	11.401	10.909	10.9516	11.2131	11.1292
ENSMUSG00000022710	Usp7	-0.0862788	0.766218	-0.201279	0.043792	-0.115001	0.266925		11.5184	11.6061	11.4713	11.4782	11.3784	11.4846	11.3401	11.5235	11.2156	11.2725	11.3936	11.3847
ENSMUSG00000028683	Eif2b3	0.0129535	0.982282	0.337718	0.0438288	0.324765	0.0609974		8.52081	8.43899	8.57728	8.66741	8.5368	8.40365	8.55251	8.7535	8.87701	9.03349	8.98088	8.61906
ENSMUSG00000017176	Nt5c3b	0.431419	0.470902	0.604944	0.0438594	0.173526	0.601906		6.52652	6.644	6.22221	6.08316	6.45042	6.93428	7.02186	6.73826	6.95808	7.32519	6.63496	6.84164
ENSMUSG00000041225	Arhgap12	0.00894507	0.984794	-0.264819	0.043944	-0.273764	0.045849		10.02	9.90332	10.0852	9.95545	10.0125	10.0616	10.0552	9.86664	9.51243	9.68808	9.84989	9.83766
ENSMUSG00000022807	Osbpl11	-0.0447648	0.940424	-0.35237	0.0440207	-0.307605	0.0891717		10.0385	10.0188	9.60546	9.67396	9.76667	9.90848	9.73571	9.79747	9.30802	9.3759	9.67198	9.60358
ENSMUSG00000054863	Tafa5	-0.705765	0.466279	-0.998885	0.0443226	-0.29312	NA		6.36812	6.33257	6.87376	7.15577	6.84461	4.93754	5.78753	6.0054	6.13196	5.449	5.69189	5.78015
ENSMUSG00000015126	Tsr3	0.0403169	0.95184	0.377989	0.0445356	0.337672	0.0818372		8.98928	9.03629	9.34183	9.29134	9.29896	9.13834	9.10743	9.29384	9.76878	9.71578	9.34493	9.29807
ENSMUSG00000022561	Gpaa1	-0.0131358	0.97237	0.221079	0.0445381	0.234215	0.0424234		10.1216	10.2473	10.1118	10.169	10.094	10.2196	10.0653	10.2166	10.3934	10.5192	10.3065	10.2985
ENSMUSG00000004667	Polr2e	-0.0919392	0.846959	0.304556	0.0447448	0.396495	0.0128935		10.0267	10.1534	10.3235	10.4713	10.0724	10.0816	10.1839	10.2974	10.6679	10.6285	10.4847	10.432
ENSMUSG00000024073	Birc6	0.0410511	0.951606	-0.386741	0.0448788	-0.427793	0.0339992		11.6017	11.4794	11.3476	11.3375	11.3118	11.5285	11.5753	11.5177	10.7465	10.8179	11.1863	11.3908
ENSMUSG00000023965	Fbxl17	-0.0829417	0.824604	-0.245858	0.044892	-0.162917	0.197136		10.062	10.1216	10.0941	10.1854	9.92759	10.1084	10.0407	10.053	9.83192	9.92274	9.67542	10.0269
ENSMUSG00000018800	Abca5	-0.183876	0.764917	-0.424968	0.0448985	-0.241092	0.275555		7.70829	7.90839	8.01453	7.8214	7.77305	7.74117	7.69958	7.51062	7.01965	7.41805	7.6691	7.59813
ENSMUSG00000039005	Tlr4	0.835744	0.0837532	0.747854	0.0448985	-0.0878906	NA		6.55621	5.82933	5.64338	5.96111	6.38165	6.97151	7.22079	6.65616	7.18999	6.555	6.70393	6.49337
ENSMUSG00000072872	Rybp	0.0443292	0.96996	-0.642323	0.0449812	-0.686652	0.0409027		8.50947	8.47879	8.09366	8.08953	8.39571	8.18334	8.67059	8.08186	6.86723	7.59642	7.8504	8.10571
ENSMUSG00000006930	Hap1	0.433574	0.186112	0.443077	0.0451106	0.00950335	0.972267		6.74854	7.00065	6.63418	6.43457	7.06896	7.15532	7.14666	7.18726	7.37095	7.0883	7.11185	7.01823
ENSMUSG00000009291	Pttg1ip	-0.134867	0.436432	-0.184822	0.0451106	-0.0499545	0.634559		13.127	13.1556	13.2939	13.29	13.0473	13.1843	13.0032	13.0938	12.9926	12.9914	13.0824	13.0666
ENSMUSG00000041779	Tram2	-0.257191	0.860923	-0.949092	0.0452029	-0.691901	NA		7.25341	7.01275	6.01264	6.27979	6.19385	6.65799	6.73432	6.27114	5.39037	5.12096	6.19191	6.29782
ENSMUSG00000025232	Hexa	0.00220079	0.996386	0.330763	0.0452301	0.328562	0.054678		11.1208	11.1028	10.8071	10.7719	10.8399	11.0959	11.0247	10.8727	11.5342	11.2607	11.1832	11.1516
ENSMUSG00000027395	Polr1b	0.0907343	0.846959	0.298561	0.0452301	0.207827	0.171815		9.48812	9.52662	9.18387	9.34845	9.50294	9.34634	9.52195	9.55625	9.58754	9.60932	9.89631	9.65007
ENSMUSG00000032565	Nudt16	0.263709	0.25745	0.292223	0.0455232	0.0285144	0.874137		8.0997	8.26272	8.40182	8.1069	8.53284	8.58676	8.35972	8.43688	8.55399	8.543	8.49669	8.44451
ENSMUSG00000021577	Sdha	-0.102189	0.668615	-0.191446	0.0455504	-0.0892565	0.376385		14.5737	14.5327	14.4767	14.4562	14.3539	14.4317	14.4209	14.4259	14.188	14.2394	14.409	14.4255
ENSMUSG00000003208	Yju2	0.0017695	0.996911	0.341288	0.0455814	0.339518	0.0549173		7.57684	7.44663	7.51037	7.54375	7.67588	7.43843	7.59195	7.35278	7.88262	7.86917	7.96722	7.69305
ENSMUSG00000051177	Plcb1	-0.32477	0.631501	-0.573328	0.0456628	-0.248558	0.415009		9.22707	8.82262	8.85746	8.08369	8.27292	8.60662	8.32652	8.68477	8.32443	8.01173	8.44524	8.13756
ENSMUSG00000030148	Clec4a2	0.156327	0.924182	0.933943	0.045688	0.777616	NA		5.46793	5.3074	4.4558	5.48215	5.51494	5.57581	5.37014	4.96195	6.77026	5.89904	5.82169	5.63468
ENSMUSG00000038594	Cep85l	0.0516793	0.934204	-0.358336	0.0458874	-0.410015	0.0283773		9.9222	9.94655	9.78674	9.69517	9.92004	9.7832	9.95326	9.90979	9.18444	9.32751	9.80978	9.542
ENSMUSG00000048661	Lemd3	-0.116102	0.846896	-0.383899	0.0460405	-0.267797	0.174034		9.10932	9.06563	9.15294	8.89112	9.04472	8.6184	9.05917	9.00638	8.3293	8.72162	8.8652	8.73365
ENSMUSG00000070495	Ctcfl	-0.476539	0.709399	-0.952981	0.0460405	-0.476442	NA		6.98524	7.7868	6.28581	6.86041	6.88244	6.57978	6.76296	6.15638	6.28019	5.19281	6.42221	6.47923
ENSMUSG00000020572	Nampt	0.272869	0.528116	0.41483	0.0460405	0.14196	0.536674		10.74	10.6019	10.5829	10.6753	10.959	10.9956	11.089	10.6059	11.4941	10.8395	10.9145	10.9142
ENSMUSG00000039065	Atpsckmt	-0.0250735	0.962072	0.274701	0.0461346	0.299775	0.0378798		9.01891	9.09439	9.05595	9.21061	9.0966	9.05696	9.04466	9.08692	9.55672	9.43511	9.28541	9.17191
ENSMUSG00000037458	Azin1	-0.123172	0.646526	-0.222104	0.0461571	-0.0989315	0.402133		11.7476	11.3998	11.4843	11.5849	11.4176	11.3978	11.4852	11.4475	11.3511	11.335	11.3904	11.2759
ENSMUSG00000085175	Gm11423	-0.0955407	0.917512	0.525692	0.0461571	0.621232	NA		6.20898	6.644	6.40516	6.43457	6.39915	6.35405	6.23872	6.3568	7.18999	7.1132	6.75683	6.58863
ENSMUSG00000035696	Rnf38	0.0566751	0.914528	-0.311814	0.0461571	-0.368489	0.0234956		9.04532	9.08296	9.20596	8.84009	9.21003	9.14379	9.00625	9.05204	8.8089	8.61451	8.60524	8.91526
ENSMUSG00000021823	Vcl	-0.00198065	0.996879	-0.390505	0.0461571	-0.388525	0.054998		11.1015	11.1419	10.7349	10.6469	10.87	10.9427	11.0284	10.8349	10.2948	10.3396	10.7547	10.6878
ENSMUSG00000028910	Mecr	-0.0480055	0.901651	0.232369	0.0461845	0.280375	0.0216		10.2812	10.4688	10.2774	10.412	10.3141	10.3132	10.2662	10.3623	10.6602	10.723	10.5309	10.4412
ENSMUSG00000003847	Nfat5	0.0525233	0.938822	-0.393086	0.0461845	-0.445609	0.0303955		10.6881	10.5582	10.7042	10.2337	10.6995	10.4721	10.393	10.8349	10.0229	9.95237	10.3109	10.3402
ENSMUSG00000041459	Tardbp	-0.117155	0.767503	-0.274254	0.0461895	-0.157099	0.269566		12.102	12.2263	12.2324	12.2317	12.3225	11.91	11.8969	12.1544	11.9508	11.9514	11.9617	11.8326
ENSMUSG00000110206	Flt3l	0.278609	0.282909	0.314985	0.046312	0.0363763	0.8492		8.09465	8.13013	7.944	8.25969	8.51288	8.47453	8.29255	8.2424	8.42797	8.52687	8.28791	8.42621
ENSMUSG00000039763	Dnajc28	-0.0718848	0.906437	-0.369392	0.0463975	-0.297507	0.118043		9.24085	8.90285	8.88852	8.88777	9.07498	8.86916	8.86477	8.84898	8.29983	8.74371	8.80368	8.58316
ENSMUSG00000028668	Eloa	-0.0678034	0.824919	-0.201188	0.0463975	-0.133385	0.199484		10.6594	10.7904	10.6448	10.6665	10.5923	10.5825	10.544	10.7681	10.4233	10.5069	10.4817	10.5458
ENSMUSG00000021725	Parp8	0.611482	0.377044	0.760952	0.0464013	0.14947	NA		5.55875	4.90161	5.14581	4.76017	5.80486	5.81308	5.47773	5.61131	6.15409	5.87012	5.79665	5.38461
ENSMUSG00000029458	Brap	-0.128878	0.777827	-0.313687	0.0467256	-0.184809	0.257303		12.3404	12.5695	12.4814	12.5262	12.1747	12.665	12.2042	12.3135	12.1248	12.0367	12.2441	12.2573
ENSMUSG00000034998	Foxn2	-0.0033331	0.993372	-0.246931	0.0468804	-0.243598	0.0576589		9.14883	9.05397	9.00647	9.21329	9.08313	9.09682	9.18356	9.05204	8.76643	8.81375	8.86218	8.99939
ENSMUSG00000021806	Nid2	0.00669561	0.994679	-0.643998	0.0470347	-0.650693	0.0527151		9.1193	9.05689	8.77491	8.63185	8.77328	9.08837	9.06206	8.70124	7.83547	7.6527	8.40438	8.87533
ENSMUSG00000019806	Aig1	0.0288928	0.970378	0.41717	0.0470741	0.388278	0.072089		8.21589	8.73402	8.86442	8.63185	8.50078	8.89199	8.68563	8.51814	9.21371	9.11434	8.88612	8.93352
ENSMUSG00000031924	Cyb5b	-0.0700688	0.808057	-0.194668	0.0471755	-0.124599	0.216753		14.8807	14.7104	14.7336	14.8037	14.7069	14.753	14.7418	14.6505	14.4215	14.6501	14.6302	14.6416
ENSMUSG00000056529	Ptafr	0.376038	0.855472	1.27984	0.0471755	0.903802	NA		5.37101	4.6145	5.14581	4.76017	5.06667	5.50985	5.4069	5.34399	7.32292	5.61511	4.92027	5.68482
ENSMUSG00000022314	Rad21	0.0530154	0.896069	-0.241616	0.0471755	-0.294632	0.0208781		10.849	10.9092	11.1033	10.841	10.9224	11.0298	10.9627	11.012	10.6339	10.5383	10.7555	10.8128
ENSMUSG00000072623	Zfp9	0.730122	0.578186	1.17611	0.0471755	0.445983	0.482078		5.96516	6.44402	5.90875	5.85544	5.77835	5.72861	7.98132	6.18007	7.22177	7.2486	6.90478	7.34883
ENSMUSG00000015087	Rabl6	0.0818131	0.843871	0.263244	0.0472247	0.181431	0.180048		10.0516	9.99463	9.80495	10.1565	10.0846	9.90528	10.1612	10.1906	10.262	10.3462	10.2592	10.2071
ENSMUSG00000027628	Aar2	0.0575647	0.88699	0.241369	0.0476783	0.183804	0.140141		9.70246	9.85708	9.65847	9.76066	9.85335	9.72444	9.82331	9.81081	10.0586	10.1014	9.96255	9.80403
ENSMUSG00000020594	Pum2	0.116442	0.767503	-0.271732	0.047766	-0.388173	0.00729329		11.1202	11.126	11.168	10.9053	11.1331	11.362	11.1356	11.1549	10.6602	10.7016	10.9211	10.9447
ENSMUSG00000025544	Tm9sf2	-0.0510526	0.832095	-0.156137	0.047766	-0.105084	0.193876		12.4175	12.5633	12.552	12.4752	12.4358	12.5081	12.4609	12.4012	12.2857	12.3291	12.3818	12.389
ENSMUSG00000057948	Unc13d	0.320354	0.799931	0.839503	0.047766	0.519149	NA		6.4808	6.10278	5.67539	5.33266	6.08991	6.80274	6.15476	5.83675	7.15749	6.8646	6.28489	6.61473
ENSMUSG00000058013	Septin11	-0.0907188	0.898289	-0.421973	0.0477706	-0.331254	0.129821		9.3864	9.4508	8.85047	9.3239	9.31288	9.04828	9.35562	8.96946	8.57054	8.91281	8.8682	9.01662
ENSMUSG00000029007	Agtrap	0.570074	0.0693051	0.491461	0.0478485	-0.0786139	0.786602		7.92863	7.49919	7.32098	7.22105	7.78641	8.40819	7.9874	8.07556	8.13157	7.99508	7.95596	7.92976
ENSMUSG00000040351	Ankib1	-0.0112341	0.984035	-0.312044	0.0479605	-0.30081	0.0645462		9.82644	9.86545	9.84244	9.62254	9.61952	9.72444	9.95791	9.8032	9.27052	9.38231	9.65117	9.59213
ENSMUSG00000078572	Ndufaf8	-0.0211631	0.973049	0.36172	0.048081	0.382884	0.0443819		9.33379	9.51177	9.70961	9.8198	9.62882	9.65748	9.40643	9.62907	10.1412	10.1045	9.7458	9.82654
ENSMUSG00000051550	Znf579	0.0841372	0.865055	0.30539	0.048081	0.221253	0.159772		8.18296	8.20587	8.02077	8.22828	8.25861	8.36687	8.30234	8.02411	8.36295	8.41867	8.60524	8.45899
ENSMUSG00000037674	Rfx7	0.0473111	0.928046	-0.307159	0.0480886	-0.35447	0.0283773		9.56133	9.45525	9.23847	9.33377	9.51503	9.43564	9.42894	9.4186	8.81932	9.08475	9.16582	9.2778
ENSMUSG00000087382	Ctcflos	-0.562492	0.568233	-0.896092	0.0481421	-0.3336	0.499835		8.74687	9.53503	7.78436	8.42117	8.43442	8.50448	8.04684	7.68637	8.01548	7.05656	8.01143	8.18624
ENSMUSG00000004798	Ulk2	0.0460693	0.886343	-0.194199	0.0481787	-0.240268	0.0194133		11.5675	11.6294	11.6706	11.59	11.6317	11.6535	11.6317	11.7247	11.2391	11.4848	11.4469	11.4942
ENSMUSG00000050812	Ecpas	-0.0400163	0.852666	-0.134613	0.0481961	-0.0945967	0.173842		11.722	11.7931	11.7521	11.7666	11.737	11.7193	11.7473	11.6688	11.6032	11.6794	11.579	11.6295
ENSMUSG00000022139	Mbnl2	0.086244	0.867539	-0.330102	0.0481961	-0.416346	0.0174506		10.3174	10.4971	10.0867	10.0955	10.3267	10.3083	10.4569	10.2838	9.73431	9.81493	10.1423	9.99746
ENSMUSG00000035299	Mid1	-1.04154	0.345155	-1.26933	0.0482492	-0.227787	NA		7.47946	7.77974	5.47169	6.21718	6.346	5.86676	5.99492	5.80663	5.78011	4.69569	5.79665	6.46496
ENSMUSG00000028480	Glipr2 ENSMUSG00000028480	0.365363	0.767503	0.834061	0.0482768	0.468698	NA		6.15178	6.46178	5.64338	5.40934	6.54779	6.68813	6.0656	5.80663	7.27323	6.43174	6.79526	6.43597
ENSMUSG00000019297	Nop9	-0.0580096	0.856717	0.200994	0.0483863	0.259003	0.0155313		9.87143	9.86878	9.90959	9.91493	9.74972	9.85967	9.77842	9.94133	10.1301	10.1481	10.1045	9.97497
ENSMUSG00000027078	Ube2l6	0.131919	0.874624	0.519329	0.0483863	0.38741	0.150523		11.3574	11.6318	11.7266	11.9059	11.9049	12.0222	11.8164	11.3807	12.6623	12.1936	11.8295	11.912
ENSMUSG00000055413	H2-Q5	0.707399	0.120255	0.664213	0.0485204	-0.0431861	0.916518		7.93993	7.61486	6.99288	6.91403	7.80623	8.60267	7.95674	8.00434	8.34382	7.95431	8.0753	7.92976
ENSMUSG00000066258	Trim12a	0.106762	0.900526	0.5092	0.0486678	0.402437	0.127016		8.28402	8.43899	8.34324	8.38839	8.64345	8.61056	8.39674	8.17913	9.40349	8.68471	8.49279	8.72769
ENSMUSG00000057133	Chd6	0.094538	0.855472	-0.326725	0.0488009	-0.421263	0.0153323		9.65865	9.59864	9.53523	9.30144	9.61203	9.62279	9.56121	9.6984	9.12685	8.93043	9.35996	9.36879
ENSMUSG00000080268	Brms1	-0.16133	0.735653	0.333653	0.0488153	0.494983	0.00604517		9.49388	9.72355	9.89267	9.92149	9.63991	9.58525	9.51354	9.68189	10.3158	10.1786	9.94271	9.92239
ENSMUSG00000034724	Cnot6l	0.033235	0.942838	-0.266398	0.0488153	-0.299633	0.0338131		10.6421	10.6238	10.8331	10.4362	10.6619	10.7895	10.704	10.5261	10.2582	10.4198	10.3832	10.4293
ENSMUSG00000029156	Sgcb	0.716499	0.0989235	0.646585	0.0488153	-0.0699142	NA		6.36812	6.05676	5.73736	5.68083	6.65367	6.68813	6.83217	6.49547	6.63518	6.17218	7.01746	6.50737
ENSMUSG00000034042	Gpbp1l1	-0.0590985	0.896069	-0.266367	0.0488557	-0.207269	0.134563		10.2418	10.5238	10.4982	10.3562	10.2862	10.4124	10.1958	10.4898	10.0586	10.0842	10.2694	10.1536
ENSMUSG00000031166	Wdr13	-0.0675829	0.884509	-0.282257	0.0488557	-0.214674	0.143407		10.7585	10.5654	10.3634	10.468	10.4857	10.501	10.4503	10.4803	10.089	10.186	10.3372	10.4256
ENSMUSG00000041420	Meis3	0.169123	0.899646	0.771292	0.0489333	0.602169	NA		5.82582	5.26755	5.05138	5.07463	5.15174	5.66942	5.78753	5.30141	6.33933	6.21881	5.69189	5.89109
ENSMUSG00000008730	Hipk1	-0.0465761	0.925805	-0.289245	0.0489894	-0.242669	0.106639		11.4738	11.281	11.2212	11.1209	11.0669	11.3145	11.2316	11.3093	10.8918	10.8442	11.0339	11.1743
ENSMUSG00000040167	Ikzf5	-0.0415949	0.950823	-0.381352	0.0489894	-0.339757	0.0888167		8.15897	8.23716	8.45351	8.25969	8.34694	8.00928	8.30234	8.27577	7.57338	7.85447	8.02766	8.1011
ENSMUSG00000020372	Rack1	-0.0475287	0.867733	0.18134	0.0489894	0.228869	0.0176773		13.6865	13.7368	13.7489	13.9018	13.6755	13.7343	13.7158	13.7659	13.9675	14.0138	13.9825	13.8379
ENSMUSG00000016940	Kctd2	-0.191592	0.509121	0.278471	0.049019	0.470063	0.00207318		9.86551	9.91304	9.97053	9.94583	9.77004	9.80915	9.70098	9.64619	10.4004	10.3083	10.0891	9.9674
ENSMUSG00000071203	Naip5	0.377207	0.60018	0.615611	0.049019	0.238405	0.472175		6.76134	6.05676	6.58446	6.27979	6.9903	7.00781	6.46476	6.70598	7.45357	6.80472	6.82033	7.00842
ENSMUSG00000022299	Slc25a32	-0.0237478	0.979054	-0.530077	0.049019	-0.506329	0.0684416		8.8343	8.67432	8.60663	8.22298	8.61378	8.37152	8.74067	8.56389	7.8286	7.58756	8.37508	8.37368
ENSMUSG00000064637	Snora20	0.00659617	0.994804	-0.680315	0.049019	-0.686911	NA		6.87174	6.27344	6.20037	6.15172	6.51606	6.17411	6.35616	6.58694	5.42718	5.56183	5.77116	6.19777
ENSMUSG00000000804	Usp32	0.107089	0.800073	-0.285097	0.0491523	-0.392186	0.00985418		10.2588	10.2613	10.1205	10.0317	10.2126	10.318	10.2244	10.3545	9.62961	9.83658	9.9835	10.0617
ENSMUSG00000026349	Ccnt2	0.207881	0.555112	-0.323412	0.0492481	-0.531293	0.00265617		9.7304	9.37782	9.37632	9.55453	9.70644	9.70061	9.77491	9.71674	9.04038	8.99381	9.3621	9.35531
ENSMUSG00000051510	Mafg	-0.111852	0.832095	-0.340809	0.0492944	-0.228958	0.197877		10.7031	10.5035	10.6906	11.0877	10.6879	10.6024	10.5645	10.7414	10.4814	10.3035	10.2954	10.5892
ENSMUSG00000073460	Pnldc1	-1.1619	1.46696e-06	-0.480213	0.0493228	0.681688	0.0132548		6.99612	7.33539	7.13779	7.29365	5.93054	5.94372	5.99492	6.41787	6.94545	6.48041	6.79526	6.70253
ENSMUSG00000038080	Kdm1b	0.0364486	0.948542	-0.308596	0.0493656	-0.345044	0.0353538		10.2823	10.1697	9.9673	10.1056	10.1648	10.0428	10.2737	10.1993	9.62961	9.72692	9.8346	10.0829
ENSMUSG00000049940	Pgrmc2	-0.237573	0.299049	-0.273666	0.0498176	-0.0360931	0.831118		11.5784	11.4843	11.8024	11.8316	11.5567	11.5543	11.2863	11.3594	11.4155	11.3407	11.3889	11.4845
ENSMUSG00000022403	St13	-0.0270765	0.938114	-0.195311	0.0498176	-0.168235	0.099347		12.1442	12.2076	12.0206	12.0875	12.0944	12.143	12.0997	12.0185	11.8138	11.9079	12.0564	11.8975
ENSMUSG00000028186	Uox	-0.172232	0.313564	-0.2017	0.0498176	-0.0294676	0.810254		16.2765	16.1564	16.4296	16.1627	15.9983	16.1252	16.0903	16.1359	16.0833	15.9862	16.0841	16.0798
ENSMUSG00000021127	Zfp36l1	0.0081632	0.992979	-0.558796	0.0498176	-0.566959	0.0539954		12.2163	12.0675	13.143	12.6719	12.5945	12.4168	12.6036	12.7491	11.6236	12.0019	12.1631	12.2513
ENSMUSG00000025132	Arhgdia	0.0799622	0.8614	0.288432	0.0499544	0.208469	0.164775		11.903	11.9178	11.6257	11.9563	11.717	12.0655	11.9911	11.9495	12.2607	12.2353	12.0102	12.0559
ENSMUSG00000056076	Eif3b	-0.0120029	0.977444	0.240269	0.049957	0.252271	0.0468589		12.2207	12.4494	12.0726	12.2849	12.183	12.2646	12.3111	12.2435	12.4971	12.6296	12.4728	12.4034
ENSMUSG00000025860	Xiap	0.143163	0.750687	-0.30987	0.0499908	-0.453033	0.00663766		11.903	11.8939	11.9723	11.7675	12.0853	11.8943	12.1463	11.9772	11.2774	11.4743	11.7092	11.7895
ENSMUSG00000005312	Ubqln1	-0.112698	0.622738	-0.192921	0.0501541	-0.0802224	0.444951		12.6344	12.7378	12.5771	12.6181	12.5547	12.5756	12.555	12.4317	12.2951	12.5011	12.4841	12.5089
ENSMUSG00000020108	Ddit4	-0.531297	0.556799	-0.825998	0.0501763	-0.2947	0.525918		9.23627	9.4374	8.62314	9.43582	8.68329	7.5493	8.45056	9.46516	8.14268	8.64257	8.20943	8.53954
ENSMUSG00000065954	Tacc1	-0.0535113	0.932248	-0.356877	0.0504642	-0.303366	0.103849		10.7617	10.8113	10.7926	10.6026	10.7489	10.5905	10.325	11.0145	10.3146	10.2858	10.5041	10.4394
ENSMUSG00000039497	Dse	0.707723	0.0280607	0.540192	0.0506607	-0.167531	0.583114		8.24353	7.91485	7.85595	7.1446	8.66532	8.6646	8.51932	8.28126	8.54145	8.12625	8.3365	8.47333
ENSMUSG00000003053	Cyp2c29	-0.409053	0.0535206	-0.338164	0.0506763	0.0708887	0.723327		15.6501	15.4461	15.643	15.942	14.9709	15.4137	15.3126	15.3526	15.3072	15.507	15.2225	15.3208
ENSMUSG00000014496	Ankrd28	-0.00124908	0.998273	-0.402082	0.0508151	-0.400833	0.0584803		10.1823	10.0248	9.77202	9.72922	9.79835	9.94482	10.0126	9.98906	9.21371	9.37461	9.63184	9.85419
ENSMUSG00000031887	Tradd	-0.0288976	0.967543	0.367165	0.0510821	0.396063	0.0428479		9.23398	9.16929	9.2518	9.56295	9.30361	9.19453	9.25082	9.38076	9.95205	9.75784	9.57406	9.36303
ENSMUSG00000005907	Pex1	-0.0403601	0.937218	-0.287623	0.0511257	-0.247263	0.100952		10.5372	10.4208	10.2377	10.3861	10.2565	10.3502	10.5222	10.2947	9.88912	10.1176	10.1273	10.2874
ENSMUSG00000037885	Stk35	0.0158515	0.976263	-0.3037	0.0512533	-0.319552	0.0471076		9.43915	9.51603	9.2781	9.19986	9.38272	9.23081	9.37198	9.52189	9.09288	8.84567	9.16582	9.13632
ENSMUSG00000026728	Vim	0.218559	0.837761	0.675878	0.0512873	0.45732	0.196531		9.5186	9.06563	8.91222	8.82967	9.17489	9.64792	9.27837	9.13924	10.4999	9.44004	9.21391	9.6117
ENSMUSG00000048874	Phf3	0.0574676	0.893192	-0.25254	0.05145	-0.310008	0.0215929		10.9704	11.0568	10.8913	10.8184	10.9117	11.0474	11.0224	10.9929	10.4781	10.616	10.7948	10.8241
ENSMUSG00000022426	Josd1	-0.0380943	0.918199	-0.216607	0.0515848	-0.178513	0.116537		10.6151	10.8336	10.7899	10.7155	10.7091	10.8238	10.5917	10.6753	10.4944	10.4457	10.6184	10.5364
ENSMUSG00000021209	Ppp4r4	-0.128288	0.8614	-0.461562	0.0515865	-0.333274	0.167943		9.16097	9.39642	8.65961	8.96284	8.70456	8.98596	9.19148	8.84528	8.3293	8.543	8.74925	8.7834
ENSMUSG00000029016	Clcn6	-0.0110423	0.981741	-0.272171	0.0516372	-0.261129	0.0691901		8.29727	8.42094	8.29253	8.44413	8.43866	8.45275	8.24765	8.25918	8.0513	8.14146	8.08049	8.1011
ENSMUSG00000031490	Eif4ebp1	0.0061467	0.989873	0.292058	0.0516372	0.285912	0.0638363		10.7846	10.8044	11.0224	11.1116	10.7515	11.0847	10.8588	11.0535	11.3129	11.289	11.2137	11.089
ENSMUSG00000021509	Slc25a48	0.104739	0.877032	-0.421526	0.0516372	-0.526265	0.0194759		8.25263	7.80779	8.12298	8.02398	8.04174	8.20955	7.99346	8.38685	7.34232	7.54701	7.8504	7.79359
ENSMUSG00000018921	Pelp1	0.161184	0.518346	0.235304	0.0518115	0.0741198	0.58116		9.22476	9.20927	8.99383	9.18903	9.31749	9.34161	9.20198	9.4061	9.35893	9.45595	9.43085	9.3121
ENSMUSG00000020840	Blmh	-0.118241	0.735654	0.242666	0.0519009	0.360907	0.0061895		10.7617	10.8294	10.8905	10.7971	10.7196	10.6615	10.7952	10.6265	11.1998	11.1857	10.9611	10.8749
ENSMUSG00000037542	Aldh8a1	-0.0648511	0.840747	-0.202801	0.0520455	-0.13795	0.195947		13.9314	13.9254	13.9335	14.0381	13.759	13.9372	13.8775	13.9887	13.6151	13.7685	13.7582	13.8673
ENSMUSG00000087579	Hectd2os	-0.227815	0.856717	-0.793441	0.0520455	-0.565626	0.173464		8.63653	7.87563	9.18109	8.61576	8.63978	8.45275	8.48104	8.05648	7.68399	7.01091	7.9274	8.47689
ENSMUSG00000023826	Prkn	0.572653	0.147955	0.544438	0.0520455	-0.0282142	NA		5.96516	5.68554	5.93543	6.12923	6.39915	6.71765	6.44722	6.31461	6.57083	6.40174	6.13311	6.65302
ENSMUSG00000020888	Dvl2	-0.127908	0.859309	-0.451211	0.0520794	-0.323303	0.172432		8.26167	8.29776	8.01453	8.07194	8.03056	8.21474	7.59991	8.23676	7.77962	7.55612	7.52406	7.99083
ENSMUSG00000020150	Gamt	0.0376509	0.964282	0.435017	0.0520794	0.397366	0.083314		12.5907	12.4321	13.12	12.9373	12.8901	12.6873	12.8525	12.8934	13.5828	13.2089	13.097	12.9558
ENSMUSG00000026778	Prkcq	0.616858	0.2564	0.664556	0.0520794	0.0476981	NA		5.46793	5.26755	5.1908	5.48215	5.66717	6.13088	5.86883	6.0054	6.33933	5.59757	5.89431	6.01386
ENSMUSG00000095440	Fignl2	-0.0497541	0.903941	-0.24301	0.0521025	-0.193256	0.131229		9.0427	9.15024	9.2223	9.17537	9.15185	9.03075	9.03295	9.17505	8.88365	8.9409	8.76547	9.01907
ENSMUSG00000021939	Ctsb	-0.0128666	0.973402	0.22166	0.0521401	0.234526	0.0467793		14.4583	14.5117	14.3722	14.4598	14.2911	14.5907	14.3973	14.4586	14.7635	14.7595	14.5959	14.5611
ENSMUSG00000063663	Brwd3	0.103302	0.882385	-0.425603	0.052156	-0.528905	0.020494		8.6538	8.43899	8.74505	8.09534	8.67971	8.30014	8.79021	8.61259	8.02152	7.96461	8.12644	8.21638
ENSMUSG00000096215	Smim22	-0.0649962	0.961874	0.687293	0.0521897	0.752289	0.0412638		7.05969	7.46436	7.07917	7.47406	6.9193	7.33747	6.66013	7.73517	8.24417	8.27985	7.6271	7.49651
ENSMUSG00000034853	Acot11	0.126392	0.813925	0.343809	0.0521969	0.217417	0.2296		7.61261	7.63848	7.6458	7.73465	7.58703	7.64459	8.01147	7.85041	8.13714	7.88732	7.97282	7.99083
ENSMUSG00000002413	Braf	0.066042	0.893156	-0.288145	0.0522931	-0.354187	0.0216		9.7737	9.70129	9.8442	9.46306	9.75483	9.77621	9.78192	9.76062	9.19781	9.36687	9.56667	9.50411
ENSMUSG00000021470	Ercc6l2	-0.0145496	0.977444	-0.297735	0.0522931	-0.283185	0.0717661		8.83733	8.68192	8.7786	8.59539	8.68685	8.67968	8.77271	8.7094	8.3865	8.22093	8.47712	8.6287
ENSMUSG00000085385	Snhg17	0.193414	0.728474	0.388577	0.0522931	0.195163	0.348242		8.57621	8.49182	8.72607	8.75082	9.12843	8.46586	8.75499	8.89624	9.23463	8.92516	9.00568	8.91788
ENSMUSG00000041143	Tmco4	0.182888	0.766491	0.413901	0.0522931	0.231013	0.293126		9.69581	9.65378	9.16426	9.11655	9.35832	9.7919	9.72847	9.5426	9.96619	9.69222	9.91679	9.79264
ENSMUSG00000000881	Dlg3	-0.0729195	0.846311	-0.234359	0.0523194	-0.161439	0.19203		9.65178	9.68814	9.73642	9.68171	9.63622	9.63251	9.51775	9.67774	9.48868	9.37074	9.32098	9.62941
ENSMUSG00000026640	Plxna2	0.0962407	0.917834	-0.543868	0.0524056	-0.640109	0.0280963		10.2543	10.1858	10.1088	9.82506	9.91852	10.2527	10.4602	10.1081	9.15456	9.53294	9.19487	10.1334
ENSMUSG00000032413	Rasa2	-0.265242	0.561158	-0.404308	0.0524597	-0.139066	NA		6.95212	6.89999	6.83177	6.7468	6.57884	6.65799	6.58191	6.60456	6.48613	6.38138	6.5325	6.50737
ENSMUSG00000089682	Bcl2l2	-0.0426693	0.921601	-0.249362	0.0524656	-0.206693	0.115951		10.3229	10.3426	10.1464	10.0853	10.1622	10.187	10.1786	10.2181	9.83364	9.90681	10.0137	10.148
ENSMUSG00000079478	C184	-0.0607295	0.925547	0.366567	0.0527119	0.427296	0.0300213		8.74687	8.79135	9.06504	9.17811	9.01665	8.89199	8.76211	8.89981	9.47116	9.50381	9.14861	9.10674
ENSMUSG00000070047	Fat1	-0.227813	0.813897	-0.633161	0.0527119	-0.405348	0.227707		10.7908	11.1281	10.2242	10.1156	10.4261	10.2273	10.5553	10.3623	9.44671	9.68912	10.1995	10.4293
ENSMUSG00000063015	Ccni	-0.124147	0.719079	-0.245624	0.0527359	-0.121477	0.358788		12.2166	12.3438	12.6281	12.461	12.3433	12.3574	12.1805	12.2967	12.1381	12.1252	12.2225	12.211
ENSMUSG00000029135	Fosl2 ENSMUSG00000029135	-0.207059	0.789097	-0.515383	0.0527451	-0.308325	0.261271		8.81601	9.26851	8.5123	8.6198	8.71857	8.87572	8.35502	8.51349	8.25445	7.95431	8.51215	8.5155
ENSMUSG00000069237	Fam8a1	0.158022	0.864022	-0.574939	0.0527708	-0.73296	0.0179849		9.70412	9.36135	9.08604	9.13642	9.31288	9.60908	9.60141	9.46033	8.38182	8.24929	8.94714	9.27575
ENSMUSG00000035614	Togaram1	-0.0762922	0.915574	-0.418732	0.0527751	-0.34244	0.120768		9.1464	9.12258	8.69908	8.56219	8.813	8.73846	8.91986	8.84528	8.1482	8.53381	8.64085	8.58646
ENSMUSG00000061028	Clasrp	0.159193	0.57916	0.250071	0.0528439	0.0908778	0.517519		9.1944	9.12816	9.08604	9.10218	9.34484	9.2612	9.18091	9.35497	9.52097	9.33414	9.19487	9.44351
ENSMUSG00000029684	Wasl	0.00142417	0.996386	-0.196662	0.0529013	-0.198086	0.057727		11.2337	11.2177	11.2333	11.0236	11.092	11.193	11.2187	11.2185	10.8894	11.0277	11.0459	10.9639
ENSMUSG00000025485	Ric8a	-0.0727652	0.824919	0.208491	0.0529459	0.281256	0.0125858		10.0412	10.0113	10.0867	10.1813	9.97651	10.0688	9.94391	10.0434	10.3121	10.406	10.2454	10.1779
ENSMUSG00000021690	Jmy	-0.0361582	0.950823	-0.325655	0.0529764	-0.289496	0.0934856		9.66887	9.84359	9.79769	9.66421	9.49482	9.63057	9.87506	9.80891	9.17635	9.39506	9.41448	9.65636
ENSMUSG00000062901	Klhl24	0.21492	0.805796	-0.57977	0.0529764	-0.79469	0.0113534		11.0907	10.9562	10.9057	10.5539	11.0033	11.3307	11.0467	11.0104	9.7121	9.81588	10.7059	10.7091
ENSMUSG00000022994	Adcy6	-0.274661	0.555112	-0.420556	0.0530239	-0.145895	0.543715		11.0397	10.7062	10.4282	10.7628	10.463	10.5304	10.4829	10.4293	10.3485	9.84868	10.4659	10.5677
ENSMUSG00000031666	Rbl2	0.0805476	0.906437	-0.404556	0.0530239	-0.485104	0.0252812		10.4047	10.2188	10.3523	9.96818	10.2517	10.4601	10.2861	10.2974	9.53158	9.56262	10.0631	10.1141
ENSMUSG00000028195	Ccn1	-0.347187	0.859359	-1.22238	0.0530317	-0.875196	0.173		9.69747	9.26599	10.6377	10.7398	9.86284	8.66081	9.51985	10.7031	8.97972	8.77135	8.7129	9.41594
ENSMUSG00000041147	Brca2	-0.315452	0.470454	-0.430356	0.0530812	-0.114904	0.654114		7.78553	7.41049	7.76961	7.90322	7.451	7.35636	7.09127	7.71908	7.34232	7.25421	7.23813	7.39474
ENSMUSG00000036959	Bcorl1	-0.242199	0.759534	-0.536593	0.0531303	-0.294394	0.307958		9.00551	8.86996	8.08176	8.4978	8.59111	8.23018	8.4013	8.42701	8.0513	7.80947	8.12141	8.45899
ENSMUSG00000024131	Slc3a1	0.0605806	0.95162	-0.55395	0.0531303	-0.614531	0.0394729		10.9964	11.5789	10.7244	11.2748	11.1127	11.1078	11.4344	11.276	10.0289	10.5718	10.6693	11.0525
ENSMUSG00000067931	Zfp948	-0.00431568	0.994804	-0.423725	0.0531303	-0.41941	0.0629063		7.17902	7.07179	7.55408	7.19962	7.41704	7.01971	7.24129	7.32116	6.72663	6.90794	6.90478	6.84164
ENSMUSG00000002222	Rmnd5a	-0.0615326	0.90262	-0.298548	0.0531407	-0.237015	0.132294		12.6569	12.507	12.6973	12.2858	12.4793	12.5283	12.4488	12.4787	12.1818	12.0129	12.44	12.3206
ENSMUSG00000028035	Dnajb4	-0.435509	0.0067053	-0.286977	0.0531452	0.148532	0.339693		10.43	10.7886	10.4153	10.4003	10.0392	10.0178	10.2625	9.99909	10.2337	10.3143	10.1546	10.2178
ENSMUSG00000070390	Nlrp1b	0.7815	0.410578	0.994367	0.0531452	0.212867	NA		4.99089	4.33496	4.59621	4.76017	5.63798	5.66942	4.8884	5.16558	6.28019	5.04535	5.17471	5.50113
ENSMUSG00000036391	Sec24a	0.0181707	0.96775	-0.234267	0.0531452	-0.252438	0.0444967		11.8182	11.6748	11.8566	11.6271	11.7257	11.7857	11.8605	11.6839	11.3529	11.4628	11.6383	11.5828
ENSMUSG00000032570	Atp2c1	0.00220504	0.994214	-0.183322	0.0531656	-0.185527	0.0571933		10.673	10.7127	10.5776	10.5465	10.5779	10.6453	10.6751	10.6265	10.3389	10.5069	10.4669	10.462
ENSMUSG00000024939	Fam89b	0.118376	0.812811	0.32357	0.0531656	0.205194	0.23138		9.01891	8.94766	8.86442	9.30144	9.24432	9.18664	8.93567	9.25253	9.51457	9.34994	9.34924	9.23216
ENSMUSG00000025757	Hspa4l	-0.0349577	0.973892	-0.61192	0.0531656	-0.576963	0.0755161		9.99176	10.1764	9.2859	9.25544	10.0683	9.65557	9.49018	9.51259	8.65056	9.06095	9.37484	9.31608
ENSMUSG00000038034	Igsf8	0.0714239	0.880734	0.28255	0.0531656	0.211127	0.15673		8.90524	9.10573	8.81857	9.00669	8.93201	9.11912	9.06206	9.01628	9.42867	9.20545	9.06456	9.25723
ENSMUSG00000050860	Phospho1	-0.212765	0.851508	-0.706932	0.0531656	-0.494167	NA		6.65558	6.71978	5.88156	5.90924	6.15317	6.31595	6.31807	5.71227	5.8083	5.46843	5.66446	5.80303
ENSMUSG00000026520	Pycr2	0.217401	0.719079	0.424617	0.0531656	0.207216	0.363714		8.0845	8.26778	7.777	8.17437	8.39134	8.00928	8.5109	8.24801	8.6151	8.70942	8.42496	8.22488
ENSMUSG00000053158	Fes	0.174208	0.825484	0.502626	0.0531876	0.328418	0.216786		8.64692	8.67813	8.06977	7.86289	8.44288	8.76344	8.32172	8.55938	9.10997	8.78691	8.73613	8.76312
ENSMUSG00000025870	Arl10	-0.113008	0.9	-0.535058	0.0532744	-0.42205	0.137159		7.54016	7.42867	6.8459	7.17786	7.25347	7.17673	6.91107	7.28883	6.31988	6.72619	6.99561	6.88518
ENSMUSG00000026960	Arl6ip6	-0.276183	0.502877	-0.395003	0.0533783	-0.11882	0.607688		8.59779	8.77012	9.2807	8.68679	8.55643	8.60662	8.53186	8.64275	8.44153	8.52223	8.3102	8.57653
ENSMUSG00000055818	A230083G16Rik	-0.219014	0.861845	-0.789517	0.0534018	-0.570503	0.171623		6.94091	7.21485	7.58811	7.50932	7.11205	6.40936	6.94895	7.71908	6.30017	6.66013	6.00777	7.07574
ENSMUSG00000035840	Lysmd3	0.0365948	0.968915	-0.496163	0.053415	-0.532757	0.0454018		9.33594	9.30833	9.33182	9.06711	9.16725	9.22054	9.625	9.13621	8.39117	8.45077	8.84702	9.23847
ENSMUSG00000045665	Mfsd5	0.0730984	0.85876	0.253085	0.0535305	0.179986	0.176776		9.83101	9.75631	9.69212	10.0662	9.93061	9.95724	9.93607	9.83713	10.1781	10.1563	10.0393	9.99994
ENSMUSG00000027770	Dhx36	-0.0178768	0.964181	-0.20294	0.0538373	-0.185064	0.0865738		10.5344	10.4433	10.7013	10.5591	10.4929	10.4872	10.6223	10.5716	10.301	10.3799	10.322	10.4302
ENSMUSG00000048007	Timm8a1	0.0503062	0.936469	0.342075	0.054097	0.291769	0.107122		9.08915	9.07432	9.369	9.48979	9.26833	9.25366	9.33192	9.4061	9.68005	9.76375	9.62829	9.3101
ENSMUSG00000056476	Med12l	-0.23962	0.879389	-0.965771	0.0545985	-0.726152	NA		6.38477	6.42603	5.61063	5.90924	5.5467	5.89287	5.67147	6.3568	4.26133	4.85179	5.48798	5.84774
ENSMUSG00000001348	Acp5	0.0594123	0.859904	0.208591	0.0546966	0.149179	0.176016		12.4965	12.655	12.6645	12.5618	12.6687	12.7291	12.5161	12.6985	12.8636	12.8816	12.8053	12.6564
ENSMUSG00000033319	Fem1c	0.154804	0.86644	-0.578	0.0546966	-0.732804	0.0191553		8.36175	8.16308	7.99563	8.02398	8.34694	8.25556	8.30234	8.28126	6.9327	7.17364	7.83817	8.06842
ENSMUSG00000017664	Slc35c2	-0.015206	0.97389	0.262067	0.054827	0.277273	0.0486878		10.0026	10.1643	10.1493	10.1593	9.98667	10.1264	10.1958	10.1035	10.517	10.5238	10.2232	10.2284
ENSMUSG00000037640	Zfp60	-0.0967231	0.843331	-0.301413	0.054827	-0.20469	0.205354		8.08959	8.29776	8.4066	8.28535	8.22465	8.16203	8.09269	8.22542	8.0335	7.80566	8.00598	8.06369
ENSMUSG00000039620	Trmt9b	-0.272467	0.728474	-0.546656	0.0550725	-0.27419	0.358516		7.60552	7.84211	8.43024	7.9553	7.95565	7.79755	7.40471	7.66973	7.07869	7.66117	7.33698	7.63685
ENSMUSG00000025025	Mxi1	-0.0462291	0.914528	-0.245615	0.0552719	-0.199386	0.127016		10.0451	9.90819	10.0459	9.90834	9.74459	10.0178	9.95015	10.0041	9.60973	9.70149	9.73924	9.87188
ENSMUSG00000028796	Phc2	0.0234338	0.962072	0.248157	0.0552719	0.224724	0.0900254		10.442	10.6218	10.5839	10.6859	10.628	10.6738	10.5877	10.5433	11.058	10.7805	10.7367	10.7361
ENSMUSG00000037486	Asxl2	0.130715	0.792757	-0.328719	0.0554209	-0.459435	0.0101053		9.91075	9.61659	9.83005	9.54181	9.83096	9.80571	9.94078	9.8721	9.26036	9.18944	9.47493	9.65636
ENSMUSG00000018583	G3bp1	0.105974	0.662491	0.188658	0.0554462	0.0826835	0.425595		11.0219	11.0641	11.1245	11.0957	11.2372	11.0445	11.2576	11.1816	11.1675	11.3433	11.2992	11.2413
ENSMUSG00000026547	Tagln2	0.181048	0.792757	0.450674	0.0554462	0.269625	0.263344		9.13414	9.14475	8.65158	8.48013	9.0558	9.21279	9.01223	8.95579	9.60371	9.41397	9.17071	9.07419
ENSMUSG00000000266	Mid2	0.0416929	0.960004	-0.436219	0.0554872	-0.477912	0.0428479		8.0845	7.85561	7.86985	7.37237	7.96743	7.79062	7.82032	7.85777	7.10165	7.51933	7.37131	7.51741
ENSMUSG00000002475	Abhd3	-0.0682182	0.866377	-0.251579	0.0556513	-0.183361	0.169804		11.2811	11.1155	11.0937	11.2574	10.9404	11.2729	11.0883	11.1646	10.7735	10.9903	10.9333	11.0399
ENSMUSG00000057897	Camk2b	0.224733	0.843022	0.696804	0.0556513	0.472071	0.203855		8.53952	8.21113	8.01453	7.91642	8.4513	8.33865	8.27277	8.57287	9.565	8.02491	8.96129	8.54294
ENSMUSG00000033781	Asb13	-0.322072	0.271257	-0.352219	0.0556979	-0.0301465	0.896047		11.0977	11.2013	10.7235	10.7555	10.5537	10.7947	10.6882	10.4981	10.3401	10.6773	10.689	10.6947
ENSMUSG00000031029	Eif3f	-0.0782367	0.864146	0.280278	0.0557492	0.358515	0.0188768		11.5802	11.6126	11.8114	11.9706	11.6569	11.7428	11.6048	11.6885	12.1621	12.1193	11.99	11.8354
ENSMUSG00000038446	Cdc40	0.00119216	0.998102	-0.319608	0.0557671	-0.3208	0.0610131		9.974	9.9259	9.99135	9.62857	9.7851	9.91805	9.94391	9.90269	9.33974	9.43017	9.78134	9.68282
ENSMUSG00000042251	Pm20d1	0.00827762	0.982642	-0.21577	0.0558401	-0.224047	0.0537879		12.1822	12.1814	12.0964	12.1618	12.1426	12.198	12.1503	12.1652	11.7416	11.8597	12.0525	12.0807
ENSMUSG00000022437	Samm50	-0.0944206	0.784419	0.22675	0.0558797	0.321171	0.00969003		11.9277	12.0787	12.0715	12.089	12.0456	11.8975	11.8831	11.9628	12.4067	12.3195	12.2682	12.0627
ENSMUSG00000000711	Rab5b	0.0649329	0.856717	-0.222902	0.0559579	-0.287834	0.0178867		12.0967	12.0337	12.0898	11.998	12.069	12.1856	12.0954	12.1276	11.6463	11.7481	11.8966	12.0118
ENSMUSG00000026113	Inpp4a	-0.139508	0.788926	-0.342369	0.0559823	-0.202862	0.271271		9.80805	9.72906	10.0072	9.56714	9.72564	9.53225	9.53654	9.78013	9.4264	9.16434	9.63184	9.52834
ENSMUSG00000025609	Mkln1	0.0382786	0.881306	-0.153326	0.0560055	-0.191604	0.0215		10.875	10.9632	10.9457	10.9493	10.9736	10.9427	11.0269	10.941	10.7021	10.7897	10.7789	10.8442
ENSMUSG00000042213	Zfand4	-0.0421033	0.926852	-0.260015	0.0560055	-0.217912	0.116372		10.6772	10.5057	10.6974	10.4108	10.5586	10.6794	10.5604	10.3202	10.2671	10.3553	10.2706	10.3759
ENSMUSG00000004788	Eif2b2	-0.0433181	0.939601	0.314149	0.0564224	0.357467	0.0368163		9.55583	9.69567	9.49094	9.8303	9.37168	9.64601	9.6917	9.69223	9.95205	10.1653	9.91243	9.78548
ENSMUSG00000045211	Nudt18	-0.127531	0.801848	0.328931	0.0565868	0.456462	0.0114546		9.42514	9.48161	9.2807	9.73668	9.45772	9.32012	9.32473	9.34714	10.0586	9.87075	9.6336	9.66887
ENSMUSG00000027259	Adal	-0.128706	0.753132	-0.271999	0.0566086	-0.143293	0.336432		8.88491	8.87328	8.8851	8.74713	8.82923	8.56256	8.71157	8.76921	8.49452	8.45321	8.62671	8.73365
ENSMUSG00000079144	A130010J15Rik	-0.323863	0.40964	-0.410898	0.0566194	-0.0870351	0.729692		8.10975	8.30762	8.21842	8.1069	7.40843	8.13494	7.9874	7.85041	7.73627	7.61833	7.8504	7.91933
ENSMUSG00000078612	Fyb2	-0.279618	0.555112	-0.421378	0.0566194	-0.141759	0.566153		8.60135	9.01238	8.25595	8.47568	8.37374	8.17273	8.36906	8.42205	8.3293	8.23801	7.97282	8.22488
ENSMUSG00000041303	Gtf3c3	-0.0362534	0.950823	-0.319826	0.0566194	-0.283572	0.098193		9.20146	9.06853	9.19496	8.79436	9.15185	9.07418	9.06781	8.83785	8.59906	8.87327	8.70955	8.82032
ENSMUSG00000078686	Mup6	0.300446	0.740574	-0.619138	0.0566194	-0.919584	0.00690567		11.4748	11.9258	11.5931	11.965	12.225	11.681	11.6414	12.4909	10.3923	11.0795	11.5012	11.3433
ENSMUSG00000035900	Gramd4	-0.045799	0.950823	-0.40908	0.0567662	-0.363281	0.0980285		8.88491	8.99113	8.44425	8.50655	8.55643	8.78452	8.87136	8.47569	8.14268	8.27434	8.3365	8.50856
ENSMUSG00000030170	Wnt5b	-0.277682	0.591606	-0.442894	0.056782	-0.165212	0.517495		8.43551	8.23199	8.07578	8.48899	8.25861	7.92322	8.09832	7.85777	7.91538	8.19784	7.50872	7.79929
ENSMUSG00000009470	Tnpo1	0.122224	0.897102	-0.544263	0.0568091	-0.666487	0.0239687		10.6265	10.2613	9.87555	9.94904	10.2151	10.4056	10.4337	10.2604	9.32762	9.22985	9.77494	10.1492
ENSMUSG00000024687	Osbp	-0.127066	0.786967	-0.308067	0.0568717	-0.181001	0.276048		11.7962	11.754	11.5338	11.7081	11.5654	11.441	11.8083	11.4523	11.2163	11.2569	11.4678	11.6005
ENSMUSG00000038009	Dnajc22	-0.045917	0.876701	-0.177981	0.0569679	-0.132064	0.164564		12.1654	12.1489	12.1611	12.1192	12.1849	12.0648	12.082	12.0764	11.8306	11.9312	12.0328	12.0763
ENSMUSG00000058881	Zfp516	-0.0154945	0.989099	-0.617246	0.0569679	-0.601751	0.069434		8.12964	8.1685	7.14924	7.69691	7.85777	8.00928	7.85399	7.54753	7.13541	6.81992	7.32827	7.57837
ENSMUSG00000029253	Cenpc	-0.0132419	0.984036	-0.357389	0.0570993	-0.344147	0.0732471		7.3155	7.28638	7.35102	7.24217	7.29146	7.33747	7.31084	7.19891	7.01965	7.07569	6.71734	6.94811
ENSMUSG00000021134	Srsf5	-0.113773	0.786967	-0.276087	0.057407	-0.162314	0.276352		12.808	12.8017	13.1254	13.115	12.8643	12.843	12.6577	13.0394	12.7063	12.6614	12.6928	12.7196
ENSMUSG00000038526	Ca14	-0.182516	0.796436	-0.46121	0.0575829	-0.278694	0.263344		10.441	10.1534	10.8595	10.8987	10.5	10.1962	10.3536	10.6616	9.81118	10.2172	10.2361	10.3225
ENSMUSG00000052013	Btla	0.653621	0.604885	1.03634	0.0579203	0.382715	NA		4.04102	4.48149	4.72415	5.02675	4.7219	5.81308	5.12742	4.72478	5.8083	5.73225	4.77398	5.52885
ENSMUSG00000003184	Irf3	-0.0208454	0.962721	0.227376	0.0579203	0.248221	0.0448158		11.4319	11.5149	11.6232	11.6351	11.6219	11.4449	11.4701	11.5858	11.8494	11.9056	11.7222	11.6275
ENSMUSG00000045822	Zswim3	-0.568271	0.284112	-0.618863	0.0579291	-0.0505918	NA		6.24589	6.74902	6.34672	7.05197	5.90626	6.33513	6.11087	5.97862	6.23936	5.81047	5.87051	6.23189
ENSMUSG00000031434	Morc4	-0.370987	0.79077	-0.921015	0.0579995	-0.550028	NA		5.64419	5.38394	5.76738	5.64956	5.83088	5.33042	5.21295	4.36011	4.48733	4.40437	5.21307	4.96505
ENSMUSG00000045817	Zfp36l2	0.225386	0.578791	-0.352777	0.0579995	-0.578164	0.00303101		10.9142	10.5989	10.6867	10.6772	10.884	10.864	10.9236	11.1124	10.0862	10.1526	10.5451	10.6298
ENSMUSG00000004929	Thop1	0.128622	0.79077	0.312335	0.0582168	0.183712	0.275568		8.98383	9.11979	8.64755	8.90774	9.20008	8.924	9.15683	8.90338	9.19515	9.28019	9.15355	9.3041
ENSMUSG00000043019	Edem3	0.0401611	0.949344	-0.332922	0.0582345	-0.373083	0.0409027		10.5657	10.4578	10.2283	10.4293	10.4014	10.2765	10.6282	10.533	9.88582	9.90413	10.283	10.2556
ENSMUSG00000029655	N4bp2l2	0.0284614	0.936474	-0.193425	0.0582399	-0.221887	0.0364395		10.5184	10.5385	10.7091	10.5507	10.6252	10.5825	10.5584	10.669	10.3437	10.337	10.508	10.3586
ENSMUSG00000032083	Apoa1	-0.0173412	0.980237	0.385865	0.0583075	0.403206	0.0539619		18.1026	18.4297	18.8289	18.5898	18.5061	18.408	18.4372	18.6162	19.0806	19.0044	18.8578	18.6014
ENSMUSG00000085622	3110056K07Rik	-0.374689	0.408868	-0.468831	0.0586529	-0.0941425	0.748213		7.08028	7.2663	7.40929	7.42872	7.02454	6.74657	6.5494	7.32116	6.86723	6.81234	6.84497	6.86357
ENSMUSG00000021149	Gtpbp4	0.231281	0.639962	0.394412	0.0587026	0.163131	0.462873		10.1315	10.2017	10.4676	9.92149	10.6637	10.1111	10.3465	10.518	10.611	10.6105	10.7757	10.3135
ENSMUSG00000061288	Taok3	-0.072572	0.939437	-0.526937	0.0587865	-0.454365	0.108814		10.9447	10.9617	10.3938	10.8488	10.2967	11.0128	10.9037	10.6124	9.92173	10.1145	10.1863	10.7539
ENSMUSG00000022237	Ankrd33b	-0.0834104	0.892877	-0.354592	0.0588316	-0.271181	0.155449		10.8256	11.1867	10.6847	10.5088	10.6637	10.7782	10.7637	10.7533	10.3182	10.5221	10.3747	10.6401
ENSMUSG00000037720	Tmem33	-0.0565194	0.872874	-0.212954	0.0590153	-0.156435	0.171018		11.6699	11.6857	11.5581	11.6084	11.7105	11.5821	11.5281	11.4675	11.2648	11.4967	11.5084	11.3899
ENSMUSG00000031093	Dock11	0.930988	0.297057	1.02877	0.0590208	0.0977848	NA		5.26711	4.48149	5.27679	4.19373	5.72383	6.15266	5.78753	4.96195	6.46857	5.68321	5.35706	5.47287
ENSMUSG00000026921	Egfl7	-0.12838	0.721779	0.247957	0.0590208	0.376337	0.00660811		10.0723	10.069	9.92132	9.78065	9.87852	9.90207	9.64438	9.91333	10.1942	10.1615	10.2019	10.2935
ENSMUSG00000022255	Mtdh	-0.0172066	0.96658	-0.205566	0.0590208	-0.18836	0.0901294		11.127	11.1645	11.107	11.0605	10.9831	11.1022	11.16	11.1414	10.7235	10.9255	11.0007	10.9721
ENSMUSG00000019996	Map7	-0.00187582	0.996386	-0.265185	0.059088	-0.263309	0.0672693		10.5884	10.6089	10.407	10.4374	10.4431	10.5053	10.6282	10.4623	10.0438	10.1601	10.3209	10.4394
ENSMUSG00000038976	Ppp1r9b	0.37669	0.493645	0.52317	0.059088	0.14648	0.637633		9.1537	8.40266	8.15171	8.27001	8.78664	9.04828	8.99724	8.86003	9.20843	8.87509	8.9213	9.24892
ENSMUSG00000003119	Cdk12	0.0819444	0.893223	-0.353427	0.0591571	-0.435371	0.0240673		9.53174	9.49677	9.30904	9.05821	9.52702	9.30318	9.38355	9.54489	8.9859	8.80422	9.26502	8.95666
ENSMUSG00000033880	Lgals3bp	0.360829	0.316518	0.40997	0.0593355	0.0491407	0.852437		11.7794	11.79	11.1771	11.34	11.7881	12.14	12.0351	11.6046	12.0753	11.807	11.9691	11.9612
ENSMUSG00000025815	Dhtkd1	0.0546037	0.968819	-0.717661	0.0593434	-0.772265	0.0481811		10.7023	10.1355	10.049	9.94099	10.09	10.3192	10.4056	10.3401	8.97039	8.63184	9.80821	10.1702
ENSMUSG00000025229	Pitx3	-0.504148	0.855299	-1.67165	0.0593434	-1.16751	0.195648		8.42749	9.97311	8.31303	7.86969	8.52489	8.73124	8.55661	7.45344	5.66152	6.65166	6.97344	8.36985
ENSMUSG00000069895	Atxn1l	0.0375171	0.965236	-0.431276	0.0596957	-0.468793	0.0462715		10.0555	9.92269	9.81396	9.53755	9.8	9.91327	9.92502	9.88838	9.18174	9.01379	9.55551	9.78835
ENSMUSG00000028850	Gpatch3	0.408612	0.127742	0.371265	0.0596957	-0.0373465	0.876221		7.89996	7.86899	8.17988	8.16334	8.46798	8.47885	8.07567	8.66811	8.44602	8.48932	8.37084	8.283
ENSMUSG00000034192	Lsm3	0.139946	0.893223	0.589864	0.0596957	0.449918	0.155969		6.84793	6.73447	7.27992	7.27327	7.44259	7.04321	7.2	7.02664	8.15919	7.58756	7.33698	7.26067
ENSMUSG00000045691	Thtpa	-0.0950541	0.760242	-0.205787	0.0596957	-0.110732	0.32881		10.5557	10.4819	10.4481	10.468	10.346	10.4547	10.4259	10.3479	10.1019	10.2679	10.3884	10.3586
ENSMUSG00000024242	Map4k3	0.0675496	0.913789	-0.352194	0.0597453	-0.419743	0.0298493		9.87585	10.1174	9.89946	9.79143	9.98087	9.99841	10.0215	9.9722	9.17093	9.47047	9.80194	9.7696
ENSMUSG00000054843	Atrnl1	0.177729	0.747047	-0.369619	0.0601235	-0.547348	0.007719		10.1078	9.93546	9.71155	9.84245	9.87227	10.175	10.0509	10.2152	9.36131	9.2733	9.63006	9.82794
ENSMUSG00000051146	Camk2n2	-0.330464	0.775303	-0.762379	0.0601577	-0.431916	NA		6.70943	6.91297	6.74392	7.50059	6.85733	6.7889	6.62935	6.41787	5.42718	6.81992	5.98578	6.43597
ENSMUSG00000045827	Serpinb9	0.486893	0.144115	0.452611	0.0601818	-0.0342822	0.907514		8.4395	8.67432	8.66759	7.85606	8.89547	9.10243	8.98209	8.69714	9.09574	8.78304	8.74925	8.92311
ENSMUSG00000027722	Spata5	0.456463	0.352483	0.534609	0.0601818	0.0781455	0.814864		7.48719	7.27637	6.75894	6.67096	7.58703	7.28914	7.73615	7.50125	7.64545	7.4768	7.88645	7.40973
ENSMUSG00000118665	Lin54	-0.0642779	0.921328	-0.365606	0.0602557	-0.301328	0.128113		8.0536	8.02052	8.04548	7.91642	7.97328	7.8113	8.08704	7.90119	7.62974	7.30912	7.83203	7.80497
ENSMUSG00000022883	Robo1	0.030678	0.98092	-0.701475	0.0602557	-0.732153	0.0552055		8.21123	7.53319	8.22384	8.48899	8.52489	7.89119	8.37835	7.81301	7.31311	6.75811	7.61282	7.94012
ENSMUSG00000042854	Trp53rkb	0.305123	0.735041	0.599566	0.0603375	0.294443	NA		6.00877	6.05676	6.75894	6.08316	6.84461	6.59577	6.11087	6.55104	6.82647	7.03065	6.62076	6.8081
ENSMUSG00000115420	Rmrp	0.699233	0.581721	1.067	0.0603757	0.367764	NA		4.80552	3.88632	5.14581	3.90685	5.27061	4.59989	5.75938	4.58976	5.63029	5.46843	5.54924	5.22434
ENSMUSG00000027829	Ccnl1	-0.0837451	0.893223	-0.358674	0.0604226	-0.274929	0.156556		10.071	10.1615	10.7003	10.3778	10.3762	10.0972	10.1354	10.4219	10.0032	10.0459	10.0001	9.90927
ENSMUSG00000026667	Uhmk1	-0.0451407	0.881306	-0.177864	0.060635	-0.132723	0.1671		11.2717	11.2791	11.1062	11.1287	11.1442	11.1685	11.1794	11.1224	11.0133	10.9224	11.0754	11.0726
ENSMUSG00000028339	Col15a1	-0.403901	0.64496	-0.689009	0.0606374	-0.285109	0.468053		9.12921	9.68437	8.20203	8.84355	8.43442	8.6184	8.99422	8.53202	8.06888	8.69506	8.05432	8.57321
ENSMUSG00000028893	Sesn2	-0.189989	0.808057	-0.504404	0.0606374	-0.314414	0.255228		8.11973	8.14669	7.89045	8.50218	7.60223	8.25556	8.02336	8.02411	7.35193	7.66539	7.5765	8.04941
ENSMUSG00000027630	Tbl1xr1	-0.201121	0.555112	-0.300121	0.0606374	-0.099	0.577847		10.0659	10.3498	10.4399	10.2943	10.2696	10.2066	10.0021	9.8538	10.1203	9.96951	9.94556	9.93669
ENSMUSG00000040618	Pck2	0.36105	0.184311	0.350071	0.0609447	-0.0109794	0.961687		7.76661	7.5746	7.73964	7.5939	8.02493	8.17804	8.01147	7.87239	7.85586	8.26326	7.89237	7.98584
ENSMUSG00000073775	Kti12	0.010913	0.977444	0.213766	0.0610392	0.202853	0.080976		9.49388	9.60465	9.62813	9.69134	9.71345	9.47506	9.60932	9.65678	9.7795	9.79871	9.90659	9.78548
ENSMUSG00000063445	Nmral1	0.129208	0.799931	0.323562	0.0620261	0.194354	0.270145		8.12964	8.47442	8.42083	8.16334	8.33789	8.33389	8.58896	8.45156	8.45941	8.77135	8.55385	8.67595
ENSMUSG00000089704	Galnt2	-0.157953	0.717374	-0.301722	0.0620869	-0.14377	0.394815		10.9957	10.9609	10.5171	10.9493	10.6573	10.7791	10.7305	10.6742	10.4131	10.473	10.6414	10.722
ENSMUSG00000035969	Rusc2	-0.0608596	0.934204	-0.398298	0.062212	-0.337439	0.118237		10.1656	9.90819	9.72881	9.99642	9.80329	10.0104	9.86849	9.90269	9.10145	9.48485	9.66508	9.88401
ENSMUSG00000034748	Sirt6	0.419603	0.157981	0.392653	0.0624972	-0.0269501	0.914845		7.29803	7.15058	7.2269	7.50059	7.44259	7.5493	7.92541	7.87239	7.53172	7.71096	7.77547	7.69916
ENSMUSG00000025351	Cd63	-0.401414	0.311876	0.432072	0.0625175	0.833486	0.00123743		7.50252	7.33539	7.5965	7.33355	7.14354	7.01971	6.94895	7.103	8.26974	7.85816	7.6691	7.59813
ENSMUSG00000028189	Ctbs	-0.262549	0.326694	-0.295089	0.0629952	-0.0325396	0.867721		8.35332	8.33197	8.29253	8.14103	8.02493	7.98521	8.11508	7.96396	8.17009	8.05414	7.82585	7.89291
ENSMUSG00000024759	Atl3	0.0747908	0.875699	-0.28321	0.0630308	-0.358	0.0222518		12.2371	11.9045	12.1045	11.903	12.0598	12.1413	12.2061	12.0641	11.6236	11.5878	11.841	11.9612
ENSMUSG00000031256	Cstf2	0.0720182	0.88699	-0.291116	0.0630485	-0.363134	0.0237099		8.91959	8.86996	8.7675	8.76183	8.79328	8.86257	9.0934	8.84528	8.36769	8.44097	8.68587	8.65723
ENSMUSG00000029605	Oas1b	0.711567	0.0492242	0.555647	0.0634461	-0.15592	0.631277		6.73562	6.47933	5.98736	6.01117	7.11205	7.03151	7.26151	6.62196	6.68163	6.94309	6.91646	6.93781
ENSMUSG00000056612	Ppp1r14b	-0.0626062	0.934204	0.405488	0.0639687	0.468094	0.0379027		8.92814	9.19607	9.38603	9.48979	9.40672	9.01894	9.11578	9.23849	9.88251	9.81493	9.58141	9.32796
ENSMUSG00000047098	Rnf31	0.44567	0.148138	0.413507	0.0639966	-0.0321634	0.905706		9.73528	9.74366	9.10085	9.18903	9.84699	9.94169	10.045	9.82403	9.94413	9.64284	9.83152	10.0887
ENSMUSG00000004562	Arhgef40	-0.115429	0.865998	-0.411239	0.0640959	-0.29581	0.187632		9.06869	8.75938	8.68342	8.93393	8.77328	8.73486	8.56476	8.92808	8.08625	8.28808	8.61601	8.76312
ENSMUSG00000052336	Cx3cr1	-0.199946	0.913134	0.974759	0.0640959	1.17471	NA		4.90118	5.38394	4.78411	5.07463	4.7219	5.12545	4.66381	4.96195	6.63518	5.74824	6.02943	4.83787
ENSMUSG00000073684	Faap20	0.00255192	0.996407	0.389835	0.0643122	0.387284	0.0697612		8.96458	9.00634	8.91222	9.21863	9.19507	8.92083	9.14055	8.84157	9.63944	9.64604	9.09826	9.19588
ENSMUSG00000022408	Fam83f	-0.688249	0.309837	-0.76166	0.0643122	-0.073411	NA		7.16944	6.46178	6.65037	7.47406	6.66818	5.50985	6.56575	6.33586	6.48613	6.45141	6.11296	5.93319
ENSMUSG00000042790	Rnf214	-0.103733	0.755929	-0.218247	0.0643122	-0.114514	0.34853		9.94763	10.0646	9.88242	9.86985	9.79505	9.85303	9.77842	9.9309	9.56912	9.71984	9.8129	9.78692
ENSMUSG00000020097	Sgpl1	-0.053857	0.899646	-0.242519	0.0643122	-0.188662	0.154958		11.8653	12.0776	11.8735	12.1295	11.8246	12.0185	11.9042	11.9949	11.6002	11.7434	11.7346	11.9011
ENSMUSG00000074272	Ceacam1	-0.0659133	0.914528	-0.343286	0.064321	-0.277372	0.13829		12.3353	12.3851	12.4487	12.0751	12.1306	12.3311	12.2485	12.2902	11.6162	11.8428	12.1677	12.1946
ENSMUSG00000048120	Entpd1	0.917102	0.0495375	0.7178	0.064321	-0.199302	0.642791		7.91723	7.22529	6.66639	6.79046	7.9378	8.53381	8.32172	7.58351	8.23901	7.66959	7.92162	7.89291
ENSMUSG00000032350	Gclc	0.0375333	0.965236	-0.425389	0.064321	-0.462922	0.0486878		14.1013	13.7738	14.0449	14.1626	13.7977	14.3478	14.1133	13.9448	13.1562	13.5322	13.6645	13.9478
ENSMUSG00000000420	Galnt1	-0.0283501	0.908134	-0.138716	0.0643659	-0.110366	0.145886		10.8194	10.7539	10.8233	10.7864	10.7726	10.7382	10.79	10.77	10.605	10.6621	10.6476	10.7114
ENSMUSG00000040297	Suco	-0.105676	0.812811	-0.28142	0.0643659	-0.175744	0.258075		9.1537	9.06273	9.10085	9.12794	9.0777	8.78452	9.17026	8.96605	8.96414	8.85123	8.87121	8.6287
ENSMUSG00000074582	Arfgef2	-0.153908	0.747967	-0.316256	0.0645348	-0.162348	0.358347		11.5226	11.4513	11.1673	11.2613	11.0147	11.3254	11.2645	11.194	10.8885	10.8297	11.1917	11.218
ENSMUSG00000006215	Zbtb17	0.107031	0.802412	0.272273	0.0645348	0.165242	0.26891		9.27697	8.97884	9.18665	9.00669	9.2896	9.14107	9.12132	9.33664	9.3203	9.26082	9.50616	9.4598
ENSMUSG00000028405	Aco1	-0.0687262	0.850308	-0.217689	0.0645423	-0.148963	0.211744		13.4892	13.4833	13.398	13.5695	13.3589	13.4456	13.4464	13.4179	13.0847	13.1711	13.3799	13.4128
ENSMUSG00000021886	Gpr65	0.879707	0.127021	0.789552	0.0646723	-0.0901542	NA		6.33424	5.80169	5.5077	5.02675	6.7523	6.56362	6.73432	6.20338	7.03165	6.16028	6.45459	6.18039
ENSMUSG00000041298	Katnal1	-0.254458	0.708296	-0.474403	0.0646723	-0.219945	0.414874		8.27512	7.89537	7.5965	7.50932	7.64687	7.60564	7.73615	7.40399	7.23221	7.36202	7.29288	7.63047
ENSMUSG00000079037	Prnp	0.223204	0.377044	0.266845	0.0647764	0.0436413	0.796279		10.1028	10.0068	10.2603	10.1199	10.4003	10.3793	10.2737	10.3335	10.609	10.4616	10.2592	10.1985
ENSMUSG00000052812	Atad2b	0.0220097	0.96658	-0.259773	0.0648367	-0.281783	0.0492548		9.43716	9.56205	9.57608	9.28881	9.4388	9.44007	9.61522	9.46757	9.03443	9.18504	9.30774	9.30209
ENSMUSG00000034774	Dsg1c ENSMUSG00000034774	-0.126581	0.899828	-0.57702	0.0648769	-0.450439	0.155254		7.76661	7.13958	7.84895	7.65028	7.11205	7.50766	7.42277	7.87239	7.37095	6.59974	7.16173	7.04727
ENSMUSG00000048612	Myof	0.688636	0.574508	1.04126	0.0648769	0.352624	0.566409		6.59964	6.73447	5.5077	4.81757	6.77928	7.06634	6.96136	6.10778	7.78672	6.67693	6.63496	7.05682
ENSMUSG00000056429	Tgoln1	-0.087409	0.859872	-0.297626	0.0649519	-0.210217	0.197353		11.8102	12.1894	12.143	12.0215	12.004	12.1393	11.8228	11.8547	11.5551	11.7104	11.9344	11.7777
ENSMUSG00000045205	Dpy19l4	0.197887	0.843871	-0.611945	0.065011	-0.809833	0.0176773		7.34982	7.07179	6.92792	6.90081	6.9193	7.29894	7.63906	7.11534	6.46857	5.88465	6.60642	6.85264
2410131K14RIK	NA	-0.327673	0.35677	-0.38121	0.065011	-0.0535368	0.830063		8.0794	8.55111	8.55594	8.47568	8.1439	8.11843	7.87382	8.25361	8.2748	8.09221	7.9446	7.86056
ENSMUSG00000024830	Rps6kb2	0.0357974	0.925547	0.207435	0.065011	0.171638	0.130369		9.71896	9.81623	9.71155	9.89006	9.7734	9.87285	9.7102	9.92214	10.0274	10.0587	9.93556	9.94056
ENSMUSG00000047731	Wbp1l	-0.225174	0.254403	-0.23649	0.0650222	-0.0113157	0.942914		13.4611	13.5918	13.3289	13.4858	13.1436	13.3608	13.1313	13.3287	13.0869	13.1749	13.3148	13.3425
ENSMUSG00000009741	Ubp1	-0.0825725	0.844188	-0.253162	0.065087	-0.170589	0.22138		11.2694	11.4015	11.3099	11.3887	11.1864	11.3655	11.1721	11.3106	11.0477	10.8395	11.247	11.1977
ENSMUSG00000070594	Cfhr4	0.153587	0.69417	-0.279756	0.0651894	-0.433343	0.0061895		13.2806	13.2177	13.3452	13.1622	13.2436	13.404	13.4736	13.4922	12.692	12.9237	13.0246	13.2058
ENSMUSG00000058558	Rpl5	-0.077755	0.851508	0.246888	0.0651894	0.324643	0.0188768		13.1946	13.3704	13.4443	13.4896	13.2931	13.3033	13.264	13.3434	13.6808	13.7874	13.6178	13.3876
ENSMUSG00000049482	Ctu2	-0.126655	0.786018	0.293772	0.0652844	0.420427	0.0113534		9.12674	9.02139	9.05899	9.35816	9.05304	8.93347	8.97293	9.12099	9.59968	9.55014	9.27185	9.3041
ENSMUSG00000031731	Ap1g1	-0.0071749	0.985905	-0.221814	0.0653018	-0.214639	0.0784266		11.6839	11.7441	11.5527	11.5134	11.5875	11.602	11.6629	11.6247	11.2024	11.417	11.4433	11.5358
ENSMUSG00000079457	Gm7609	0.81242	0.408868	0.996339	0.0653018	0.183919	NA		5.23074	4.90161	4.59621	4.27794	6.29081	5.36813	5.29369	4.58976	5.63029	5.46843	5.98578	5.63468
ENSMUSG00000054499	Dedd2	-0.0685219	0.825484	0.188789	0.0653842	0.25731	0.0154559		10.0385	10.0173	9.9592	9.97134	9.9002	9.96496	9.90589	9.94479	10.328	10.1991	10.1147	10.0911
ENSMUSG00000037669	Ldah	-0.036226	0.931468	-0.228795	0.0654558	-0.192569	0.124756		10.8691	11.1617	11.0317	10.9905	11.0546	10.9151	10.9268	11.0211	10.6	10.8376	10.8589	10.8387
ENSMUSG00000032561	Acp3	-0.0206159	0.985575	-0.605649	0.0654651	-0.585033	0.0794237		8.06913	8.57579	7.97005	7.47406	8.39571	7.75547	7.76475	8.19667	7.65324	7.1132	7.64124	7.46816
ENSMUSG00000022051	Bnip3l	-0.100887	0.62687	-0.164878	0.0655908	-0.0639908	0.507445		11.5231	11.6498	11.6551	11.5408	11.4474	11.5761	11.4927	11.4499	11.3854	11.5131	11.4153	11.3937
ENSMUSG00000026436	Elk4	0.0938481	0.947762	-0.749029	0.0655908	-0.842877	0.0435702		9.20849	8.84648	8.05159	7.99938	8.4471	8.83926	8.82458	8.7094	7.20066	7.48636	8.28791	8.25008
ENSMUSG00000021884	Hacl1	-0.0998792	0.860923	-0.341824	0.0655908	-0.241945	0.19739		13.7835	13.5512	14.0776	13.9588	13.9331	13.7415	13.4683	13.8415	13.3153	13.635	13.5015	13.5853
ENSMUSG00000023806	Rsph3b	-0.54712	0.215766	-0.549412	0.0655908	-0.00229188	0.995804		9.4958	8.39343	8.44425	8.63185	8.34694	8.30986	8.12615	8.31376	8.26466	8.37043	8.20468	8.25008
ENSMUSG00000002602	Axl	0.565465	0.341862	0.649414	0.0656899	0.0839496	0.842066		9.95043	9.10291	8.90549	8.51091	9.61391	10.0588	9.89461	9.49144	10.1118	9.50851	9.89926	9.88266
ENSMUSG00000055762	Eef1d	-0.107109	0.845784	0.329839	0.0656899	0.436948	0.0184122		11.4587	11.6313	11.7869	11.9321	11.6696	11.5619	11.5302	11.6567	12.2392	12.211	11.8611	11.8034
ENSMUSG00000038085	Cnbd2	0.521931	0.777299	1.1715	0.0657306	0.649572	NA		4.2733	5.62375	5.61063	3.67803	5.80486	5.72861	5.25388	5.01561	6.13196	6.4708	5.25044	6.23189
ENSMUSG00000024085	Man2a1	-0.228376	0.619988	-0.369996	0.0660836	-0.14162	0.515077		12.7059	13.1549	12.5273	12.4345	12.3982	12.5097	12.5318	12.5757	12.2499	12.2559	12.5614	12.3657
ENSMUSG00000022946	Dop1b	-0.324034	0.631501	-0.535062	0.0660999	-0.211028	0.498945		11.1828	11.2885	10.1103	10.8078	10.504	10.6073	10.8133	10.4119	10.2154	10.186	10.4837	10.599
ENSMUSG00000033777	Tlr13	0.788573	0.487481	1.0544	0.0660999	0.265828	NA		5.85	5.49163	4.89702	4.27794	5.48247	6.65799	5.9458	5.46467	6.72663	5.56183	6.00777	6.3762
ENSMUSG00000020955	Ap4s1	-0.0515397	0.938673	0.353275	0.0662642	0.404814	0.0411956		8.49037	8.8329	8.84344	8.77638	8.73244	8.47453	8.66301	8.86734	9.23722	9.28157	8.91841	8.88072
ENSMUSG00000028445	Enho	0.168574	0.843871	0.511944	0.0667288	0.34337	0.225866		10.1883	10.8839	10.8871	10.8025	10.5654	10.8934	11.0925	10.9419	11.1911	11.7048	10.8198	11.0429
ENSMUSG00000005413	Hmox1	0.452573	0.606993	0.715345	0.0667975	0.262772	0.535531		10.279	9.65956	8.95524	8.78719	9.84379	10.3712	10.0653	9.59202	10.6348	9.99987	10.1767	10.1424
ENSMUSG00000038622	Med30	-0.0441579	0.95324	0.384486	0.0667975	0.428644	0.0460367		7.54757	7.49056	8.02699	7.8002	7.49236	7.675	7.60782	7.94334	8.20231	8.11087	8.12141	7.9958
ENSMUSG00000044206	Vsig4	0.520221	0.32241	0.582238	0.0667975	0.0620174	0.872894		10.0187	9.04516	8.98108	8.81212	9.51503	10.1139	9.84524	9.73285	9.91689	9.83939	9.98212	9.7725
ENSMUSG00000040675	Mthfd1l	0.646479	0.554765	0.931774	0.0669859	0.285295	NA		5.80123	4.6145	4.89702	4.63803	5.63798	5.78547	6.08841	4.90621	6.13196	5.61511	5.66446	6.23189
ENSMUSG00000037487	Ubr5	-0.0398404	0.942838	-0.301661	0.0669859	-0.261821	0.114977		11.9662	12.0259	11.6521	11.6716	11.7257	11.8366	11.8485	11.7825	11.3619	11.3713	11.6374	11.7422
ENSMUSG00000004837	Grap	0.265403	0.646526	0.438953	0.0672261	0.17355	0.49247		6.97429	7.04846	7.17186	6.90081	7.33758	7.30867	7.21043	7.2779	7.8286	7.1008	7.32827	7.49651
ENSMUSG00000049553	Polr1a	0.178327	0.738261	0.352222	0.0673647	0.173895	0.382465		9.59212	9.76885	9.24382	9.38925	9.73256	9.46422	9.86354	9.67148	9.61372	9.87349	10.0178	9.91584
ENSMUSG00000053168	9030619P08Rik	-0.297077	0.850308	0.920577	0.067488	1.21765	0.0192389		6.43358	7.35453	7.39974	8.04816	7.16416	7.37501	6.42946	7.35278	9.04631	8.43851	7.7496	7.55833
ENSMUSG00000039735	Fnbp1l	0.0398932	0.940424	-0.293063	0.0677704	-0.332956	0.0428479		9.78315	9.89354	9.55041	9.79322	9.84379	9.58124	9.96409	9.78593	9.34456	9.39125	9.47493	9.64691
ENSMUSG00000063800	Prpf38a	0.0600363	0.909102	0.288942	0.0677704	0.228906	0.150523		8.48266	8.54696	8.49894	8.11837	8.48447	8.50024	8.5109	8.42701	8.71897	8.77721	8.76547	8.55647
ENSMUSG00000051652	Lrrc3	-0.171197	0.490815	-0.231693	0.0678751	-0.060496	0.674299		12.359	12.3816	12.0461	12.4108	12.0937	12.089	12.2162	12.1401	11.9552	12.1158	12.0754	12.1462
ENSMUSG00000040865	Ino80d	-0.0654982	0.89312	-0.271255	0.0680577	-0.205757	0.168811		9.5503	9.72906	9.60546	9.34113	9.55071	9.50711	9.48804	9.44329	9.3006	9.09572	9.33191	9.43438
ENSMUSG00000032691	Nlrp3	0.701036	0.445895	0.889521	0.0680577	0.188484	NA		5.77622	5.52581	4.6616	4.35751	5.83088	6.10877	5.9458	5.38535	6.39614	5.57981	5.96345	6.05256
ENSMUSG00000024290	Rock1	0.114575	0.792625	-0.276289	0.0680577	-0.390864	0.0121377		10.1728	10.0068	10.1507	9.8783	10.1074	10.1236	10.2499	10.2008	9.50599	9.77842	9.90513	9.90001
ENSMUSG00000016984	Etaa1	-0.0402387	0.960004	-0.400781	0.0680668	-0.360542	0.103928		7.99518	7.77974	7.71675	7.93599	7.85143	7.92322	7.86063	7.63585	7.10165	7.71909	7.31068	7.62406
ENSMUSG00000058690	Ccser2	0.00977628	0.980818	-0.216408	0.0680904	-0.226185	0.0596847		10.5964	10.5531	10.4619	10.5261	10.5261	10.4437	10.6408	10.5637	10.1795	10.3263	10.2592	10.4913
ENSMUSG00000025898	Cwf19l2	0.0217838	0.968955	-0.282425	0.0681194	-0.304209	0.0536934		9.16819	9.03629	9.23041	8.95966	9.07226	9.13288	9.20459	9.08379	8.66604	8.85861	8.67904	9.04329
ENSMUSG00000028458	Tesk1	-0.109355	0.786967	-0.25646	0.0681402	-0.147105	0.308116		9.92077	9.88039	9.78674	10.0026	9.75992	9.71715	9.66159	10.0041	9.565	9.55242	9.66161	9.78835
ENSMUSG00000030315	Vgll4	-0.170555	0.788935	-0.404295	0.0681402	-0.23374	0.303064		10.2176	10.1845	10.3486	9.83726	10.0351	9.95415	9.88812	10.0721	9.68576	9.27744	10.0137	9.94443
ENSMUSG00000032512	Wdr48	-0.0250099	0.968819	-0.31659	0.0681402	-0.291581	0.0970027		9.94903	9.89354	9.90959	9.82506	9.70468	9.91964	9.8865	9.95856	9.21896	9.53179	9.64768	9.84733
ENSMUSG00000061601	Pclo	-0.137397	0.899646	-0.610685	0.0684381	-0.473287	NA		6.11235	6.38937	5.98736	6.01117	6.00101	6.01678	5.9458	6.0575	4.95895	5.46843	5.98578	5.65997
ENSMUSG00000016756	Cmah	-0.0329738	0.948621	-0.26348	0.0685425	-0.230507	0.113717		12.502	12.627	12.9165	12.5143	12.7247	12.4573	12.6665	12.6053	12.3071	12.4067	12.3691	12.4585
ENSMUSG00000015970	Chdh	-0.078055	0.936064	-0.510092	0.0688392	-0.432037	0.125709		13.3287	13.1053	12.6251	12.8065	12.7153	13.0484	13.0265	12.8391	12.0296	12.0933	12.7315	12.879
ENSMUSG00000074472	Zfp872	-0.389727	0.453361	-0.495678	0.0688392	-0.105952	NA		6.70943	6.5138	6.34672	6.62346	6.23342	5.84017	6.44722	6.15638	5.96673	6.24158	6.11296	5.97409
ENSMUSG00000019731	Slc35e1	-0.108955	0.820151	-0.292897	0.0688668	-0.183942	0.260387		11.1649	11.315	10.8313	10.9928	10.9766	10.9644	11.0669	10.9023	10.617	10.7296	10.8414	10.9689
ENSMUSG00000034602	Mon2	0.0148575	0.977444	-0.283028	0.0689178	-0.297886	0.0588637		11.4173	11.3836	11.2828	11.1037	11.2372	11.4075	11.2906	11.3273	10.8686	10.8084	11.1416	11.2191
ENSMUSG00000023009	Nckap5l	0.888869	0.125776	0.784908	0.0689178	-0.10396	NA		5.5878	5.26755	4.84167	4.76017	5.9779	6.21608	5.73066	5.92354	6.33933	5.68321	5.25044	6.03334
ENSMUSG00000033788	Dysf	0.472429	0.30084	0.511394	0.0689333	0.0389651	0.908711		7.71489	7.63848	7.10291	7.03996	7.71833	7.77666	8.18554	7.75108	8.01548	7.56968	7.8504	8.151
ENSMUSG00000034574	Daam1	0.0689394	0.832095	-0.196998	0.069021	-0.265937	0.0173213		11.0522	10.9499	11.2068	11.0106	11.2102	11.1517	11.0932	11.0455	10.8844	10.7609	10.8918	10.9069
ENSMUSG00000032743	D430042O09Rik	-0.0398882	0.965241	-0.448935	0.0694711	-0.409046	0.100562		9.79565	9.88368	9.27288	9.31645	9.59505	9.43786	9.56528	9.61175	8.8019	8.91281	9.30774	9.46519
ENSMUSG00000042046	Dstyk	-0.0791298	0.917834	-0.424796	0.0695641	-0.345667	0.142298		9.38433	9.35186	9.12423	8.93393	9.14927	9.06273	9.13234	9.18094	8.68136	8.30709	9.14117	8.91
ENSMUSG00000073639	Rab18	-0.0973491	0.75087	-0.197942	0.0696805	-0.100593	0.371811		11.7857	11.9595	12.0225	11.74	11.7726	11.797	11.8224	11.7437	11.6122	11.7693	11.6597	11.6872
ENSMUSG00000024055	Cyp4f13	0.0536795	0.896069	0.226257	0.0697539	0.172578	0.167926		11.5833	11.6672	11.8885	11.7566	11.7078	11.8542	11.6738	11.8806	12.0464	12.0036	11.9109	11.8474
ENSMUSG00000025188	Hps1	0.13553	0.781142	0.306611	0.0697539	0.171081	0.321528		8.96734	8.94451	8.65158	8.68294	8.97641	9.1108	9.02706	8.6597	9.16277	9.05293	9.09312	9.18721
ENSMUSG00000062190	Lancl2	-0.203893	0.711955	-0.376362	0.0697586	-0.172469	0.428793		8.41539	8.07924	8.52553	8.1578	8.11771	8.1404	8.24258	7.89405	7.92828	7.65694	8.09597	8.03981
ENSMUSG00000026398	Nr5a2	0.00073822	0.998951	-0.513279	0.0697586	-0.514017	0.0718731		10.7351	10.5899	10.4515	10.4166	10.1468	10.7543	10.8687	10.3282	9.50814	9.87985	10.121	10.4852
ENSMUSG00000026525	Opn3	-0.569699	0.158187	-0.512644	0.0697586	0.0570549	NA		6.11235	6.35175	6.69791	6.25922	5.80486	5.86676	5.73066	5.92354	5.99153	5.95521	5.79665	5.78015
ENSMUSG00000056054	S100a8	0.0436614	0.982642	1.05761	0.0697586	1.01395	NA		5.37101	5.3074	4.12586	4.57284	5.27061	5.29169	4.8884	4.18381	6.46857	6.07412	5.51894	5.19003
ENSMUSG00000040651	Tasor	0.055437	0.929739	-0.338696	0.069774	-0.394133	0.0400285		10.1166	10.1272	10.4423	9.86645	10.3662	10.2937	10.1477	9.99409	9.7065	9.68393	9.90073	9.95212
ENSMUSG00000049624	Slc17a5	-0.120353	0.667074	-0.206845	0.0698044	-0.0864927	0.475168		10.43	10.4489	10.4676	10.4511	10.1763	10.4481	10.2612	10.4169	10.1315	10.2293	10.266	10.3363
ENSMUSG00000022453	Naga	-0.0216366	0.957798	0.204989	0.0698057	0.226626	0.0488443		10.228	10.3688	10.5015	10.4522	10.2897	10.4135	10.3571	10.4131	10.6936	10.5902	10.5868	10.5054
ENSMUSG00000028917	Plekhm2	0.15758	0.619988	0.250361	0.0698057	0.0927812	0.53442		9.58132	9.5245	9.16144	9.39162	9.56046	9.5651	9.62305	9.57648	9.66471	9.75883	9.58141	9.67973
ENSMUSG00000059486	Kbtbd2	-0.00280017	0.994878	-0.277889	0.0698123	-0.275089	0.0759486		9.52237	9.44412	9.55902	9.23188	9.34935	9.44449	9.49018	9.48194	8.9099	9.18357	9.3033	9.24266
ENSMUSG00000078348	Sf3b5	-0.0683916	0.89436	0.284601	0.0698123	0.352993	0.0283773		9.88466	9.8919	10.231	10.2572	10.0392	10.0887	9.93292	9.9671	10.5128	10.406	10.2511	10.2546
ENSMUSG00000038780	Smurf1	-0.104423	0.802412	-0.262874	0.0698304	-0.158451	0.283206		10.2418	10.1341	9.89097	10.0498	9.8754	10.076	9.93135	10.0353	9.77772	9.69634	9.79721	10.0073
ENSMUSG00000045087	S1pr5	-0.131293	0.897797	-0.567622	0.0700367	-0.436328	0.166369		8.44744	8.50901	8.06373	8.87431	8.30112	7.92322	8.51512	8.65125	7.61386	8.30709	7.56913	8.11945
ENSMUSG00000003382	Etv3	-0.0757322	0.899646	-0.332074	0.0700381	-0.256342	0.164532		9.79721	9.57639	9.4637	9.40338	9.53891	9.30318	9.4445	9.6652	9.09288	9.04486	9.34708	9.43621
ENSMUSG00000038225	Primpol	-0.0525378	0.943803	-0.397316	0.0700381	-0.344779	0.119278		7.34982	7.11734	7.39974	7.65816	7.34662	7.32794	7.3205	7.37348	7.1684	6.7502	7.01746	7.09441
ENSMUSG00000000902	Smarcb1	-0.0196741	0.971371	0.270772	0.0700381	0.290446	0.0556307		9.7304	9.86712	9.55257	9.94583	9.84539	9.60908	9.84858	9.73085	10.1875	10.0683	10.0083	9.93021
ENSMUSG00000021281	Tnfaip2	0.275459	0.25351	0.283905	0.0700381	0.00844615	0.965244		10.9106	11.0487	10.4585	10.8794	11.0669	11.1937	11.117	11.0813	11.0813	11.0925	11.1354	11.1847
ENSMUSG00000021710	Nln	-0.0799408	0.812811	-0.208727	0.0700803	-0.128786	0.272222		10.486	10.3342	10.3878	10.3268	10.3359	10.3572	10.4044	10.105	10.2415	10.1742	10.141	10.1525
ENSMUSG00000044068	Zrsr1	-0.242787	0.393994	-0.289915	0.0703599	-0.0471278	0.803152		10.0385	9.91465	9.85298	9.56923	9.69409	9.4467	9.58546	9.71065	9.55256	9.4252	9.62829	9.65164
ENSMUSG00000037110	Ralgapa2 ENSMUSG00000037110	0.11469	0.893223	-0.475892	0.0703926	-0.590582	0.0283714		10.486	10.5099	10.1234	10.1827	10.3718	10.5263	10.4786	10.4206	9.50814	9.34075	10.0981	10.2894
ENSMUSG00000036513	Commd2	-0.195031	0.509222	0.263672	0.0704441	0.458703	0.00292298		9.1366	9.29848	9.23579	9.45177	9.13105	8.95531	9.05048	9.21575	9.62763	9.63641	9.53295	9.37262
ENSMUSG00000026504	Sdccag8	0.00824948	0.989099	-0.325603	0.0704441	-0.333852	0.0675861		8.02734	8.19529	8.16304	7.9553	8.06934	8.16203	8.15345	7.99101	7.92185	7.61833	7.56171	7.94527
ENSMUSG00000025872	Thoc3	-0.00283128	0.994653	0.246349	0.0704736	0.24918	0.0700058		9.80187	10.0188	9.88584	10.1056	9.82449	9.85967	10.0739	10.045	10.222	10.3029	10.1248	10.1514
ENSMUSG00000047248	C2cd3	-0.0651585	0.923059	-0.364028	0.0705378	-0.298869	0.140654		8.96458	9.10856	8.62314	8.62784	8.64712	8.88875	8.79368	8.79246	8.23382	8.40108	8.60163	8.66973
ENSMUSG00000039662	Icmt	-0.23995	0.184311	-0.227712	0.0706466	0.0122376	0.937929		11.2337	11.2151	10.8481	11.1051	10.8762	10.8853	10.853	10.8626	10.8018	10.853	10.9533	10.9135
ENSMUSG00000000791	Il12rb1	0.202076	0.843871	0.589761	0.0706466	0.387685	NA		6.264	6.31313	5.39686	6.01117	6.15317	5.96849	6.33724	6.43766	6.89378	6.41181	6.57731	6.50737
ENSMUSG00000026812	Tsc1	0.0559928	0.933965	-0.356343	0.0706643	-0.412336	0.0412638		10.6036	10.3474	10.321	10.2611	10.3164	10.5775	10.4797	10.3955	9.75617	9.78425	10.1851	10.3284
ENSMUSG00000007379	Dennd2c	-0.0160388	0.992979	-1.09023	0.070692	-1.07419	NA		5.55875	5.65497	4.6616	4.10429	5.02218	4.93754	5.4069	5.06735	3.89151	3.81443	4.61115	4.43098
ENSMUSG00000040658	Dnph1	0.0597566	0.914528	0.300851	0.070692	0.241095	0.149923		8.17341	8.21638	8.47185	8.39312	8.43017	8.25556	8.26278	8.5412	8.69275	8.71146	8.43716	8.59632
ENSMUSG00000067995	Gtf2f2	0.0644099	0.906374	0.298677	0.070692	0.234267	0.158067		8.24809	8.37948	8.3874	8.48899	8.22465	8.55849	8.51932	8.44179	8.64666	8.80613	8.73942	8.46976
ENSMUSG00000017485	Top2b	0.0398485	0.908134	-0.191827	0.0707326	-0.231675	0.0337121		10.7048	10.7753	10.8135	10.6179	10.8423	10.8085	10.6957	10.7254	10.4176	10.6241	10.5573	10.5407
ENSMUSG00000009575	Cbx5	-0.058292	0.899125	-0.252042	0.0708306	-0.19375	0.167212		10.4812	10.4666	10.2695	10.1369	10.4442	10.259	10.2423	10.1921	10.0919	10.004	10.1779	10.1038
ENSMUSG00000030452	Nipa2	0.0110387	0.985575	-0.318617	0.0708306	-0.329655	0.0652636		9.63275	9.65956	9.33683	9.2266	9.39804	9.41552	9.62305	9.50323	8.95787	9.1205	9.19965	9.33387
ENSMUSG00000059555	Tor4a	0.285486	0.568233	0.418225	0.070927	0.13274	0.600954		8.02203	7.5499	7.52801	7.17786	7.73909	7.9973	7.91906	7.87239	8.13714	7.93349	7.9895	8.00076
ENSMUSG00000038507	Parp12	0.459565	0.0898037	0.382719	0.0710122	-0.0768458	0.753057		10.7188	10.5706	10.289	10.2778	10.8542	11.1423	11.1424	10.511	10.9602	10.751	10.7757	10.9363
ENSMUSG00000075528	Aarsd1	-0.0539534	0.904954	0.250057	0.0711947	0.304011	0.0332265		9.89921	9.98083	10.1364	10.1922	10.0196	9.87776	10.0066	10.0988	10.456	10.3263	10.283	10.1413
ENSMUSG00000027309	4930402H24Rik	-0.0131404	0.976207	-0.235187	0.0712667	-0.222047	0.0920126		10.6848	10.7584	10.608	10.6508	10.7455	10.5915	10.6666	10.6458	10.3109	10.2728	10.5328	10.6242
ENSMUSG00000063929	Cyp4a32	-0.168401	0.865055	-0.581231	0.0712667	-0.41283	0.204953		9.6397	9.81105	9.8336	10.4442	9.80329	10.3454	9.1296	9.65678	9.27305	9.21267	9.44703	9.58884
ENSMUSG00000027339	Rassf2	0.323573	0.799931	0.788904	0.0712667	0.465331	NA		6.65558	5.93486	5.57713	5.6176	6.0682	6.53074	6.74871	5.74441	7.24257	6.65166	6.5325	6.54857
ENSMUSG00000028820	Sfpq	0.142576	0.692498	0.252827	0.0712667	0.110252	0.4547		10.8445	11.0597	10.9506	10.8419	11.2039	10.9079	11.1404	11.0054	11.2481	11.153	11.3109	10.9859
ENSMUSG00000019471	Cdc37	0.00459377	0.990005	0.210885	0.071539	0.206291	0.080976		12.0068	12.2007	12.0108	12.0922	12.0001	12.213	12.0486	12.0669	12.2994	12.4412	12.1925	12.2136
ENSMUSG00000059070	Rpl18	-0.183032	0.650672	0.306401	0.0717102	0.489433	0.00582188		13.0042	13.184	13.3295	13.5455	13.0767	13.0915	13.0075	13.2034	13.7354	13.6674	13.5568	13.355
ENSMUSG00000031555	Adam9	-0.039906	0.947762	-0.310827	0.071764	-0.270921	0.118237		11.6429	11.6758	11.432	11.3209	11.3674	11.5609	11.5657	11.4389	10.9981	11.0236	11.3894	11.3993
ENSMUSG00000024014	Pim1	0.879486	0.0012381	0.482775	0.0718337	-0.396712	0.139934		10.0451	9.49677	10.5744	10.4578	11.1034	11.0083	10.8769	11.2937	10.5466	10.6138	10.8391	10.7144
ENSMUSG00000090942	F830016B08Rik	0.239271	0.777299	-0.537188	0.072218	-0.776459	0.0114999		9.19911	8.59202	8.58993	8.61171	8.88929	9.05407	9.07924	9.01628	8.12037	7.83589	7.9784	8.82592
ENSMUSG00000039219	Arid4b	0.0676908	0.916423	-0.354086	0.0722928	-0.421777	0.0368163		9.73366	9.74184	9.65246	9.13642	9.74972	9.44229	9.74471	9.65889	9.22159	9.07051	9.32973	9.30811
ENSMUSG00000020788	Atp2a3	0.13869	0.918546	0.738769	0.0722928	0.600079	NA		5.92019	6.16917	6.80308	6.25922	6.43353	6.7889	6.49921	5.97862	7.37095	7.37237	6.24841	6.85264
ENSMUSG00000028010	Gar1	0.0319783	0.972092	0.466588	0.0722928	0.43461	0.0970683		7.83483	8.06188	8.05767	7.64236	8.43017	7.72673	7.83388	7.61862	8.36295	8.27985	8.57977	8.23333
ENSMUSG00000047454	Gphn	0.0517397	0.89127	-0.209318	0.0722928	-0.261058	0.0283773		11.2817	11.3211	11.4066	11.2536	11.2613	11.3932	11.4136	11.401	11.0544	10.9412	11.1668	11.2527
ENSMUSG00000036478	Btg1	-0.205066	0.692498	-0.36356	0.0723352	-0.158494	0.457711		11.0338	11.25	11.5988	11.5166	11.1481	11.3438	11.2513	10.859	10.8711	11.2021	10.8955	11.0193
ENSMUSG00000031596	Slc7a2	0.0125917	0.988385	-0.447257	0.0725495	-0.459848	0.0684393		13.981	13.8111	13.828	13.4333	13.3617	14.1427	13.8355	13.7108	13.3812	13.1299	13.0682	13.6622
ENSMUSG00000026956	Uap1l1	0.255373	0.72863	0.48535	0.0726977	0.229977	0.410084		8.4632	8.14669	7.67777	8.03612	8.30577	8.46586	8.60091	8.00434	8.91315	8.29353	8.57241	8.51896
ENSMUSG00000030302	Atp2b2	-0.557722	0.489181	-0.740481	0.0727003	-0.182759	NA		7.19798	7.43768	6.1782	6.5576	6.49993	6.42734	6.27894	6.3568	5.91583	6.51819	5.69189	6.53497
ENSMUSG00000035666	Gtf3c4	-0.106309	0.864146	-0.363006	0.0727003	-0.256698	0.208963		10.4037	10.2889	9.85123	9.84418	10.0025	9.86627	10.1064	10.069	9.67814	9.55923	9.82843	9.94056
ENSMUSG00000030555	Ttc23	0.0212299	0.971377	0.297152	0.0727003	0.275922	0.098193		10.5446	10.552	10.4722	10.2258	10.6455	10.3828	10.5574	10.2892	10.9356	10.6263	10.8229	10.5958
ENSMUSG00000031974	Abcb10	-0.0882004	0.767503	-0.189724	0.0727467	-0.101524	0.351055		11.2158	11.2039	11.2205	11.2418	11.0225	11.1348	11.1774	11.1903	10.8585	11.0556	11.0412	11.1505
ENSMUSG00000036733	Rbm42	-0.0749224	0.881306	0.284697	0.0727467	0.359619	0.0268983		10.8286	11.1927	10.9341	11.123	10.9193	10.8942	10.9819	11.0096	11.393	11.5248	11.1693	11.1161
ENSMUSG00000036249	Rbm43	0.258832	0.619988	0.405142	0.0727467	0.14631	0.548261		7.37503	7.47315	7.57968	7.32367	7.9318	7.60564	7.84732	7.29969	7.9911	7.95431	7.64124	7.72934
ENSMUSG00000006611	Hfe	-0.208527	0.321857	-0.228166	0.0732563	-0.0196391	0.900524		11.1637	11.0915	11.2789	11.4011	10.9419	11.1134	10.9781	11.0813	10.8467	11.0652	11.0793	11.0369
ENSMUSG00000024213	Nudt3	-0.0195733	0.965607	0.217633	0.0732563	0.237206	0.0542332		10.0659	10.0834	10.1364	10.1717	10.2371	10.0059	9.98247	10.1402	10.4108	10.4216	10.1983	10.2813
ENSMUSG00000024851	Pitpnm1	0.37784	0.597714	0.576683	0.0735435	0.198844	0.571901		8.57983	8.31741	7.44687	8.23356	8.4513	8.87572	8.52769	8.397	9.21896	8.45321	8.66872	8.63827
ENSMUSG00000025006	Sorbs1	-0.0893024	0.89312	-0.364389	0.0735435	-0.275087	0.177113		11.3841	10.8872	11.1581	10.897	10.9486	11.0553	11.0619	10.9608	10.5777	10.4116	10.8799	10.9915
ENSMUSG00000042202	Slc35e2	-0.21608	0.330419	-0.239019	0.0736297	-0.0229387	0.888912		10.9725	11.2487	11.2034	10.9661	10.7951	11.0098	10.9189	10.8161	10.982	10.8908	10.7555	10.8213
ENSMUSG00000054764	Mtnr1a	-0.297625	0.745126	-0.590799	0.0737431	-0.293174	NA		6.38477	6.56401	6.28581	6.95298	6.65367	6.19525	6.25897	5.92354	5.86306	5.74824	6.19191	6.19777
ENSMUSG00000009828	Cilk1	-0.0657684	0.912247	-0.323972	0.0737731	-0.258203	0.156565		9.64316	9.5075	9.52209	10.0347	9.64725	9.60316	9.67107	9.58759	9.23463	9.40266	9.25356	9.56394
ENSMUSG00000021929	Kpna3	-0.0177096	0.959458	-0.169968	0.0737731	-0.152259	0.111467		10.38	10.357	10.3695	10.3044	10.2803	10.3502	10.4067	10.3014	10.1329	10.2927	10.131	10.1625
ENSMUSG00000072494	Ppp1r3e	-0.102714	0.926158	-0.601476	0.0738366	-0.498762	0.141073		7.51769	7.04846	6.69791	7.19962	6.94336	6.99581	7.1789	7.06533	6.13196	6.19568	6.6904	7.05682
ENSMUSG00000021054	Sgpp1	-0.033212	0.940424	-0.238392	0.0738366	-0.20518	0.1256		11.3059	11.2131	11.5962	11.471	11.2868	11.3898	11.4488	11.3529	11.0602	11.2354	11.1108	11.246
ENSMUSG00000025862	Stag2	0.146268	0.763361	-0.307977	0.0738366	-0.454245	0.0101598		10.7465	10.5858	10.9083	10.5422	10.7549	10.8942	10.881	10.8617	10.1161	10.2666	10.5507	10.5958
ENSMUSG00000018166	Erbb3	0.093778	0.904954	-0.434274	0.0741749	-0.528052	0.0339859		12.6427	12.7387	12.5287	12.5361	12.5041	13.0377	12.6741	12.5526	11.6414	12.1097	12.2479	12.5709
ENSMUSG00000030935	Acsm3	-0.0512918	0.962072	-0.516902	0.0741793	-0.46561	0.109358		11.2457	10.7886	11.0371	10.781	10.7179	11.0083	10.9542	11.0013	9.92173	10.0082	10.9455	10.7023
ENSMUSG00000032324	Tspan3	0.0712651	0.926158	0.400522	0.0741793	0.329257	0.142298		7.03881	6.83332	7.12626	6.96573	7.05798	7.29894	7.00996	6.84587	7.64545	7.20293	7.37131	7.30942
ENSMUSG00000027761	Aadac	-0.10334	0.802412	-0.256755	0.0743358	-0.153414	0.293744		14.3361	14.2712	14.6826	14.5915	14.4226	14.4173	14.2297	14.4295	14.1428	14.332	14.1774	14.2355
ENSMUSG00000025408	Ddit3	-0.0550222	0.96027	0.538638	0.0743358	0.59366	0.0527686		8.3104	8.79486	8.02699	8.61576	8.15425	8.2199	8.87792	8.27026	9.28062	9.1128	8.56131	8.94899
ENSMUSG00000024892	Pcx	-0.252597	0.209218	-0.245308	0.0743358	0.00728886	0.965747		14.5954	14.5481	14.1946	14.6283	14.1898	14.2866	14.2655	14.2526	14.2272	14.1352	14.3347	14.3198
ENSMUSG00000032712	Resf1	-0.692378	0.159559	-0.633234	0.0743358	0.0591438	0.892651		9.99448	9.38249	9.87037	8.99741	9.29896	8.7167	8.5109	9.05204	9.43772	8.62537	9.14117	8.55647
ENSMUSG00000015542	Nat9	-0.0124001	0.985905	0.381121	0.0748585	0.393521	0.0685768		9.94342	10.0962	10.4665	10.4442	10.4079	10.1817	10.1382	10.2252	10.9547	10.6387	10.5338	10.3431
ENSMUSG00000060012	Kif13b ENSMUSG00000060012	-0.0766267	0.914528	-0.388409	0.0751512	-0.311782	0.155076		11.4724	11.4546	10.9233	11.1802	10.9874	11.2828	11.277	11.2271	10.596	10.7693	10.8725	11.2334
ENSMUSG00000032060	Cryab	0.137301	0.856717	0.433425	0.0752209	0.296124	0.225866		6.77404	6.65948	6.72874	6.9909	7.18449	6.84348	6.83217	6.80073	7.51472	7.22594	7.07066	6.99855
ENSMUSG00000090077	Lime1	0.230326	0.32241	0.249808	0.0752209	0.019482	0.908711		9.26128	9.40562	9.10966	9.27351	9.59694	9.34397	9.50721	9.52189	9.56293	9.34601	9.60323	9.5437
ENSMUSG00000069769	Msi2	0.121241	0.792757	-0.28664	0.0752209	-0.407882	0.0134716		9.56133	9.52027	9.67242	9.23978	9.49686	9.68389	9.69542	9.62692	9.03443	9.21555	9.21863	9.3935
ENSMUSG00000038485	Socs7	-0.104514	0.865055	-0.35626	0.0752209	-0.251745	0.212188		9.78629	9.8368	9.38361	9.45856	9.41104	9.52601	9.45989	9.69429	9.29064	8.95646	9.33843	9.47768
ENSMUSG00000033735	Spr	-0.0456901	0.932259	0.282403	0.075412	0.328093	0.0428479		12.1756	12.2836	12.4508	12.6526	12.3196	12.3451	12.3038	12.4519	12.8619	12.7374	12.567	12.5469
ENSMUSG00000035399	Oser1	-0.162503	0.674605	-0.277507	0.0756761	-0.115004	0.490086		8.87611	9.07432	9.1783	9.1251	8.7496	9.03075	8.84816	8.97962	8.64275	8.75166	8.79422	8.95666
ENSMUSG00000042744	Hectd4	-0.148239	0.816534	-0.387905	0.0758222	-0.239666	0.278175		10.3965	10.4589	9.97536	9.93127	9.953	10.0645	10.0909	10.1371	9.4865	9.69222	9.95549	10.0876
ENSMUSG00000033021	Gmppa	-0.0846073	0.862326	0.283163	0.0762029	0.36777	0.0237265		10.5911	10.77	10.6448	10.8693	10.6817	10.4634	10.8371	10.5422	11.1198	11.147	10.8291	10.8977
ENSMUSG00000024391	Apom	0.0469316	0.937218	0.306416	0.0762796	0.259485	0.133657		13.0332	13.4245	13.2792	13.2571	13.1905	13.4275	13.2317	13.3464	13.4737	13.878	13.429	13.4108
ENSMUSG00000001151	Pcnt	-0.0771273	0.893192	-0.313611	0.0765136	-0.236484	0.182252		8.99742	9.15297	8.81138	8.80859	9.0024	8.92083	8.77973	8.777	8.52881	8.46293	8.8682	8.67284
ENSMUSG00000054203	Ifi205a	0.865561	0.510526	1.16042	0.0765694	0.294862	NA		4.47333	4.0828	4.12586	4.87278	4.77649	5.36813	5.81514	4.18381	5.94151	5.54363	5.45635	4.37099
ENSMUSG00000026014	Raph1	-0.00592313	0.992979	-0.379751	0.0766801	-0.373828	0.0831491		11.4552	11.5015	10.8794	11.1159	11.2714	11.1851	11.4652	11.0655	10.6	10.8777	10.9355	11.0709
ENSMUSG00000036820	Amdhd2	0.0362308	0.950823	0.300276	0.0767256	0.264045	0.119548		9.75622	9.64797	9.92299	10.0498	9.63622	9.91168	10.0319	9.94479	10.2671	10.2435	9.99731	10.0782
ENSMUSG00000025384	Faap100	-0.00815758	0.987774	0.272754	0.0767256	0.280912	0.0700058		8.47102	8.47442	8.21842	8.36452	8.40006	8.47885	8.21175	8.41208	8.8089	8.53841	8.62671	8.65409
ENSMUSG00000069206	Zfp874a	-0.0795808	0.843022	-0.23249	0.0767684	-0.152909	0.249918		9.64834	9.56616	9.6882	9.61447	9.52304	9.5992	9.50085	9.57871	9.15181	9.54214	9.40208	9.45439
ENSMUSG00000063362	Alg11	-0.0471413	0.89909	-0.20011	0.0769003	-0.152968	0.176016		10.145	10.2714	10.1914	10.2765	10.2779	10.0267	10.1852	10.1979	9.97243	9.96866	10.1385	10.0061
ENSMUSG00000044864	Ankrd50	-0.0605998	0.944691	-0.453967	0.0770445	-0.393367	0.126157		8.96181	8.8832	8.56023	8.36932	8.61378	8.88225	8.56476	8.52741	8.09199	7.87282	8.42087	8.57985
ENSMUSG00000018541	Cwc25	-0.0643103	0.911143	-0.309216	0.0770618	-0.244906	0.162437		9.11182	8.985	9.01588	8.77638	9.00812	8.70201	8.83473	9.08379	8.52031	8.55668	8.8286	8.7602
ENSMUSG00000085438	Oip5os1	0.0457838	0.941044	-0.331647	0.0770618	-0.37743	0.0470565		8.98109	8.42999	8.72607	8.56638	8.81951	8.52131	8.8006	8.78861	8.34862	8.27158	8.3793	8.45539
ENSMUSG00000011114	Tbrg1	0.0149622	0.97677	0.267942	0.0770618	0.252979	0.0969874		10.7343	10.8847	10.7529	10.7746	10.8486	10.8457	10.962	10.5156	11.0921	11.2162	10.9952	10.8957
ENSMUSG00000022814	Umps	-0.123015	0.728474	0.229802	0.0770618	0.352817	0.00822111		10.3644	10.3233	10.1983	10.4397	10.2261	10.0845	10.3286	10.1964	10.626	10.6626	10.5693	10.3778
ENSMUSG00000029610	Aimp2	-0.0562961	0.936469	0.356737	0.0771721	0.413033	0.0445813		8.59063	8.47004	8.35317	8.90774	8.70807	8.40819	8.49818	8.52741	9.0986	9.02695	8.96411	8.67284
ENSMUSG00000098112	Bin2	0.576051	0.419812	0.694386	0.0771721	0.118336	0.792907		6.98524	6.49667	5.96163	5.98636	6.90712	7.29894	7.21043	6.29304	7.41744	7.05012	6.93952	6.91699
ENSMUSG00000021796	Bmpr1a	0.0644517	0.858639	-0.209764	0.0771721	-0.274216	0.0234112		10.0293	10.2279	10.0413	10.1635	10.2225	10.204	10.1905	10.1066	9.88085	9.76277	9.96255	10.0221
ENSMUSG00000011382	Dhdh	-0.0665682	0.902469	-0.29904	0.0771721	-0.232472	0.168811		12.3305	11.9953	12.4061	12.0461	12.1001	12.1882	12.148	12.1177	11.7763	11.6781	12.0774	12.0544
ENSMUSG00000022516	Nudt16l1	-0.142934	0.859904	0.467123	0.0771721	0.610057	0.0234956		8.59422	8.82948	9.23041	9.27607	8.94398	8.78452	8.86477	8.87099	9.87919	9.56826	9.12365	9.19155
ENSMUSG00000018841	Rad51d	-0.0250419	0.944887	-0.18644	0.0771721	-0.161398	0.127188		9.44313	9.49892	9.58242	9.61244	9.49686	9.53225	9.50721	9.50323	9.35654	9.29523	9.30996	9.43621
ENSMUSG00000043940	Wdfy3	0.0217445	0.975853	-0.375161	0.0772189	-0.396906	0.0638363		10.9773	10.8856	10.6569	10.4891	10.7693	10.8382	10.8133	10.7234	10.0905	10.1253	10.5423	10.7084
ENSMUSG00000028032	Papss1	-0.0778699	0.886343	-0.299942	0.0772371	-0.222073	0.192493		9.96849	10.0083	9.73262	9.92639	10.0994	9.74429	9.8767	9.56527	9.49736	9.61259	9.74252	9.59377
ENSMUSG00000024371	C2	0.240351	0.429684	0.294163	0.0773112	0.0538115	0.780361		12.3335	12.7265	12.1093	12.2527	12.5474	12.6394	12.5609	12.7049	12.7293	12.6445	12.6859	12.6109
ENSMUSG00000028466	Creb3	-0.125279	0.753982	0.251358	0.0773616	0.376637	0.0101006		10.4985	10.5989	10.5765	10.8979	10.4473	10.5745	10.5451	10.5341	11.0712	10.8713	10.8429	10.8086
ENSMUSG00000040123	Zmym5	0.0361981	0.935634	-0.229941	0.07751	-0.266139	0.0444967		10.423	10.3676	10.6479	10.2284	10.537	10.4147	10.4203	10.4671	10.2428	10.1749	10.2232	10.1402
ENSMUSG00000002984	Tomm40	-0.0184801	0.973176	0.290718	0.077525	0.309199	0.0627196		10.4027	10.4511	10.7187	10.7573	10.6036	10.3897	10.6106	10.67	11.0726	10.858	10.8903	10.6762
ENSMUSG00000032058	Ppp2r1b	-0.00738478	0.989099	-0.283613	0.0776043	-0.276228	0.0875561		10.0607	10.0173	9.90791	9.78245	9.78343	10.076	9.98552	9.89555	9.49736	9.50263	9.78134	9.84319
ENSMUSG00000019920	Lims1	0.0502347	0.928647	-0.298818	0.077641	-0.349053	0.0428479		9.11681	8.84986	9.15578	8.96602	8.94696	9.10801	9.31025	8.90693	8.62306	8.6638	8.85916	8.76895
ENSMUSG00000021140	Pcnx1	-0.115527	0.828379	-0.315785	0.077641	-0.200258	0.267807		10.6679	10.4545	10.3597	10.3044	10.2261	10.3324	10.3524	10.4367	9.97554	9.87894	10.2626	10.3835
ENSMUSG00000024597	Slc12a2	0.027419	0.967543	-0.322674	0.0779049	-0.350093	0.0576756		8.27065	8.34639	8.44888	8.21766	8.25381	8.43953	8.06421	8.59507	7.87598	8.02162	8.05432	8.05419
ENSMUSG00000037071	Scd1	-0.317622	0.625002	-0.501335	0.0779709	-0.183713	0.552487		18.5214	18.1747	18.0368	17.7556	18.0945	17.9781	17.7337	17.4304	17.529	17.1986	18.0794	17.6426
ENSMUSG00000025737	Wdr24	0.145597	0.66592	0.243544	0.0779709	0.097947	0.504883		9.93073	9.78658	9.64439	9.73854	9.77172	10.0074	9.86684	10.0385	9.90552	9.96866	10.1497	10.0534
ENSMUSG00000048490	Nrip1	-0.0553708	0.940424	-0.388099	0.0783831	-0.332728	0.132052		8.88783	8.85323	8.74505	8.26486	8.67613	8.73846	8.69309	8.49471	8.3293	8.10468	8.60163	8.22911
ENSMUSG00000039747	Orai2	0.225186	0.889632	0.8591	0.0783831	0.633914	NA		5.82582	5.49163	4.4558	4.97723	5.27061	5.60769	5.47773	5.57602	6.66631	6.00928	5.89431	5.50113
ENSMUSG00000041801	Phlda3	0.257624	0.855472	0.78378	0.0783831	0.526156	NA		5.40405	4.67668	5.05138	5.25167	5.41525	5.63888	5.08268	5.21229	6.46857	5.63244	5.51894	5.52885
ENSMUSG00000024349	Sting1	0.485084	0.58016	0.708818	0.0783831	0.223734	0.609792		6.6418	6.65948	5.8256	5.85544	6.43353	7.21863	6.83217	6.43766	7.48883	6.77382	6.73062	6.81936
ENSMUSG00000028145	Them4	-0.312776	0.288247	-0.324684	0.078614	-0.0119072	0.957886		9.49962	9.73273	9.78308	9.85107	9.1258	9.53846	9.46643	9.47955	9.28062	9.6407	9.21863	9.4085
ENSMUSG00000001227	Sema6b	0.175825	0.781004	0.386187	0.0791579	0.210361	0.347292		8.06398	8.16308	7.76217	7.81437	8.08564	8.4217	7.74335	8.20824	8.44153	8.2295	8.27889	8.41511
ENSMUSG00000041977	Arhgef11	0.131849	0.879377	-0.488357	0.0798183	-0.620206	0.0283773		10.2611	10.2421	9.7421	9.86815	10.0196	10.3059	10.2244	10.1462	9.09574	9.15238	9.82224	9.96486
ENSMUSG00000034522	Zfp395	-0.279389	0.754087	-0.563342	0.0798415	-0.283953	0.392056		10.7641	10.6238	10.4585	11.1789	10.0913	10.7597	10.7251	10.3308	9.81292	10.3069	9.7893	10.7465
ENSMUSG00000038708	Golga4	-0.118633	0.8428	-0.343449	0.0799977	-0.224816	0.255883		11.8308	11.7821	11.4506	11.4467	11.4373	11.5502	11.6747	11.4035	10.968	11.1835	11.4599	11.5073
ENSMUSG00000026880	Stom	-0.179495	0.24829	-0.178606	0.0799977	0.000889174	0.995552		11.3877	11.5133	11.3928	11.4261	11.2231	11.3904	11.2607	11.1178	11.3055	11.2774	11.2006	11.2239
ENSMUSG00000086610	Gm15408	-0.238832	0.833519	0.658596	0.0800467	0.897428	0.0199621		7.82266	7.40131	6.78851	7.22105	7.27259	6.81645	7.25144	7.11534	8.50317	7.41305	8.22359	7.62406
ENSMUSG00000039997	Ifi203	0.648349	0.0628856	0.500777	0.0802589	-0.147573	0.638331		8.26167	7.79383	8.08176	7.17786	8.54075	8.62231	8.70421	8.17324	8.44153	8.2295	8.35806	8.47689
ENSMUSG00000090623	Cfhr3	-0.100866	0.83662	-0.285041	0.0803944	-0.184175	0.262988		9.35718	9.40562	9.75339	9.59408	9.49075	9.52392	9.50509	9.19263	9.21634	9.1982	9.22334	9.36495
ENSMUSG00000031816	Mthfsd	-0.0103979	0.981741	0.225289	0.0803944	0.235687	0.0689359		9.08151	9.00331	9.01275	9.16987	9.17489	8.97988	9.113	8.94891	9.28313	9.38743	9.17557	9.3061
ENSMUSG00000025103	Btbd1	-0.120769	0.51325	-0.161732	0.0804352	-0.0409625	0.695151		10.6456	10.6704	10.7696	10.6636	10.5419	10.6083	10.5106	10.607	10.5213	10.6144	10.5147	10.4457
[truncated: 10,206 more rows]

## Sheet: S2b
		Cluster	Control	Control	Control	Control	D21	D21	D21	D21	D42	D42	D42	D42
ENSMUSG00000053168	9030619P08Rik	A	-1.0956	-0.174651	-0.129438	0.518976	-0.365019	-0.154173	-1.09972	-0.176401	1.51713	0.909325	0.220421	0.0291523
ENSMUSG00000030218	Mgp	A	-0.109549	0.206958	0.0453689	-0.742935	-0.993573	-0.438501	-0.702735	-0.441593	1.53474	0.740159	0.221949	0.679712
ENSMUSG00000024029	Tff3	A	-0.698277	0.0754363	-0.628478	-0.211132	-0.501424	-1.3329	0.522733	0.144756	0.724068	1.23209	0.479721	0.19341
ENSMUSG00000079507	H2-Q1	A	0.522024	-0.110664	0.00544285	-0.237741	-0.405624	0.176149	-0.786681	-1.31445	1.27028	0.266165	0.68249	-0.0673938
ENSMUSG00000001506	Col1a1	A	0.694577	0.128057	-0.360478	-0.407383	-0.597387	-0.441993	-0.672429	-0.336942	1.61322	0.142781	0.151441	0.0865305
ENSMUSG00000040592	Cd79b	A	-1.19857	-0.634069	-0.076024	0.00761873	-0.41915	-0.116154	-0.230155	-0.0949957	1.11803	0.816471	0.383268	0.443732
ENSMUSG00000039452	Snx22	A	-0.415221	0.139209	-0.257739	-0.663096	-0.390784	-1.01651	0.11012	-0.167013	1.02125	0.732612	0.382373	0.524805
ENSMUSG00000102059	Gm20257	A	-0.357182	-0.893439	-0.451778	-0.0390245	0.0320629	-0.836643	0.744488	-0.298751	1.00593	0.504228	0.23988	0.35023
ENSMUSG00000003379	Cd79a	A	-0.600118	-1.06952	-0.0623851	-0.115693	-0.52188	0.202977	0.183624	-0.325377	0.909431	0.601933	0.677889	0.119125
ENSMUSG00000067149	Jchain	A	-0.712779	-0.0268828	0.158788	-0.662714	-0.346104	0.0381867	-0.187646	-0.443228	0.883206	1.08646	0.284383	-0.0716722
ENSMUSG00000021208	Ifi27l2b	A	-0.345668	0.230131	-0.444991	-0.143279	-0.286895	-0.720224	-0.0117893	-0.50503	1.10496	0.81364	0.152529	0.156619
ENSMUSG00000040699	Limd2	A	-0.754519	-0.458647	-0.0107585	-0.333359	-0.401023	-0.0242031	-0.204227	-0.0058717	1.11909	0.77508	0.173595	0.12484
ENSMUSG00000086610	Gm15408	A	0.368224	-0.0531222	-0.665923	-0.233387	-0.181845	-0.637986	-0.202999	-0.339091	1.04874	-0.0413881	0.769159	0.169621
ENSMUSG00000000739	Sult5a1	A	-0.793744	-0.465963	-0.543559	-0.164802	0.319128	0.346887	-0.41055	0.191446	0.856024	0.71452	-0.166785	0.117398
ENSMUSG00000049897	Stkld1	A	-0.265973	0.0108761	-0.588097	-0.524505	-0.501846	-0.653187	0.284959	0.271491	0.643545	0.136211	0.399198	0.787328
ENSMUSG00000096215	Smim22	A	-0.388388	0.0162765	-0.36891	0.0259731	-0.528785	-0.110608	-0.787953	0.287087	0.796092	0.831771	0.179017	0.048428
ENSMUSG00000073411	H2-D1	A	-0.577463	-0.373331	-0.325901	-0.13642	-0.0905663	0.173854	-0.390814	-0.276131	1.15104	0.607625	0.163894	0.0742127
ENSMUSG00000074063	Osgin1	A	-0.877531	-0.520347	-0.00387813	-0.706895	0.269034	0.628534	0.102153	0.518942	-0.171204	0.357636	0.32206	0.0814969
ENSMUSG00000034634	Ly6d	A	-0.635841	-0.555614	-0.328448	0.122613	-0.448221	0.37309	-0.281722	-0.321887	0.638178	0.7	0.379121	0.35873
ENSMUSG00000030814	Bcl7c	A	-0.490784	-0.152792	0.353723	0.591831	-0.28032	-0.422644	-0.659477	-0.120881	0.742294	0.64979	0.0148185	-0.225558
ENSMUSG00000003355	Fkbp11	A	-0.535622	-0.322483	-0.652727	-0.00284066	0.0707549	-0.344955	0.118951	-0.279063	0.811602	0.833925	0.124313	0.178145
ENSMUSG00000042041	2010003K11Rik	A	0.242197	0.630059	-0.355326	0.017942	-0.17611	-0.280559	-0.23114	-0.958451	0.55744	0.319451	0.322959	-0.0884627
ENSMUSG00000016495	Plgrkt	A	-0.437063	-0.867063	-0.0793245	-0.215255	0.339571	0.17454	0.0152355	-0.338183	0.798199	0.306891	0.288064	0.0143881
ENSMUSG00000035711	Dok3	A	-0.167224	0.221346	-0.643664	-0.576069	-0.21986	-0.20007	-0.197912	0.0109941	0.935048	0.291839	0.305999	0.239574
ENSMUSG00000104445	Rhbg	A	-0.405475	0.166022	-0.152795	0.149978	-0.0955096	-0.36543	-0.730496	-0.10345	0.902255	0.511101	0.115345	0.00845492
ENSMUSG00000060791	Gmfg	A	-0.477973	-0.522241	-0.287989	-0.192372	-0.0589786	0.15428	-0.198497	-0.214701	0.894678	0.639579	0.128232	0.135984
ENSMUSG00000060950	Trmt61a	A	-0.0236873	-0.0783765	-0.695419	-0.636835	0.0507843	-0.307979	-0.0153111	-0.106071	0.334852	0.601146	0.666582	0.210314
ENSMUSG00000062210	Tnfaip8	A	-0.245659	-0.387564	-0.499973	-0.237193	-0.164362	0.0759674	-0.163776	-0.0256115	1.04557	0.469232	-0.104843	0.238215
ENSMUSG00000046229	Scand1	A	-0.415274	-0.431325	0.22381	0.0753852	0.0636735	-0.226595	-0.639627	-0.156296	0.674421	0.757661	0.114116	-0.0399498
ENSMUSG00000068877	Selenbp2 ENSMUSG00000068877	A	-0.820713	-0.094306	-0.172087	-0.709298	0.399522	-0.150702	0.102902	0.437167	0.352394	0.400255	0.0288674	0.226
ENSMUSG00000041707	Tmem273	A	-0.172175	-0.0865713	-0.541449	-0.617239	0.0650044	-0.175054	0.187476	-0.285647	0.292752	0.807114	0.486244	0.0395445
ENSMUSG00000026574	Dpt	A	0.291789	0.329108	0.205714	-0.202096	-0.358489	-0.763777	-0.60251	0.0749945	0.20231	0.587719	0.268984	-0.033747
ENSMUSG00000049882	Vcpkmt	A	-0.44006	-0.180828	-0.646626	-0.0343709	-0.045546	-0.310818	-0.0477535	-0.0549953	0.732032	0.651968	0.126087	0.25091
ENSMUSG00000046718	Bst2	A	-0.532284	-0.286064	-0.424194	-0.200144	0.00312428	0.325441	-0.0785383	-0.389149	0.74936	0.5325	0.108214	0.191734
ENSMUSG00000004100	Ppan	A	-0.224441	-0.189541	0.00286268	-0.467562	0.30828	-0.627219	-0.336428	0.161636	0.63783	0.256896	0.559412	-0.081726
ENSMUSG00000090083	Rnf8	A	-0.642282	0.0144543	0.405214	0.27811	-0.149907	-0.44129	-0.593727	-0.126472	0.509874	0.404868	0.185008	0.156151
ENSMUSG00000026972	Arrdc1	A	-0.0242837	-0.762605	-0.573465	0.0469463	-0.166645	0.133502	-0.013778	-0.157667	0.666226	0.364177	0.229021	0.258571
ENSMUSG00000041453	Rpl21	A	-0.546755	-0.15618	0.260063	0.250135	-0.0661209	-0.281663	-0.413109	-0.240053	0.717167	0.610447	0.0234254	-0.157357
ENSMUSG00000078153	PSME2b	A	-0.53397	-0.559508	-0.217255	0.0435546	-0.0232143	0.222817	-0.0669645	-0.279077	0.831955	0.418153	0.0153132	0.148196
ENSMUSG00000001918	Slc1a5	A	-0.412846	0.109353	-0.912197	-0.112597	-0.079297	0.00266373	-0.0817064	-0.0216075	0.502062	0.440894	0.196492	0.368786
ENSMUSG00000018459	Slc13a3	A	-0.534786	-0.159843	-0.375199	0.281555	-0.38993	0.0919349	-0.0278721	-0.34134	0.725903	0.535889	0.0538296	0.139858
ENSMUSG00000061232	H2-K1	A	-0.380122	-0.175314	-0.290096	-0.258021	-0.11986	0.173141	-0.357154	-0.237223	0.908179	0.464756	0.200385	0.0713287
ENSMUSG00000025351	Cd63	A	0.054332	-0.112804	0.148306	-0.114643	-0.304647	-0.428482	-0.499238	-0.345188	0.821548	0.40997	0.220911	0.149936
ENSMUSG00000079197	PSME2b	A	-0.657196	-0.335167	-0.141682	0.0621206	-0.00270988	0.142507	-0.115156	-0.311836	0.784732	0.481273	-0.0165406	0.109656
ENSMUSG00000022216	Psme1	A	-0.516927	-0.347901	-0.235074	-0.0446568	0.0294723	0.140845	-0.0720884	-0.296969	0.90271	0.376006	-0.027532	0.0921146
ENSMUSG00000071203	Naip5	A	0.0164906	-0.688091	-0.160393	-0.465065	0.245451	0.262955	-0.280096	-0.0388781	0.708721	0.0598632	0.0754747	0.263569
ENSMUSG00000001588	Acap1	A	-0.237588	-0.685474	-0.272964	-0.0770635	-0.132724	0.163698	-0.152167	-0.0439236	0.7972	0.339376	0.187872	0.113757
ENSMUSG00000022516	Nudt16l1	A	-0.502208	-0.266944	0.133986	0.179644	-0.152444	-0.311905	-0.231652	-0.225437	0.782765	0.471837	0.0272287	0.0951298
ENSMUSG00000049562	Ap5b1	A	0.00812732	-0.956929	-0.177646	-0.326692	0.0125516	0.0653497	0.373485	0.124394	0.245093	0.299198	0.195574	0.137493
ENSMUSG00000095098	Ccdc85b	A	-0.241075	-0.244511	-0.144518	0.0551056	-0.289793	-0.324266	-0.356029	-0.051744	0.680361	0.651406	0.217654	0.0474093
ENSMUSG00000023911	Flywch2	A	-0.557064	-0.498037	-0.230021	-0.296288	0.282929	0.180652	0.153413	-0.0452077	0.367874	0.600326	0.116507	-0.0750843
ENSMUSG00000009772	Nuak2	A	-0.591642	-0.624477	-0.228728	0.0227633	0.122803	-0.234927	0.0943578	0.506318	0.283043	0.234803	0.213216	0.202468
ENSMUSG00000017176	Nt5c3b	A	-0.171864	-0.0543824	-0.476171	-0.615222	-0.247962	0.2359	0.323481	0.0398752	0.259701	0.626812	-0.063422	0.143254
ENSMUSG00000027078	Ube2l6	A	-0.504504	-0.230118	-0.135367	0.0439587	0.0429451	0.160233	-0.0455466	-0.481275	0.80041	0.331657	-0.0324716	0.0500798
ENSMUSG00000067212	H2-T23	A	-0.474142	-0.381557	-0.245356	-0.248975	-0.0581794	0.244092	0.0155802	-0.262584	0.728327	0.344649	0.164825	0.173321
ENSMUSG00000045917	Tmem268	A	0.0342566	-0.35436	-0.585899	-0.352862	0.0720046	-0.143542	0.149347	-0.124329	0.71694	0.3314	0.147343	0.1097
ENSMUSG00000024308	Tapbp	A	-0.329066	-0.145778	-0.428133	-0.289405	-0.0629711	0.301356	0.0570995	-0.340598	0.772678	0.214981	0.0979929	0.151844
ENSMUSG00000049191	Rtl5	A	-0.214394	-0.553463	-0.288006	-0.589354	0.159506	0.18596	-0.0767969	0.356009	0.402352	0.11959	0.259494	0.239102
ENSMUSG00000071451	Psmg4	A	-0.581209	-0.23766	-0.113681	0.201777	-0.195875	-0.0195178	-0.118757	-0.267485	0.739748	0.352288	0.149767	0.090606
ENSMUSG00000035215	Lsm7	A	-0.572306	-0.274196	0.0458816	0.128612	-0.238706	-0.0659759	-0.310706	-0.022323	0.634584	0.508785	0.161306	0.00504352
ENSMUSG00000010358	Ifi35	A	-0.43031	-0.314018	-0.187008	-0.0187617	0.0386954	-0.124055	-0.252777	-0.0952333	0.821637	0.407299	0.101571	0.0529618
ENSMUSG00000039519	Cyp7b1	A	-0.718465	-0.176393	-0.141647	-0.0189922	0.0508623	-0.273855	-0.0302812	0.225863	0.251246	0.683428	0.175927	-0.0276944
ENSMUSG00000049932	H2ax	A	-0.375496	0.15649	-0.225884	0.320731	-0.151187	-0.444821	-0.228773	-0.273888	0.618054	0.431908	0.0252663	0.147599
ENSMUSG00000024871	Doc2g	A	-0.256052	0.0165419	-0.550071	-0.0717376	-0.162752	-0.507507	0.155544	0.101146	0.589263	0.381595	0.0779052	0.226124
ENSMUSG00000010205	Raver1	A	-0.521669	-0.24004	-0.0354143	-0.0129109	-0.0680539	-0.0694647	-0.373246	-0.0382121	0.635322	0.583183	0.0817014	0.0588051
ENSMUSG00000051579	Tceal8	A	0.441273	-0.345979	0.19641	0.0416913	-0.0688713	-0.316237	-0.402443	-0.486673	0.457547	0.343268	0.20642	-0.0664066
ENSMUSG00000001750	Tcirg1	A	-0.293081	-0.0613075	-0.633339	-0.294694	-0.135862	0.235751	0.064636	-0.146371	0.568145	0.386713	0.0653024	0.244108
ENSMUSG00000019194	Scn1b	A	-0.276732	0.120566	-0.387522	-0.55964	-0.289049	0.162073	0.105566	-0.0374462	0.432488	0.58009	0.0649976	0.0846084
ENSMUSG00000065126	Snord104	A	-0.0957752	0.161559	0.12725	0.386875	-0.0939757	-0.772602	-0.265368	-0.18095	0.505958	0.184632	0.0580769	-0.0156808
ENSMUSG00000006589	Aprt	A	-0.361272	-0.106932	-0.0190091	0.109699	-0.344106	-0.19838	-0.310577	-0.12996	0.636282	0.59239	0.0267194	0.105146
ENSMUSG00000067203	H2-K2	A	-0.0249625	-0.179757	-0.608848	-0.104543	0.204983	-0.334426	-0.0793855	0.0283157	0.639591	0.402507	0.158265	-0.101738
ENSMUSG00000048677	Tpcn2	A	0.156383	-0.138594	-0.623623	-0.27606	-0.144966	0.175289	-0.289507	-0.109212	0.535498	0.450478	0.146318	0.117996
ENSMUSG00000074129	Rpl13a	A	-0.410287	-0.144262	0.112292	0.333625	-0.156636	-0.299602	-0.338457	-0.212942	0.589866	0.470898	0.133011	-0.0775073
ENSMUSG00000053604	Rpia	A	0.307631	0.032742	-0.0604637	-0.0571239	-0.143194	-0.399991	-0.531747	-0.188126	0.684238	0.261473	0.12014	-0.0255782
ENSMUSG00000073002	Vamp5	A	-0.535654	-0.189339	-0.219943	-0.327082	-0.0631961	-0.0484009	-0.0925515	0.0557039	0.626064	0.440092	0.21548	0.138826
ENSMUSG00000037499	Nenf	A	-0.418321	-0.237555	0.16686	-0.209778	-0.0953724	-0.28361	-0.200735	-0.132655	0.595273	0.53775	0.121157	0.156987
ENSMUSG00000057322	Rpl38	A	-0.369903	-0.0901099	0.0714302	0.37604	-0.154823	-0.351522	-0.340817	-0.208022	0.623524	0.362475	0.111444	-0.0297149
ENSMUSG00000038274	Fau	A	-0.358346	-0.200127	0.147359	0.295149	-0.211402	-0.18446	-0.477547	-0.138238	0.559479	0.426519	0.176402	-0.034787
ENSMUSG00000061983	Rps12	A	-0.452014	-0.250732	0.12092	0.274132	-0.155065	-0.228847	-0.272237	-0.19502	0.575416	0.451094	0.207635	-0.075282
ENSMUSG00000001034	Mapk7	A	-0.195327	-0.160279	-0.588628	-0.422186	-0.00154815	0.201033	0.203207	0.319577	0.35884	-0.204897	0.0644798	0.425729
ENSMUSG00000085175	Gm11423	A	-0.348525	0.0864926	-0.152345	-0.122933	-0.158354	-0.203461	-0.318786	-0.200702	0.63248	0.555695	0.199318	0.0311228
ENSMUSG00000047721	Bola2	A	-0.484128	-0.166649	0.0531222	0.276139	-0.00187532	-0.322713	-0.309926	-0.219598	0.542736	0.456297	0.0129035	0.163692
ENSMUSG00000066258	Trim12a	A	-0.265411	-0.110448	-0.206196	-0.161043	0.0940197	0.0611232	-0.152691	-0.3703	0.854053	0.135281	-0.0566406	0.178253
ENSMUSG00000029771	Irf5	A	-0.409269	-0.04809	-0.0764147	-0.78507	0.260936	0.061995	0.0429028	0.314854	0.16871	0.310628	0.0784394	0.0803784
ENSMUSG00000060613	Cyp2c70	A	-0.707864	-0.0336224	0.00833554	-0.350217	0.0714046	-0.249074	0.00609648	0.363074	0.365221	0.305432	0.224472	-0.00325797
ENSMUSG00000025492	Ifitm3	A	-0.680817	-0.168932	-0.222726	0.0641138	0.0938352	0.0937838	-0.100578	-0.129776	0.625603	0.329349	0.041909	0.0542345
ENSMUSG00000063268	Parp10	A	-0.313926	-0.153937	-0.36784	-0.413779	-0.120237	0.176356	0.107881	-0.155515	0.633391	0.267916	0.110385	0.229305
ENSMUSG00000047843	Bri3	A	-0.111719	-0.488367	0.235595	-0.0429205	-0.105907	-0.188721	-0.348754	-0.0950835	0.690278	0.227782	0.167614	0.0602038
ENSMUSG00000014633	Cmc2	A	-0.264928	-0.122524	0.144259	0.44319	-0.205736	-0.21369	-0.502106	-0.161693	0.355593	0.488065	0.0577387	-0.0181682
ENSMUSG00000062997	Rpl35	A	-0.400733	-0.194733	0.162943	0.272019	-0.102752	-0.31273	-0.300322	-0.1476	0.46856	0.5342	0.0849604	-0.0638148
ENSMUSG00000074639	Rdh16f2	A	-0.406985	-0.230895	0.11515	-0.0737285	-0.470585	-0.108571	0.097886	-0.115745	0.305219	0.638001	0.0927885	0.157466
ENSMUSG00000086841	2410006H16Rik	A	-0.228396	-0.302502	0.0884321	-0.109909	-0.463004	0.133957	-0.308172	-0.159073	0.524586	0.340929	0.264953	0.218197
ENSMUSG00000063457	Rps15	A	-0.455868	-0.223151	0.151201	0.25405	-0.100384	-0.179308	-0.347988	-0.180032	0.526792	0.414095	0.171711	-0.0311183
ENSMUSG00000022575	Gsdmd	A	-0.443289	-0.186533	-0.263172	-0.244392	-0.0462167	0.135386	0.00882257	-0.210706	0.617393	0.41583	0.0449879	0.171889
ENSMUSG00000025008	Tctn3	A	-0.0174647	-0.117042	-0.62937	-0.376669	-0.0252228	-0.0333968	-0.157398	0.0815526	0.213133	0.355153	0.311697	0.395027
ENSMUSG00000040824	Snrpd2	A	-0.337957	-0.266726	0.210591	0.306392	-0.121888	-0.366124	-0.298217	-0.126353	0.478479	0.443901	0.0613131	0.0165884
ENSMUSG00000032563	Mrpl3	A	-0.575721	-0.620528	0.130624	-0.115839	0.226522	0.109396	0.158419	-0.00089037	-0.00279388	0.305466	0.162461	0.222884
ENSMUSG00000006442	Srm	A	-0.0130405	-0.0901723	-0.295306	0.447007	-0.0592253	-0.5563	-0.161545	-0.252431	0.396779	0.344517	0.145338	0.094379
ENSMUSG00000003500	Impdh1	A	-0.24169	-0.271801	-0.510061	-0.391116	0.0866007	0.288155	-0.141129	0.232904	0.293388	0.0901436	0.423431	0.141174
ENSMUSG00000028069	Gpatch4	A	-0.384237	-0.0233499	-0.276586	-0.239744	-0.0143604	-0.335685	0.00574358	-0.0196079	0.333625	0.626218	0.31352	0.0144648
ENSMUSG00000026946	Nmi	A	-0.467374	-0.0977447	0.0626122	-0.366137	0.0389604	0.155406	-0.0223068	-0.355664	0.579121	0.348909	-0.0214092	0.145626
ENSMUSG00000050002	Idnk	A	-0.524619	-0.374228	0.01917	-0.0268205	-0.00730979	-0.0414386	-0.0988164	-0.0731495	0.637951	0.376991	0.00237973	0.109889
ENSMUSG00000023367	Tmem176a	A	-0.244187	0.267834	-0.205343	0.241473	-0.302949	-0.344765	-0.157739	-0.114267	0.615279	0.347333	-0.0169021	-0.0857672
ENSMUSG00000097328	Tnfsf12	A	-0.407029	-0.335182	-0.142801	-0.332298	-0.010361	0.108118	-0.00829236	0.066078	0.637005	0.375205	-0.0196709	0.0692273
ENSMUSG00000028470	Hint2	A	-0.381594	-0.242791	0.154883	0.253295	-0.0949785	-0.300866	-0.373196	-0.107128	0.497893	0.396045	0.167413	0.0310235
ENSMUSG00000064215	Ifi27	A	-0.199951	-0.276514	-0.230463	-0.0852361	0.103209	-0.0872254	-0.0991512	-0.29753	0.668395	0.460149	0.0777508	-0.0334333
ENSMUSG00000001056	Nhp2	A	-0.292311	-0.0074687	0.0764296	0.144415	-0.123365	-0.311471	-0.332391	-0.269325	0.459901	0.533492	0.212107	-0.0900134
ENSMUSG00000056612	Ppp1r14b	A	-0.437427	-0.169496	0.0204635	0.124229	0.0411537	-0.346624	-0.24978	-0.12707	0.516943	0.449365	0.215843	-0.0376006
ENSMUSG00000020736	Nt5c	A	-0.353142	-0.0726784	0.0290538	0.157555	-0.246864	-0.0955499	-0.27548	-0.292855	0.502114	0.546324	0.112303	-0.0107802
ENSMUSG00000020219	Timm13	A	-0.292866	-0.158368	-0.00460407	0.326745	-0.145971	-0.307694	-0.375655	-0.129369	0.557848	0.357958	0.127139	0.0448363
ENSMUSG00000071528	Atp5md	A	-0.307533	-0.0733647	0.28477	0.307779	-0.124944	-0.334663	-0.397149	-0.163914	0.374224	0.404758	0.174197	-0.14416
ENSMUSG00000002668	Dennd1c	A	-0.185823	-0.186162	-0.215063	0.0736499	-0.182383	-0.18126	-0.231073	-0.126094	0.702375	0.345771	-0.0686833	0.254745
ENSMUSG00000059895	Ptp4a3	A	-0.0840326	-0.289444	-0.569652	-0.416214	0.1007	0.157259	0.0933849	-0.0210515	0.283962	0.110304	0.245701	0.389084
ENSMUSG00000075706	Gpx4	A	-0.0767743	-0.0650784	0.126886	0.320493	-0.178753	-0.356782	-0.425747	-0.272474	0.538756	0.251915	0.177748	-0.0401897
ENSMUSG00000060802	B2m	A	-0.512766	-0.290994	-0.0410483	-0.132126	0.0909445	0.314797	-0.144154	-0.0661991	0.574226	0.306249	-0.0113535	-0.0875745
ENSMUSG00000052146	Rps10	A	-0.341973	-0.250783	0.0945457	0.24242	-0.134132	-0.256274	-0.304254	-0.161277	0.481969	0.46053	0.172293	-0.00306479
ENSMUSG00000047649	Cd3eap	A	-0.122873	-0.475774	0.0375518	-0.304742	-0.163909	-0.19204	-0.121458	0.202315	0.379427	0.402824	0.395623	-0.0369451
ENSMUSG00000019659	Ccdc12	A	-0.438168	-0.302181	0.0816538	0.00398651	-0.128712	-0.0431107	-0.243121	-0.0897182	0.59763	0.410426	0.0878599	0.0634554
ENSMUSG00000053801	Grwd1	A	-0.17847	-0.164308	-0.307447	0.0148902	0.0130651	-0.309605	-0.209423	-0.103119	0.38922	0.504803	0.440348	-0.089954
ENSMUSG00000057863	Rpl36	A	-0.288155	-0.240337	0.188671	0.277491	-0.129909	-0.306705	-0.329565	-0.119449	0.53115	0.343612	0.141779	-0.0685837
ENSMUSG00000021665	Hexb	A	-0.0718609	-0.152407	-0.258918	-0.294207	-0.121539	0.0786188	-0.202542	-0.00307726	0.698124	0.373619	0.1151	-0.16091
ENSMUSG00000019054	Fis1	A	-0.451028	-0.120227	0.0612439	0.237907	-0.0489879	-0.177167	-0.329723	-0.183165	0.532825	0.40277	0.0947316	-0.0191791
ENSMUSG00000079435	Rpl36a	A	-0.433528	-0.0332473	0.187217	0.256566	-0.145617	-0.186766	-0.276307	-0.242446	0.492775	0.377464	0.146507	-0.142618
ENSMUSG00000001313	Rnd2	A	0.0880743	0.268666	-0.083477	0.548102	-0.213072	-0.315725	-0.346447	-0.335133	0.297558	0.212323	-0.0293471	-0.0915212
ENSMUSG00000031848	Lsm4	A	-0.291058	-0.28849	-0.100116	0.230942	-0.199057	-0.228037	-0.261642	-0.148766	0.472962	0.45028	0.196642	0.16634
ENSMUSG00000023043	Krt18	A	0.0380799	0.287917	-0.0997129	0.172118	-0.331372	-0.324124	-0.148004	-0.32149	0.496777	0.417259	-0.132223	-0.0552257
ENSMUSG00000025466	Fuom	A	-0.420122	-0.244437	0.240571	0.0821475	-0.119903	-0.19894	-0.312412	-0.0957074	0.4646	0.463447	0.108972	0.0317819
ENSMUSG00000003423	Pih1d1	A	-0.273353	-0.108126	0.167784	0.227122	-0.247717	-0.245727	-0.375991	-0.205615	0.381497	0.505346	0.168528	0.0062518
ENSMUSG00000008036	Ap2s1	A	-0.426583	-0.1582	0.0882611	0.207136	-0.110173	-0.22332	-0.263149	-0.174878	0.5506	0.415721	0.0372383	0.0573459
ENSMUSG00000043251	Exoc3l	A	0.0430421	-0.532882	-0.219127	-0.422836	-0.0391187	0.232564	0.0844285	0.0941141	0.100344	-0.0988919	0.417723	0.34064
ENSMUSG00000079641	Rpl39	A	-0.308993	-0.0266712	0.145171	0.400653	-0.191886	-0.31166	-0.347126	-0.174573	0.429924	0.343045	0.128703	-0.0865872
ENSMUSG00000109941	Exosc6	A	-0.299224	0.049226	0.145383	0.233257	0.05932	-0.47984	-0.328757	-0.257418	0.265033	0.483929	0.0831856	0.0459066
ENSMUSG00000075227	Znhit2	A	-0.407486	-0.232302	0.087024	0.247895	-0.178253	-0.338721	-0.215934	0.00988957	0.475873	0.397705	0.145595	0.00871461
ENSMUSG00000019362	D8Ertd738e	A	-0.354701	-0.147941	0.110107	0.301364	-0.114364	-0.200896	-0.353153	-0.17141	0.482676	0.442405	0.0172515	-0.0113381
ENSMUSG00000029551	Psmg3	A	-0.13726	-0.0741325	0.0260128	0.27	-0.373368	-0.368692	-0.307671	-0.0809786	0.46851	0.421856	0.0559249	0.0997987
ENSMUSG00000062619	2310039H08Rik	A	-0.227055	-0.312153	0.316757	0.230063	-0.0869526	-0.281175	-0.30296	-0.286223	0.455995	0.239562	0.237878	0.0162636
ENSMUSG00000039001	Rps21	A	-0.171663	-0.173253	0.0255768	0.206451	-0.107511	-0.288621	-0.351261	-0.263278	0.639068	0.21761	0.122983	0.143898
ENSMUSG00000018821	Avpi1	A	-0.22848	-0.193734	0.125113	0.221227	-0.136698	-0.438842	-0.123754	-0.141896	0.44086	0.483639	0.151442	-0.158875
ENSMUSG00000031489	Adrb3	A	-0.309537	-0.293805	-0.195724	-0.529289	0.273475	0.185282	-0.0290801	0.335224	0.0136845	0.267657	-0.0044481	0.28656
ENSMUSG00000026020	Nop58	A	-0.204663	-0.0600565	-0.112831	-0.363686	0.236906	-0.489358	0.0372387	-0.052065	0.135702	0.399321	0.453318	0.0201752
ENSMUSG00000030091	Nup210	A	-0.327985	0.0274384	-0.481046	-0.260552	-0.200627	0.0872218	0.271237	-0.18714	0.368139	0.170621	0.273449	0.259245
ENSMUSG00000033430	Terf2ip	A	0.269411	0.470154	0.193206	-0.158917	-0.30538	-0.378472	-0.187946	-0.259496	0.0130943	0.301957	0.224082	-0.181693
ENSMUSG00000018287	Spag7	A	-0.168998	-0.127063	0.347301	0.362193	-0.196338	-0.0987147	-0.465015	-0.297907	0.357042	0.277146	0.0936214	-0.0832681
ENSMUSG00000030335	Mrpl51	A	-0.416408	-0.174613	0.190283	0.271121	-0.0610165	-0.305881	-0.270946	-0.15787	0.462165	0.362429	0.120616	-0.0198812
ENSMUSG00000019158	Tmem160	A	-0.239124	-0.246973	0.0352851	0.274104	-0.224206	-0.177373	-0.324357	-0.172178	0.453701	0.4781	0.142985	3.58e-05
ENSMUSG00000021190	Lgmn	A	0.133422	-0.0538776	-0.532257	-0.473578	-0.0943171	0.212347	0.0250999	-0.0881138	0.458872	0.0873633	0.147797	0.177241
ENSMUSG00000047123	Ticam1	A	-0.278712	-0.411847	-0.208018	-0.222129	-0.185531	-0.248355	0.194464	0.289254	0.331331	0.262135	0.165542	0.311868
ENSMUSG00000031360	Ctps2	A	-0.0944391	-0.195358	-0.0640533	-0.579867	-0.08427	0.0695562	0.0458962	-0.219699	0.490985	0.347235	0.208097	0.075917
ENSMUSG00000038213	Tapbpl	A	-0.129047	-0.216187	-0.391849	-0.286751	-0.0614858	0.281953	0.259363	-0.315704	0.493653	0.0777099	0.0451348	0.24321
ENSMUSG00000024970	Spindoc	A	-0.441987	-0.288972	-0.0976682	-0.114111	0.103316	-0.366928	-0.0322855	0.0494415	0.377846	0.210257	0.155921	0.44517
ENSMUSG00000034947	Tmem106a	A	-0.0609086	-0.199578	-0.35667	-0.537095	0.14641	0.113287	0.150353	-0.0740735	0.455955	0.112319	-0.0720216	0.322023
ENSMUSG00000019806	Aig1	A	-0.549978	-0.0318472	0.0985549	-0.134019	-0.265092	0.126126	-0.080239	-0.247723	0.447838	0.348475	0.120255	0.167651
ENSMUSG00000020844	Nxn	A	0.0134315	-0.110642	-0.578465	-0.320902	-0.0762288	0.00529992	-0.125122	0.11017	0.380459	0.377541	0.0505326	0.273925
ENSMUSG00000039759	Thap3	A	-0.256922	-0.127505	0.0228842	-0.00831979	-0.105893	-0.297737	-0.332295	-0.122901	0.450298	0.55151	0.0632643	0.163617
ENSMUSG00000104960	Snhg8	A	-0.215915	-0.12741	0.237968	0.394674	-0.258372	-0.147377	-0.51351	-0.14785	0.368276	0.181424	0.139557	0.0885356
ENSMUSG00000090841	Myl6	A	-0.360359	-0.104584	0.053712	0.312719	-0.162981	-0.215007	-0.264796	-0.217393	0.518854	0.370463	0.0758704	-0.00649843
ENSMUSG00000029725	Ppp1r35	A	-0.280965	-0.304577	0.135672	0.150259	-0.0547653	-0.278831	-0.367361	-0.0150586	0.43043	0.469166	0.0627546	0.0532757
ENSMUSG00000060371	Caln1	A	-0.0761705	0.397079	0.131261	0.185433	-0.464297	-0.40064	-0.257644	-0.102039	0.263341	0.300687	-0.0667563	0.0897464
ENSMUSG00000024902	Mrpl11	A	-0.353718	-0.130439	0.137053	0.16478	-0.0684485	-0.165494	-0.262735	-0.286851	0.423278	0.526624	0.0702684	-0.0543187
ENSMUSG00000041939	Mvk	A	-0.197227	-0.378312	-0.0601672	0.0692214	-0.000636248	-0.146045	-0.0109713	-0.378452	0.347622	0.584712	0.114602	0.0556538
ENSMUSG00000033751	Gadd45gip1	A	-0.274091	-0.199993	0.128667	0.249118	-0.0205589	-0.277913	-0.304351	-0.241796	0.315738	0.542087	0.114757	-0.0316664
ENSMUSG00000015943	Bola1	A	-0.194223	-0.182247	0.0578939	0.422743	-0.0965697	-0.42618	-0.274321	-0.201848	0.410611	0.245146	0.178811	0.0601845
ENSMUSG00000001305	Rrp15	A	-0.12084	0.0411299	-0.15835	-0.470934	-0.252618	0.00651035	-0.0589387	-0.16455	0.102157	0.553976	0.337118	0.185339
ENSMUSG00000022635	Zcrb1	A	-0.346632	-0.103627	0.371929	0.175168	-0.238298	-0.261987	-0.257801	-0.154436	0.3834	0.397353	0.0247653	0.0101651
ENSMUSG00000034793	G6pc3	A	-0.402961	-0.229134	-0.259175	0.157315	-0.0561012	0.0254201	-0.225183	-0.056404	0.581513	0.247953	0.224506	-0.00774953
ENSMUSG00000041506	Rrp9	A	-0.203952	-0.306967	-0.0380619	-0.185727	-0.0735324	-0.454067	-0.0580546	0.164997	0.333725	0.465106	0.234667	0.121867
ENSMUSG00000017713	Tha1	A	-0.125878	-0.104042	-0.123159	-0.199504	-0.17804	-0.42324	0.0519355	-0.112896	0.601872	0.214742	0.288098	0.110109
ENSMUSG00000024911	Fibp	A	-0.299177	-0.440675	0.0177952	-0.0308554	-0.259465	-0.0476145	-0.0344253	-0.0542474	0.518884	0.38713	0.154903	0.0877482
ENSMUSG00000024959	Bad	A	-0.245534	-0.0894881	0.102676	0.312299	-0.0530966	-0.220722	-0.303145	-0.343887	0.381665	0.467937	0.0330626	-0.0417679
ENSMUSG00000015289	Lage3	A	-0.30725	-0.180654	0.0751012	0.288172	-0.159656	-0.345023	-0.0756714	-0.27443	0.437888	0.383032	0.157959	0.000532378
ENSMUSG00000040616	Tmem51	A	0.0126267	-0.305457	-0.300643	-0.283307	-0.188039	0.183444	0.0170526	-0.101113	0.608509	0.27699	-0.0298868	0.109824
ENSMUSG00000027610	Gss	A	-0.231549	0.222507	-0.208205	0.055598	-0.501323	-0.202642	-0.11693	0.0501305	0.419568	0.395899	0.105066	0.0118787
ENSMUSG00000023791	Pigx	A	-0.215137	-0.0771208	0.129612	0.00839678	-0.0994276	-0.0670195	-0.447666	-0.263797	0.353002	0.534568	0.180404	-0.0358137
ENSMUSG00000033857	Engase	A	-0.289916	-0.243088	-0.394485	-0.220459	-0.0756361	-0.066278	0.168559	-0.0158223	0.528624	0.251793	0.183473	0.173235
ENSMUSG00000074576	Mocs3	A	-0.169725	-0.154576	-0.231358	-0.25901	-0.0441887	-0.401183	-0.00744763	0.0389085	0.270395	0.391393	0.466735	0.100058
ENSMUSG00000028741	Mrto4	A	-0.326964	-0.206597	-0.024101	0.228935	-0.0880434	-0.315829	-0.204515	-0.0764506	0.477444	0.448708	0.0516104	0.035803
ENSMUSG00000030681	Mvp	A	-0.0830722	0.126613	-0.359069	0.00792223	-0.366659	0.033931	-0.132082	-0.22547	0.610555	0.196402	0.134584	0.056343
ENSMUSG00000093674	Rpl41	A	-0.27138	0.0138842	0.0348144	0.303154	-0.221635	-0.250468	-0.293035	-0.248568	0.386771	0.437012	0.129199	-0.0197477
ENSMUSG00000060216	Arrb2	A	-0.129362	-0.303678	-0.525599	-0.209384	0.0267526	0.0510191	0.0760116	-0.0416971	0.456664	0.282649	0.123732	0.192892
ENSMUSG00000059534	Uqcr10	A	-0.419733	-0.111709	0.124126	0.22499	-0.0291037	-0.186814	-0.355998	-0.160556	0.405409	0.386943	0.148099	-0.0256544
ENSMUSG00000025521	Tmem192	A	-0.238974	-0.151908	-0.0438133	-0.0976153	-0.238936	-0.165408	-0.129325	-0.205473	0.564816	0.375781	0.286055	0.0447995
ENSMUSG00000031807	Pgls	A	-0.334012	-0.197613	0.0504403	0.313878	-0.136487	-0.157639	-0.343497	-0.143677	0.407549	0.401894	0.119097	0.0200675
ENSMUSG00000007041	Clic1	A	-0.239373	-0.230201	-0.223361	-0.41683	0.0753336	0.0717054	0.113757	-0.127866	0.561439	0.266015	0.109315	0.0400664
ENSMUSG00000046865	Fbl	A	-0.372004	-0.0487301	-0.0324436	0.0188586	-0.194053	-0.157292	-0.267282	-0.132031	0.4979	0.443655	0.171387	0.0720343
ENSMUSG00000030711	Sult1a1	A	0.0747766	0.00225755	0.437324	0.367731	-0.22243	-0.148	-0.276465	-0.290813	0.308978	0.132401	-0.294205	-0.0915557
ENSMUSG00000026694	Eef1aknmt	A	-0.226421	0.0836888	-0.427784	-0.358621	0.000572986	-0.291056	-0.000584023	0.174631	0.200444	0.263023	0.339204	0.242902
ENSMUSG00000029162	Khk	A	-0.18114	-0.000204533	0.144533	0.25748	-0.0909693	-0.419372	-0.391761	-0.113258	0.473836	0.163067	0.206732	-0.0489427
ENSMUSG00000024790	Sac3d1	A	-0.0705147	-0.245124	-0.0209147	0.375875	-0.179897	-0.389061	-0.254394	-0.139466	0.447828	0.260597	0.118562	0.0965106
ENSMUSG00000038622	Med30	A	-0.28695	-0.343961	0.192468	-0.0343219	-0.342157	-0.15952	-0.226696	0.108821	0.367788	0.276356	0.28689	0.161283
ENSMUSG00000006930	Hap1	A	-0.248582	0.003529	-0.362946	-0.562548	0.0718348	0.158199	0.149533	0.19014	0.373828	0.0911783	0.114723	0.0211115
ENSMUSG00000090553	Snrpe	A	-0.37445	0.0176267	0.0890489	0.107062	-0.0931105	-0.230497	-0.292928	-0.262516	0.396621	0.44458	0.128259	0.070304
ENSMUSG00000042729	Wdr74	A	-0.040062	-0.0761705	-0.28206	-0.00184133	-0.402007	-0.26469	-0.0188801	-0.0928055	0.257294	0.488636	0.330535	0.102051
ENSMUSG00000020572	Nampt	A	-0.12765	-0.26571	-0.284768	-0.192368	0.0913127	0.127937	0.221347	-0.261777	0.626425	-0.0281506	0.0468829	0.0465183
ENSMUSG00000022503	Nubp1	A	-0.205399	-0.195353	-0.398266	-0.0907259	-0.160252	0.00933888	-0.0151577	-0.198529	0.276708	0.373654	0.178245	0.425736
ENSMUSG00000059070	Rpl18	A	-0.308843	-0.129107	0.0164597	0.232382	-0.236389	-0.221584	-0.305561	-0.109711	0.422334	0.354311	0.243757	0.0419523
ENSMUSG00000023232	Serinc2	A	-0.154723	-0.0626902	-0.27024	-0.101979	-0.165394	0.0555221	-0.147859	-0.273663	0.502021	0.488896	0.103113	0.0269963
ENSMUSG00000107002	0610012G03Rik	A	-0.215433	-0.271744	0.15024	0.257755	-0.142339	-0.296768	-0.346232	-0.124981	0.372103	0.304792	0.204709	0.107898
ENSMUSG00000073982	Rhog	A	-0.337025	-0.241725	-0.200746	-0.109833	-0.0254895	0.159147	-0.235004	-0.0634453	0.581747	0.254807	0.126337	0.0912305
ENSMUSG00000057841	Rpl32	A	-0.333286	-0.183711	0.0838195	0.227275	-0.145922	-0.183593	-0.24732	-0.136994	0.463759	0.416529	0.0849453	-0.0455011
ENSMUSG00000025484	Bet1l	A	-0.16513	-0.128624	-0.155593	-0.17218	-0.0972073	-0.491962	0.118697	0.0105622	0.418191	0.375421	0.229608	0.0582171
ENSMUSG00000021242	Npc2	A	-0.312021	-0.181071	-0.115135	-0.08246	-0.136711	0.00458208	-0.158169	-0.180341	0.605825	0.282663	0.244058	0.0287815
ENSMUSG00000062328	Rpl17	A	-0.307883	-0.251443	0.142051	0.221246	-0.105926	-0.236609	-0.225917	-0.155626	0.454092	0.372486	0.132836	-0.0393072
ENSMUSG00000004285	Atp6v1f	A	-0.381717	-0.173374	0.0912274	0.184161	-0.243443	-0.0809804	-0.235635	-0.10907	0.482379	0.357486	0.138721	-0.0297555
ENSMUSG00000080268	Brms1	A	-0.323758	-0.0940882	0.0750305	0.103848	-0.177734	-0.232386	-0.304095	-0.135745	0.498143	0.360965	0.125069	0.104751
ENSMUSG00000042462	Dctpp1	A	-0.268328	-0.0721755	0.0225823	0.351124	-0.116999	-0.361597	-0.320271	-0.0978124	0.32147	0.346792	0.22191	-0.0266962
ENSMUSG00000021948	Prkcd	A	0.0888809	-0.0677079	-0.506366	-0.492403	-0.0264952	0.0871378	0.0624134	0.047207	0.358344	0.0701969	0.184769	0.194023
ENSMUSG00000063787	Chchd1	A	-0.278572	0.0499992	0.093974	0.188647	-0.128037	-0.20006	-0.404835	-0.172686	0.296607	0.51432	0.0576476	-0.0170047
ENSMUSG00000050212	Eva1b	A	-0.302196	-0.272883	-0.234069	-0.319543	-0.0655448	0.178691	-0.0859306	0.0921898	0.495916	0.0511981	0.219061	0.24311
ENSMUSG00000015013	Trappc2l	A	-0.250253	-0.280058	-0.118228	0.0633149	-0.243569	-0.229222	0.0173567	-0.0647477	0.543722	0.369148	0.136902	0.055633
ENSMUSG00000033940	Brk1	A	-0.35888	-0.127471	0.0885302	0.253538	-0.123294	-0.197887	-0.284188	-0.146476	0.401793	0.403801	0.136331	-0.0457965
ENSMUSG00000029610	Aimp2	A	-0.0948622	-0.215453	-0.332326	0.222241	0.0225796	-0.277307	-0.187313	-0.158084	0.413105	0.341457	0.278614	-0.0126515
ENSMUSG00000009563	Tor2a	A	-0.284693	0.00309633	0.102052	0.262775	-0.154515	-0.209892	-0.42765	-0.12138	0.444945	0.297823	0.0304504	0.0569884
ENSMUSG00000020476	Dbnl	A	-0.351261	-0.195645	-0.344098	-0.0294823	-0.10929	0.106939	0.0815605	-0.186866	0.524789	0.143392	0.247588	0.112375
ENSMUSG00000022540	Rogdi	A	-0.398234	0.038204	-0.211485	-0.165442	-0.18719	-0.0219134	-0.23556	0.0872995	0.432126	0.401651	0.168628	0.0919163
ENSMUSG00000010376	Nedd8	A	-0.297918	-0.0561522	0.0962593	0.308117	-0.140072	-0.180164	-0.301528	-0.200577	0.373611	0.441617	-0.00220136	-0.0409915
ENSMUSG00000006333	Rps9	A	-0.351805	-0.156292	0.121326	0.23813	-0.152559	-0.222674	-0.249408	-0.0902507	0.467498	0.354601	0.0703988	-0.028965
ENSMUSG00000007039	Ddah2	A	-0.155206	-0.228626	-0.303006	-0.504344	0.172154	0.0933768	0.0179839	0.0898076	0.391631	0.279147	0.0600176	0.0870637
ENSMUSG00000007721	Ccdc124	A	-0.250564	-0.0456429	-0.0148359	0.161671	-0.181244	-0.261258	-0.327793	-0.00723281	0.473714	0.425958	0.0281777	-0.000950173
ENSMUSG00000027405	Nop56	A	-0.210183	-0.0236176	-0.0999441	-0.269307	0.0743772	-0.324838	-0.210266	0.0914429	0.311881	0.49847	0.247858	-0.0858725
ENSMUSG00000014504	Srp19	A	-0.290565	-0.049317	-0.049012	0.191627	-0.164392	-0.380521	0.0038708	-0.255014	0.366613	0.414175	0.189586	0.0229489
ENSMUSG00000020903	Stx8	A	-0.412213	-0.2723	0.106753	0.0599143	-0.150203	-0.0892063	-0.112864	-0.163188	0.422348	0.411476	0.0339328	0.165552
ENSMUSG00000079478	C184	A	-0.301649	-0.257173	0.016524	0.12959	-0.0318723	-0.156528	-0.286416	-0.148707	0.422638	0.45529	0.100087	0.0582162
ENSMUSG00000059291	Rpl11 ENSMUSG00000059291	A	-0.30778	-0.164144	0.146443	0.325653	-0.146635	-0.285644	-0.252764	-0.106225	0.352667	0.352861	0.148792	-0.0632247
ENSMUSG00000021102	Glrx5	A	-0.116809	-0.185387	0.151991	0.25111	-0.128183	-0.352456	-0.380262	-0.106051	0.427536	0.261778	0.136625	0.040108
ENSMUSG00000061111	Mcrip1	A	-0.376927	-0.148672	-0.00110645	-0.0136357	-0.0800459	-0.111523	-0.207749	-0.172695	0.451107	0.47377	0.108416	0.079063
ENSMUSG00000050732	Vamp8	A	-0.22938	-0.0698742	0.0411393	0.269828	-0.221194	-0.218663	-0.30287	-0.163198	0.480003	0.348944	0.0510118	0.0142521
ENSMUSG00000000740	Rpl13	A	-0.33684	-0.182881	0.0328625	0.156536	-0.150668	-0.215661	-0.25505	-0.115755	0.376521	0.441705	0.206763	0.0424688
ENSMUSG00000029490	Slc49a3	A	-0.0888549	-0.435396	-0.325831	-0.124009	-0.152974	-0.132137	0.176176	0.141884	0.255082	0.338197	0.0237694	0.324093
ENSMUSG00000037563	Rps16	A	-0.327595	-0.198572	0.0440221	0.262085	-0.17685	-0.196743	-0.239096	-0.143386	0.389846	0.370953	0.202589	0.0127477
ENSMUSG00000002658	Gtf2f1	A	-0.116415	0.0585209	-0.117639	0.165934	-0.22174	-0.419415	-0.147379	-0.0134989	0.325304	0.525084	-0.081728	0.0429718
ENSMUSG00000005718	Tfap4	A	-0.554288	-0.30672	-0.183805	-0.00744144	0.152848	0.119035	-0.0498564	0.101517	0.309267	-0.0279255	0.305169	0.142201
ENSMUSG00000026895	Ndufa8	A	-0.332273	-0.168891	0.100613	0.204224	-0.0434858	-0.240036	-0.280227	-0.140251	0.457648	0.340922	0.133243	-0.0314859
ENSMUSG00000055762	Eef1d	A	-0.319835	-0.14719	0.00836598	0.153604	-0.108917	-0.2166	-0.248341	-0.12182	0.460702	0.432482	0.0826217	0.0249268
ENSMUSG00000024608	Rps14	A	-0.225813	-0.0449578	0.0567372	0.263409	-0.216072	-0.31271	-0.348311	-0.12286	0.318831	0.37057	0.192987	0.0681885
ENSMUSG00000002043	Trappc6a	A	-0.285158	-0.110345	0.206215	-0.0457868	0.0331393	-0.316778	-0.26966	-0.124694	0.498078	0.29415	0.15236	-0.0315193
ENSMUSG00000013822	Elof1	A	-0.278385	-0.128681	0.0929873	0.245013	-0.187604	-0.290471	-0.304186	-0.0517779	0.29831	0.441884	0.153852	0.0090583
ENSMUSG00000020287	Mpg	A	-0.369601	-0.318613	-0.0937659	0.15474	-0.0348601	0.048791	-0.200763	-0.189635	0.49071	0.21946	0.171283	0.122256
ENSMUSG00000047613	A430005L14Rik	A	-0.192738	-0.19169	0.214409	0.187772	-0.021543	-0.231005	-0.396013	-0.154673	0.301922	0.391921	0.186926	-0.0952904
ENSMUSG00000024381	Bin1	A	-0.305813	0.0532093	0.00726557	0.0965908	-0.386432	-0.0827327	-0.16334	-0.177157	0.304031	0.500417	0.0713848	0.0825778
ENSMUSG00000027613	Eif6	A	0.047811	0.171332	-0.297698	0.0625315	-0.389335	-0.171025	-0.238535	-0.18302	0.382312	0.261213	0.177598	0.176815
ENSMUSG00000074578	Zfas1	A	-0.315102	-0.369723	0.0646474	-0.11938	-0.320375	0.132885	-0.0433917	-0.0545021	0.396488	0.192726	0.260128	0.1756
ENSMUSG00000045107	Saysd1	A	-0.314733	0.0623914	0.00248524	0.191681	-0.189091	-0.22847	-0.248832	-0.157757	0.333979	0.491008	0.0651577	-0.00781981
ENSMUSG00000063019	Manbal	A	-0.238112	-0.118627	0.000972577	0.133408	-0.289064	-0.031984	-0.258307	-0.173768	0.363143	0.508051	0.00388568	0.100401
ENSMUSG00000044339	Alkbh2	A	-0.279945	-0.0665459	-0.323959	0.115574	-0.236137	-0.129446	-0.0592837	-0.142761	0.318946	0.451935	0.220324	0.131298
ENSMUSG00000022948	Setd4	A	-0.0918101	0.162525	-0.211587	0.15651	-0.355332	-0.30109	-0.200025	-0.0294978	0.148542	0.45422	-0.00942264	0.276968
ENSMUSG00000035642	Aamdc	A	-0.152855	-0.0514088	0.242574	0.0283011	-0.34067	-0.115074	-0.272383	-0.201074	0.398193	0.400198	0.122077	-0.0578781
ENSMUSG00000038046	Mrm3	A	-0.100058	-0.350932	-0.227631	0.112197	-0.0800791	-0.274985	-0.19472	0.0770289	0.311192	0.42776	0.242755	0.0574725
ENSMUSG00000031887	Tradd	A	-0.182249	-0.246941	-0.164427	0.146722	-0.112615	-0.221695	-0.165402	-0.0354646	0.535825	0.341615	0.157828	-0.0531966
ENSMUSG00000024937	Ehbp1l1	A	-0.0510226	-0.255298	-0.483382	-0.174728	-0.0703367	0.181574	-0.0357538	-0.057152	0.452112	0.216008	0.14605	0.131929
ENSMUSG00000020955	Ap4s1	A	-0.342822	-0.000297621	0.0102472	-0.0568171	-0.100751	-0.358664	-0.170181	0.0341485	0.404027	0.448372	0.0852113	0.0475267
ENSMUSG00000045211	Nudt18	A	-0.125331	-0.0688607	-0.269765	0.186215	-0.0927483	-0.230352	-0.225738	-0.203326	0.508082	0.320285	0.0831352	0.118404
ENSMUSG00000032412	Atp1b3	A	-0.154766	-0.133769	-0.272504	-0.199226	-0.23022	0.182641	-0.117271	-0.077331	0.500535	0.354623	0.156303	-0.00901605
ENSMUSG00000020737	Jpt1	A	-0.329659	-0.102366	-0.299389	0.000831245	-0.00465613	-0.101681	-0.0794086	-0.130743	0.45385	0.451225	0.063373	0.0786226
ENSMUSG00000021458	Aopep	A	-0.232346	-0.171275	-0.257862	0.190357	-0.217815	-0.230993	-0.155506	0.0281559	0.330617	0.452829	0.153367	0.110471
ENSMUSG00000078572	Ndufaf8	A	-0.375772	-0.197798	4.81e-05	0.110237	-0.0807447	-0.0520899	-0.30314	-0.0804941	0.431635	0.394911	0.036233	0.116974
ENSMUSG00000038279	Nop2	A	-0.206674	0.009401	-0.345344	-0.197235	-0.0190282	-0.265506	-0.132644	0.0766996	0.218186	0.342509	0.434836	0.0848006
ENSMUSG00000041264	Uspl1	A	-0.0681553	0.243133	-0.196247	-0.162789	-0.0837632	-0.400508	0.014442	-0.272826	0.383573	0.325846	0.163564	0.0537307
ENSMUSG00000031903	Pla2g15	A	0.082639	0.105916	-0.386992	0.280204	-0.360837	-0.119764	-0.265474	-0.105707	0.29162	0.272247	0.109697	0.0964514
ENSMUSG00000027801	Tm4sf4	A	0.0711076	0.29661	0.151392	0.257253	-0.384782	-0.0701821	-0.288812	-0.252823	0.209694	0.286515	-0.146687	-0.129287
ENSMUSG00000002227	Mov10	A	-0.227376	-0.00052001	-0.313289	-0.382112	-0.0597761	0.17197	0.0189799	-0.0843991	0.465282	0.163021	0.00450777	0.243712
ENSMUSG00000040952	Rps19	A	-0.278886	-0.203647	0.0512455	0.256128	-0.0915138	-0.217417	-0.246659	-0.11332	0.408499	0.375183	0.109695	-0.049307
ENSMUSG00000024174	Pot1b	A	-0.0715302	-0.373622	-0.348958	-0.316845	0.206702	0.154992	0.0662126	0.135476	0.410547	0.036938	0.0466682	0.0534187
ENSMUSG00000020308	Tpgs1	A	-0.311842	-0.0805759	-0.0175147	0.239857	-0.108055	-0.183691	-0.307041	-0.0933924	0.386845	0.411746	0.0247823	0.0388814
ENSMUSG00000038880	Mrps34	A	-0.207758	-0.224083	0.0915386	0.198469	-0.220113	-0.19262	-0.254245	-0.110663	0.363344	0.425251	0.118413	0.0124668
ENSMUSG00000049960	Mrps16	A	-0.189618	-0.208873	0.111372	0.197724	-0.0562525	-0.173866	-0.319524	-0.224193	0.429708	0.350241	0.0633504	0.019931
ENSMUSG00000028651	Ppie ENSMUSG00000028651	A	-0.208105	-0.0575415	0.181573	0.233978	-0.0427024	-0.328997	-0.288968	-0.204386	0.337055	0.370131	-0.0598611	0.0678253
ENSMUSG00000024925	Rnaseh2c	A	-0.164091	-0.140668	0.00518268	0.253471	-0.282046	-0.115749	-0.36476	-0.0668597	0.278334	0.441589	0.0468391	0.108758
ENSMUSG00000015126	Tsr3	A	-0.312793	-0.265782	0.0397532	-0.0107284	-0.00311547	-0.16373	-0.194641	-0.00823252	0.466707	0.413709	0.0428531	-0.00399968
ENSMUSG00000049401	Ogfr	A	-0.369619	-0.00901264	-0.251512	-0.171583	-0.0630956	0.0542499	-0.0486963	-0.187825	0.44443	0.347971	0.121253	0.13344
ENSMUSG00000053565	Eif3k	A	-0.239972	-0.136409	0.00397713	0.142334	-0.252611	-0.0741206	-0.247388	-0.1479	0.479047	0.348263	0.152706	-0.0279272
ENSMUSG00000037740	Mrps26	A	-0.206147	-0.247355	-0.101846	0.106087	-0.269721	-0.0921935	-0.246971	0.0388416	0.399681	0.412667	0.137149	0.0698085
ENSMUSG00000017734	Dbndd2	A	-0.212333	-0.241038	-0.0689009	0.0379688	0.195063	-0.236006	-0.224977	-0.263451	0.247313	0.421749	0.177568	0.167044
ENSMUSG00000022386	Trmu	A	-0.512315	-0.197101	-0.133145	-0.0129504	0.0443091	-0.148198	-0.0332434	-0.0258461	0.336286	0.286627	0.173174	0.222403
ENSMUSG00000045128	Rpl18a	A	-0.305366	-0.240163	0.0036738	0.23723	-0.184072	-0.175849	-0.2227	-0.0280847	0.446328	0.277503	0.11655	0.074949
ENSMUSG00000028898	Trnau1ap	A	-0.216475	-0.183156	-0.0847028	0.110806	-0.32635	-0.15371	-0.0839792	-0.151556	0.473285	0.247533	0.21103	0.157276
ENSMUSG00000003873	Bax	A	-0.159067	-0.207726	-0.0905181	0.210808	-0.300219	-0.012932	-0.325513	-0.0300626	0.419477	0.322975	0.0796995	0.0930772
ENSMUSG00000003190	Bcl2l12	A	-0.285883	-0.362489	-0.218901	0.062889	-0.00888162	-0.15386	-0.0671695	-0.0351349	0.296737	0.402979	0.194773	0.174941
ENSMUSG00000005779	Psmb4	A	-0.211567	-0.102906	0.0427253	0.176011	-0.154196	-0.288355	-0.220731	-0.183734	0.441435	0.343175	0.144711	0.0134323
ENSMUSG00000034259	Exosc4	A	-0.2924	-0.314303	-0.0605914	0.138161	-0.197086	-0.160548	-0.0873224	-0.0319199	0.432099	0.317872	0.0647693	0.191271
[truncated: 1,935 more rows]

## Sheet: S2c
Cluster-A
[truncated: 233 more rows]

## Sheet: S2d
Cluster-B
[truncated: 440 more rows]

## Sheet: S2e
Cluster-C
[truncated: 249 more rows]

## Sheet: S2f
Cluster-D&E
[truncated: 16 more rows]

## Sheet: S2g
Cluster F&G
[truncated: 123 more rows]

## Sheet: S2h
Cluster-h
[truncated: 51 more rows]

## Sheet: S2i
Cluster- I&J
[truncated: 55 more rows]
