# Supplementary material for: Altered hepatic metabolic landscape and insulin sensitivity in response to pulmonary tuberculosis
Source: PLoS Pathog. 2024 Sep 27;20(9):e1012565. doi: 10.1371/journal.ppat.1012565 (PMC11463835; doi:10.1371/journal.ppat.1012565)
Supplement: S4 Data — For the column-D to column-I, number-1 represents presence of the ligand or receptor in the tissue and ‘0’ represents absence. From column-J to column-R, number-2 represents interaction between ligand and receptor, number-1 represents presence of either ligand or receptor without any interaction and ‘0’ represents both ligand and receptor absent. (XLSX) [file ppat.1012565.s010.xlsx]

## Sheet: mouse_lr_pair
lr_pair	ligand_gene_symbol	receptor_gene_symbol	Mouse lung ligand	Mouse lung receptor	lung Ligand present	receptro present	Mouse liver ligand	Mouse liver receptor	liver ligand present	liver receptor present	Mouse blood ligand	Mouse blood receptor	blood ligand present	blood receptor present
Wnt3_Fzd6	Wnt3	Fzd6	Mmp2	Itgb7	0	0	C1qa	Nrp1	0	0	Sema4a	Tnfrsf13b	0	0
Wnt3_Egfr	Wnt3	Egfr	Cd274	Apobr	0	0		Egfr	0	1	Cd274	Cd8a	0	0
Wnt3_Fzd2	Wnt3	Fzd2	Cd6	Ptprb	0	0		Il6st	0	0	Ccl5	Itgb7	0	0
Wnt3_Lrp5	Wnt3	Lrp5	C1qa	Axl	0	1		Hjv	0	1	Adam17	Tlr9	0	0
Wnt3_Fzd1	Wnt3	Fzd1	Ltb	Cd22	0	1		Scarb1	0	0	C3	Cd22	0	0
Wnt3_Fzd3	Wnt3	Fzd3	Ccl5	Il17ra	0	0		Atrn	0	0	Ceacam1	Il17ra	0	0
Wnt3_Fzd8	Wnt3	Fzd8	Adam17	Sorl1	0	0		Eng	0	0	Icam1	Sorl1	0	0
Wnt3_Ror1	Wnt3	Ror1	Cxcl13	Kit	0	0		Ghr	0	0	Cst3	Cd19	0	0
Wnt3_Lrp6	Wnt3	Lrp6	C3	Il10rb	0	1		Scarb2	0	1	Tgm2	Il10rb	0	0
Wnt3_Ror2	Wnt3	Ror2	Ptpn6	Cx3cr1	0	0		Cd81	0	0	Lgals3bp	Il6st	0	0
Wnt3_Fzd5	Wnt3	Fzd5	Hsp90b1	Ptprs	0	0		Prlr	0	0	Anxa2	Gp1ba	0	0
Wnt3_Fzd7	Wnt3	Fzd7	Vim	Mrc2	0	1		Tspan12	0	0	Hp	Tspan17	0	0
Wnt9a_Egfr	Wnt9a	Egfr	Ptgs2	Scarb1	0	0		Aplp2	0	1	Psap	Cx3cr1	0	0
Wnt9a_Fzd9	Wnt9a	Fzd9	Sftpd	Csf2rb	0	0		Nectin2	0	0	S100a4	Itga6	0	0
Wnt9a_Fzd4	Wnt9a	Fzd4	Calr	Cadm1	0	1		Adipor1	0	0	Lgals3	Cd4	0	0
Wnt9a_Fzd7	Wnt9a	Fzd7	Plau	Plxna1	0	1		Plxnb1	0	0	Htra2	Scarb1	0	0
Fgf23_Fgfr1	Fgf23	Fgfr1	Sfrp1	Ccr2	0	1		Lgr4	0	0		Il2rg	0	0
Fgf23_Fgfr4	Fgf23	Fgfr4	Ccl22	Tnfrsf1b	0	1		Sdc3	0	1		Csf2rb	0	0
Fgf23_Fgfr2	Fgf23	Fgfr2	Sema4d	Vsir	0	1		Fgfr4	0	0		Ccr2	0	0
Fgf23_Fgfr3	Fgf23	Fgfr3	Csf1	Atrn	0	1		P2rx4	0	0		Tnfrsf1b	0	0
Fgf23_Kl	Fgf23	Kl	Adam10	C3ar1	0	0		Il1rap	0	0		Vsir	0	0
Fgf6_Fgfr1	Fgf6	Fgfr1	Icosl	Ghr	0	1		Mcfd2	0	0		Sort1	0	0
Fgf6_Fgfr4	Fgf6	Fgfr4	Lcn2	Sort1	0	1		Rack1	0	1		Scarb2	0	0
Fgf6_Fgfr2	Fgf6	Fgfr2	Selplg	Itgb2	0	1		Il11ra1	0	0		Cd81	0	0
Fgf6_Fgfr3	Fgf6	Fgfr3	Ccl9	Itga1	0	1		Csf1r	0	0		Sirpa	0	0
Ccl2_Ccr4	Ccl2	Ccr4	Tnf	Fzd1	0	0		Lifr	0	0		Itgb2	0	0
Ccl2_Ccr2	Ccl2	Ccr2	Gnb4	Cxcr6	0	1		Slc40a1	0	0		Aplp2	0	1
Ccl2_Ackr1	Ccl2	Ackr1	Serpine1	Kdr	0	0		Adipor2	0	0		Adipor1	0	0
Ccl2_Ackr2	Ccl2	Ackr2	Agtrap	Plxnb1	0	0		Igf2r	0	0		Ncstn	0	0
Ccl12_Ccr4	Ccl12	Ccr4	Il1rn	Trem2	0	0		Plxnb2	0	0		Tnfrsf13c	0	0
Ccl12_Ccr2	Ccl12	Ccr2	Hspa8	Osmr	0	1		Lsr	0	0		Sdc3	0	1
Cdh1_Itgb7	Cdh1	Itgb7	Fyn	Ryr2	0	1		Lrp1	0	0		Gp1bb	0	1
Cdh1_Egfr	Cdh1	Egfr	Psap	Sdc3	0	0		Insr	0	1		Cxcr4	0	0
Cdh1_Fgfr1	Cdh1	Fgfr1	Lgals3	Plxna2	0	1		Sdc4	0	0		Gp5	0	0
Cdh1_Ptprj	Cdh1	Ptprj	Psen2	Fgfr4	0	1		Rpsa	0	1		Fcer2a	0	1
Cdh1_Itgae	Cdh1	Itgae	Cxcl10	Fcer2a	0	1		Gcgr	0	0		Traf3	0	0
Cdh1_Ptprm	Cdh1	Ptprm	Apoe	Fgfr1	0	1		Ldlr	0	0		Cd72	0	0
Cdh1_Igf1r	Cdh1	Igf1r	Cxcl9	Cacna1c	0	1		Gfra1	0	0		Itgam	0	0
Cdh1_Klrg1	Cdh1	Klrg1	Ccl6	Fcgr1	0	0		Lrp5	0	0		Rack1	0	1
Ccl11_Ccr2	Ccl11	Ccr2	Tgfb1	Itgam	0	1		Alcam	0	0		Csf1r	0	1
Ccl11_Ccr5	Ccl11	Ccr5	Alox5ap	Ptprm	0	1		Met	0	0		Mpl	0	0
Ccl11_Ackr2	Ccl11	Ackr2	Sema4a	Pvr	0	0		Mttp	0	0		Cd55	0	0
Ccl11_Cxcr3	Ccl11	Cxcr3	Gng2	Bex3	0	0		Mylk	0	0		Itgal	0	0
Ccl11_Ccr3	Ccl11	Ccr3	Ccl8	Itgal	0	0		Erbb3	0	0		Adipor2	0	0
Ccl11_Ackr4	Ccl11	Ackr4	Cp	Itga9	0	0		Abca1	0	0		Klrg1	0	0
Pdgfb_Lrp1	Pdgfb	Lrp1	Lgals9	Igf1r	0	1		Gpc4	0	1		Ifngr2	0	1
Pdgfb_Pdgfra	Pdgfb	Pdgfra	Cd14	Acvrl1	0	1		Lrp6	0	0		Atp1a3	0	0
Pdgfb_Pdgfrb	Pdgfb	Pdgfrb	Vcam1	Ager	0	1		Cxadr	0	0		Cd47	0	0
Fasl_Fas	Fasl	Fas	Icam1	Ryr1	0	0		Ltbr	0	0		Notch1	0	0
Il4_Il4ra	Il4	Il4ra	Clu	Reck	0	1		Ptprj	0	0		Leprot	0	1
Il4_Il2ra	Il4	Il2ra	Tgm2	Notch3	0	0		Cd74	0	0		Gp9	0	0
Il4_Tlr2	Il4	Tlr2	Mmp14	Traf1	0	1		Nectin1	0	0		Cd9	0	0
Il4_Il2rg	Il4	Il2rg	Arf6	Cd79a	0	1		Sdc1	0	0		Itgb3	0	1
Il4_Il13ra1	Il4	Il13ra1	Lgals3bp	Acvr1b	0	1		Npr2	0	0		Traf1	0	0
Il4_Il13ra2	Il4	Il13ra2	Lgals8	Il2rb	0	0		Itgb1	0	0		Cd79a	0	0
Ccl3_Ccr1	Ccl3	Ccr1	Mif	Plxnb2	0	0		Lrp10	0	0		Spn	0	0
Ccl3_Ccr5	Ccl3	Ccr5	Gng12	Lyve1	0	1		Agtr1a	0	0		Il2rb	0	0
Ccl3_Ackr2	Ccl3	Ackr2	Grn	Mcam	0	0		Itgb5	0	0		Plxnb2	0	0
Ccl3_Ccr3	Ccl3	Ccr3	Cxcl16	Tek	0	0		Tfr2	0	0		Tyrobp	0	0
Icam4_Itgav	Icam4	Itgav	Ctsd	Lrp1	0	1		Tnfrsf1a	0	0		Lrp1	0	0
Icam4_Itgam	Icam4	Itgam	Cd86	Bmpr2	0	1		Ifnar2	0	0		Ccr7	0	1
S100a4_Egfr	S100a4	Egfr	Il1b	Sdc4	1	0		Slc16a1	0	1		Il4ra	1	0
S100a4_Erbb2	S100a4	Erbb2	Tnfsf13b	Il4ra	1	1		Dpp4	0	0		Rpsa	1	0
Icam2_Itgal	Icam2	Itgal	S100a4	Adgra2	0	1		Sdc2	0	0		Ldlr	0	1
Icam2_Itgam	Icam2	Itgam	Il16	Dchs1	0	1		Lamp1	0	0		Csf3r	0	1
Efnb2_Ephb2	Efnb2	Ephb2	Vasp	Fgfr3	0	0			0	0		Plaur	0	0
Efnb2_Epha3	Efnb2	Epha3		Rpsa	0	0			0	0		Il7r	0	0
Efnb2_Epha4	Efnb2	Epha4		Cd63	0	0			0	0		Itga4	0	0
Efnb2_Ephb3	Efnb2	Ephb3		Ldlr	0	1			0	0		Thy1	0	0
Efnb2_Epha7	Efnb2	Epha7		Calcrl	0	0			0	0		Csf2ra	0	0
Efnb2_Ephb4	Efnb2	Ephb4		Itgav	0	1			0	0		Tspan14	0	0
Efnb2_Epha6	Efnb2	Epha6		Plaur	0	0			0	0		Notch2	0	0
Efnb2_Ephb6	Efnb2	Ephb6		Traf2	0	0			0	0		Mylk	0	0
Efnb2_Ephb1	Efnb2	Ephb1		P2rx7	0	0			0	0		Ednrb	0	0
Sost_Lrp6	Sost	Lrp6		Bcam	0	1			0	1		Gpr35	0	0
Sost_Lrp5	Sost	Lrp5		Alcam	0	1			0	1		Fpr2	0	0
Col1a1_Itgb1	Col1a1	Itgb1		Ddr2	0	1			0	1		Abca1	0	1
Col1a1_Cd44	Col1a1	Cd44		Notch2	0	1			0	0		Cxcr5	0	1
Col1a1_Cd93	Col1a1	Cd93		Neo1	0	1			0	0		Csf2rb2	0	0
Il16_Grin2c	Il16	Grin2c		Erbb3	1	0			0	0		Cd36	0	0
Il16_Kcnj4	Il16	Kcnj4		Itga8	1	0			0	0		Il21r	0	0
Il16_Grin2d	Il16	Grin2d		Fpr2	1	0			0	0		Ifnar1	0	0
Il16_Kcna3	Il16	Kcna3		Abca1	1	0			0	0		Ptprj	0	0
Il16_Kcnd2	Il16	Kcnd2		Ptch1	1	0			0	0		Cd74	0	0
Il16_Kcnj15	Il16	Kcnj15		Csf2rb2	1	1			0	0		Il27ra	0	0
Il16_Kcnd1	Il16	Kcnd1		Cd36	1	0			0	0		Itgb1	0	0
Il16_Cd4	Il16	Cd4		Ltbr	1	1			0	0		Cr2	0	1
Il16_Kcnj10	Il16	Kcnj10		Il21r	1	0			0	0		Tlr1	0	0
Angptl4_Gpihbp1	Angptl4	Gpihbp1		Ifnar1	0	1			0	0		Lrp10	0	0
Bmp8b_Acvr2b	Bmp8b	Acvr2b		Ptprj	0	0			0	0		Ifngr1	0	0
Bmp8b_Bmpr1b	Bmp8b	Bmpr1b		Il27ra	0	0			0	0		Clec7a	0	0
Bmp8b_Acvr2a	Bmp8b	Acvr2a		Itgb6	0	0			0	0		Cxcr2	0	0
Bmp8b_Tgfbr2	Bmp8b	Tgfbr2		Il17rd	0	1			0	0		Sell	0	1
Bmp8b_Bmpr2	Bmp8b	Bmpr2		Plxna4	0	1			0	0		Cd44	0	0
Bmp8b_Bmpr1a	Bmp8b	Bmpr1a		Lrp10	0	1			0	0		Selp	0	0
Tgfb1_Tgfbr1	Tgfb1	Tgfbr1		Cd40	1	1			0	0		Itga2b	0	0
Tgfb1_Itgb1	Tgfb1	Itgb1		Ifngr1	1	1			0	1		Itgb5	0	1
Tgfb1_Eng	Tgfb1	Eng		Fgfr2	1	1			0	1		Il6ra	0	0
Tgfb1_Sdc2	Tgfb1	Sdc2		Vldlr	1	1			0	1		Tnfrsf1a	0	0
Tgfb1_Tgfbr3	Tgfb1	Tgfbr3		Ptk7	1	1			0	0		Il18rap	0	0
Tgfb1_Tgfbr2	Tgfb1	Tgfbr2		Sell	1	1			0	0		Tgfbr2	0	1
Tgfb1_Itgb8	Tgfb1	Itgb8		Flt1	1	0			0	0		Ifnar2	0	0
Shh_Cdon	Shh	Cdon		Itgb5	0	0			0	0		Rhbdf2	0	0
Shh_Pvr	Shh	Pvr		Tnfrsf1a	0	1			0	0		Il10ra	0	0
Shh_Ptch1	Shh	Ptch1		Il18rap	0	1			0	0		Dpp4	0	0
Shh_Lrp2	Shh	Lrp2		Ifnar2	0	1			0	0		Lamp1	0	0
Shh_Hhip	Shh	Hhip		Itga7	0	0			0	0			0	0
Shh_Gpc1	Shh	Gpc1		Rhbdf2	0	1			0	0			0	0
Shh_Gpc6	Shh	Gpc6		Bmpr1a	0	0			0	0			0	0
Shh_Cav1	Shh	Cav1		Lamp1	0	1			0	0			0	0
Shh_Gas1	Shh	Gas1		Cd93	0	0			0	0			0	0
Shh_Ptch2	Shh	Ptch2		Cd8a	0	0			0	0			0	0
Pspn_Gfra4	Pspn	Gfra4		Ramp2	0	0			0	0			0	0
Pspn_Ret	Pspn	Ret		Nrp1	0	0			0	0			0	0
Lamb1_Itga6	Lamb1	Itga6		Tlr2	0	1			0	0			0	1
Lamb1_Itgb1	Lamb1	Itgb1		Il1r1	0	1			0	1			0	1
Efna2_Epha10	Efna2	Epha10		Il6st	0	0			0	0			0	0
Efna2_Epha3	Efna2	Epha3		Itga6	0	0			0	0			0	0
Efna2_Epha4	Efna2	Epha4		Erbb2	0	0			0	0			0	0
Efna2_Epha7	Efna2	Epha7		Cd4	0	0			0	0			0	0
Efna2_Epha6	Efna2	Epha6		Il2rg	0	0			0	0			0	0
Efna2_Epha8	Efna2	Epha8		Thbd	0	0			0	0			0	0
Efna2_Epha1	Efna2	Epha1		Procr	0	0			0	0			0	0
Efna2_Epha2	Efna2	Epha2		Mertk	0	1			0	0			0	0
Efna2_Epha5	Efna2	Epha5		Eng	0	0			0	0			0	0
Ebi3_Il6st	Ebi3	Il6st		Npr3	0	1			0	1			0	1
Ebi3_Il27ra	Ebi3	Il27ra		Lepr	0	1			0	0			0	1
Comp_Itgav	Comp	Itgav		Sorcs2	0	1			0	0			0	0
Comp_Notch1	Comp	Notch1		Scarb2	0	1			0	0			0	1
Comp_Notch3	Comp	Notch3		Cd81	0	1			0	0			0	0
Comp_Cd47	Comp	Cd47		Lrp4	0	1			0	0			0	1
Comp_Itga7	Comp	Itga7		Ackr3	0	1			0	0			0	0
Comp_Cd36	Comp	Cd36		Cckar	0	1			0	0			0	1
Tgfb3_Acvr1	Tgfb3	Acvr1		Sirpa	0	0			0	0			0	0
Tgfb3_Tgfbr1	Tgfb3	Tgfbr1		Aplp2	0	1			0	0			0	0
Tgfb3_Eng	Tgfb3	Eng		Nectin2	0	1			0	1			0	0
Tgfb3_Tgfbr3	Tgfb3	Tgfbr3		Adipor1	0	1			0	0			0	0
Tgfb3_Tgfbr2	Tgfb3	Tgfbr2		Gpihbp1	0	1			0	0			0	1
Gdf15_Egfr	Gdf15	Egfr		Ncstn	0	0			0	1			0	0
Gdf15_Tgfbr1	Gdf15	Tgfbr1		Ephb4	0	1			0	0			0	0
Gdf15_Ret	Gdf15	Ret		S1pr2	0	0			0	0			0	0
Gdf15_Tgfbr2	Gdf15	Tgfbr2		Cxcr4	0	1			0	0			0	1
Gdf15_Gfral	Gdf15	Gfral		Nrp2	0	0			0	0			0	0
Calr_Scarf1	Calr	Scarf1		Glp1r	1	1			0	0			0	0
Calr_Lrp1	Calr	Lrp1		Col13a1	1	1			0	1			0	1
Calr_Mpl	Calr	Mpl		P2rx4	1	0			0	0			0	1
Efnb3_Ephb2	Efnb3	Ephb2		Traf3	0	0			0	0			0	0
Efnb3_Epha4	Efnb3	Epha4		Ccr5	0	0			0	0			0	0
Efnb3_Ephb3	Efnb3	Ephb3		Nectin3	0	1			0	0			0	0
Efnb3_Ephb6	Efnb3	Ephb6		Itga5	0	0			0	0			0	0
Efnb3_Ephb1	Efnb3	Ephb1		Mcfd2	0	0			0	0			0	0
Sst_Sstr3	Sst	Sstr3		Cd72	0	0			0	0			0	0
Sst_Sstr2	Sst	Sstr2		Rack1	0	0			0	0			0	0
Sst_Sstr4	Sst	Sstr4		Il11ra1	0	0			0	0			0	0
Sst_Sstr5	Sst	Sstr5		Csf1r	0	0			0	0			0	0
Sst_Sstr1	Sst	Sstr1		Ahr	0	0			0	0			0	0
Pgf_Flt1	Pgf	Flt1		Cd55	0	1			0	0			0	0
Pgf_Nrp1	Pgf	Nrp1		Il18r1	0	1			0	1			0	0
Pgf_Nrp2	Pgf	Nrp2		Lifr	0	1			0	0			0	0
Pgf_Egfr	Pgf	Egfr		Adipor2	0	0			0	1			0	0
Ccl24_Ccr2	Ccl24	Ccr2		Muc1	0	1			0	0			0	1
Ccl24_Ackr2	Ccl24	Ackr2		Ifngr2	0	0			0	0			0	0
Ccl24_Ccr3	Ccl24	Ccr3		Igf2r	0	0			0	0			0	0
Zp3_Egfr	Zp3	Egfr		Ephb3	0	0			0	1			0	0
Zp3_Zp3r	Zp3	Zp3r		Cd47	0	0			0	0			0	0
Shbg_Gprc6a	Shbg	Gprc6a		Notch1	0	0			0	0			0	0
App_Cd74	App	Cd74		Leprot	0	1			0	1			0	1
App_Trpc6	App	Trpc6		Cd9	0	0			0	0			0	0
App_Dcc	App	Dcc		Il13ra1	0	0			0	0			0	0
App_Lrp8	App	Lrp8		Smo	0	0			0	0			0	0
App_Sorcs1	App	Sorcs1		Itgb3	0	0			0	0			0	0
App_Lrp4	App	Lrp4		Ednra	0	1			0	0			0	0
App_Casr	App	Casr		Kcnj15	0	0			0	0			0	0
App_Lrp2	App	Lrp2		Spn	0	1			0	0			0	0
App_Tspan12	App	Tspan12		Npr1	0	0			0	1			0	0
App_Notch2	App	Notch2		Lsr	0	1			0	0			0	1
App_Lrp10	App	Lrp10		Tyrobp	0	1			0	1			0	1
App_Gpr3	App	Gpr3		Pdgfrb	0	0			0	0			0	0
App_Tspan15	App	Tspan15		Lrp2	0	1			0	0			0	0
App_Cd47	App	Cd47		Insr	0	1			0	0			0	1
App_Fpr2	App	Fpr2		Itgae	0	1			0	0			0	1
App_Tnfrsf21	App	Tnfrsf21		Tspan15	0	0			0	0			0	0
App_Lrp1	App	Lrp1		Fzd7	0	1			0	1			0	1
App_Vldlr	App	Vldlr		Csf3r	0	1			0	0			0	0
App_Adra2a	App	Adra2a		Aplnr	0	0			0	0			0	0
App_Notch1	App	Notch1		Itga4	0	1			0	0			0	1
App_Lrp6	App	Lrp6		Lrp5	0	1			0	1			0	0
App_Cav1	App	Cav1		Thy1	0	1			0	0			0	0
App_Sorl1	App	Sorl1		Itgb4	0	1			0	0			0	1
App_Drd3	App	Drd3		Csf2ra	0	0			0	0			0	0
Agrp_Mc5r	Agrp	Mc5r		Tfrc	0	0			0	0			0	0
Agrp_Mc3r	Agrp	Mc3r		Met	0	0			0	0			0	0
Agrp_Sdc3	Agrp	Sdc3		Tspan14	0	1			0	1			0	1
Tnfsf14_Ltbr	Tnfsf14	Ltbr		Plxnd1	0	1			0	1			0	0
Tnfsf14_Fas	Tnfsf14	Fas		Mylk	0	0			0	0			0	0
Tnfsf14_Tnfrsf14	Tnfsf14	Tnfrsf14		St14	0	1			0	0			0	0
Trh_Trhr	Trh	Trhr		Tgfbr1	0	0			0	0			0	0
Prl7a2_Prlr	Prl7a2	Prlr		Ednrb	0	0			0	1			0	0
Prl8a9_Prlr	Prl8a9	Prlr		Gpr35	0	0			0	1			0	0
Prl8a1_Prlr	Prl8a1	Prlr		Notch4	0	0			0	1			0	0
Wnt10a_Fzd10	Wnt10a	Fzd10		Crlf2	0	0			0	0			0	0
Bmp7_Acvr1	Bmp7	Acvr1		Cmklr1	0	0			0	0			0	0
Bmp7_Acvr2b	Bmp7	Acvr2b		Robo4	0	0			0	0			0	0
Bmp7_Bmpr1b	Bmp7	Bmpr1b		Flt4	0	0			0	0			0	0
Bmp7_Acvr2a	Bmp7	Acvr2a		Cav1	0	0			0	0			0	0
Bmp7_Bmpr2	Bmp7	Bmpr2		Gpnmb	0	1			0	0			0	0
Bmp7_Bmpr1a	Bmp7	Bmpr1a		Lrp6	0	1			0	0			0	0
Ccl8_Ccr1	Ccl8	Ccr1		Ccrl2	1	0			0	0			0	0
Ccl8_Ccr8	Ccl8	Ccr8		Cxadr	1	0			0	0			0	0
Ccl8_Ccr2	Ccl8	Ccr2		Il18bp	1	1			0	0			0	1
Ccl8_Ccr5	Ccl8	Ccr5		Cd74	1	1			0	0			0	0
Ccl8_Ccr3	Ccl8	Ccr3		Nectin1	1	0			0	0			0	0
Rarres2_Ccrl2	Rarres2	Ccrl2		Tgfbr3	0	1			0	0			0	0
Timp1_Cd63	Timp1	Cd63		Tnfrsf14	0	1			0	0			0	0
Timp1_Itgb1	Timp1	Itgb1		Adcy8	0	1			0	1			0	1
Timp1_Lrp1	Timp1	Lrp1		Sdc1	0	1			0	1			0	1
Wnt3a_Fzd2	Wnt3a	Fzd2		Npr2	0	0			0	0			0	0
Wnt3a_Fzd3	Wnt3a	Fzd3		Itgb1	0	0			0	0			0	0
Wnt3a_Fzd8	Wnt3a	Fzd8		Pdgfra	0	0			0	0			0	0
Wnt3a_Ptk7	Wnt3a	Ptk7		Fzd4	0	1			0	0			0	0
Wnt3a_Fzd6	Wnt3a	Fzd6		Kremen1	0	0			0	0			0	0
Wnt3a_Lrp5	Wnt3a	Lrp5		Itga3	0	1			0	1			0	0
Wnt3a_Apcdd1	Wnt3a	Apcdd1		Clec7a	0	0			0	0			0	0
Wnt3a_Fzd1	Wnt3a	Fzd1		Cd44	0	1			0	0			0	0
Wnt3a_Lrp6	Wnt3a	Lrp6		Epha2	0	1			0	1			0	0
Wnt3a_Fzd5	Wnt3a	Fzd5		Gpc1	0	0			0	0			0	0
Wnt3a_Fzd4	Wnt3a	Fzd4		Scarf1	0	1			0	0			0	0
Wnt3a_Fzd7	Wnt3a	Fzd7		Tgfbr2	0	1			0	0			0	0
Psen2_Notch2	Psen2	Notch2		Il10ra	1	1			0	0			0	1
Wnt2_Fzd2	Wnt2	Fzd2		Dpp4	0	0			0	0			0	0
Wnt2_Fzd9	Wnt2	Fzd9		Sdc2	0	0			0	0			0	0
Wnt2_Fzd3	Wnt2	Fzd3		Ryk	0	0			0	0			0	0
Wnt2_Fzd8	Wnt2	Fzd8			0	0			0	0			0	0
Wnt2_Lrp5	Wnt2	Lrp5			0	1			0	1			0	0
Wnt2_Fzd1	Wnt2	Fzd1			0	1			0	0			0	0
Wnt2_Fzd5	Wnt2	Fzd5			0	0			0	0			0	0
Wnt2_Fzd4	Wnt2	Fzd4			0	1			0	0			0	0
Wnt2_Fzd7	Wnt2	Fzd7			0	1			0	0			0	0
Bmp5_Bmpr1b	Bmp5	Bmpr1b			0	0			0	0			0	0
Bmp5_Bmpr2	Bmp5	Bmpr2			0	1			0	0			0	0
Bmp5_Bmpr1a	Bmp5	Bmpr1a			0	1			0	0			0	0
Wnt8a_Fzd1	Wnt8a	Fzd1			0	1			0	0			0	0
Wnt8a_Ptk7	Wnt8a	Ptk7			0	1			0	0			0	0
Wnt8a_Lrp6	Wnt8a	Lrp6			0	1			0	1			0	0
Wnt8a_Fzd5	Wnt8a	Fzd5			0	0			0	0			0	0
Wnt8a_Fzd4	Wnt8a	Fzd4			0	1			0	0			0	0
Wnt8a_Fzd7	Wnt8a	Fzd7			0	1			0	0			0	0
Plg_Lrp2	Plg	Lrp2			0	1			0	0			0	0
Plg_Plgrkt	Plg	Plgrkt			0	0			0	0			0	0
Plg_Igf2r	Plg	Igf2r			0	1			0	1			0	0
Csf1_Csf1r	Csf1	Csf1r			1	1			0	1			0	1
Csf1_Flt4	Csf1	Flt4			1	1			0	0			0	0
Ceacam16_Tectb	Ceacam16	Tectb			0	0			0	0			0	0
Ceacam16_Tecta	Ceacam16	Tecta			0	0			0	0			0	0
Dll1_Notch4	Dll1	Notch4			0	1			0	0			0	0
Dll1_Notch2	Dll1	Notch2			0	1			0	0			0	1
Dll1_Notch1	Dll1	Notch1			0	1			0	0			0	1
Dll1_Notch3	Dll1	Notch3			0	1			0	0			0	0
Mmp13_Lrp1	Mmp13	Lrp1			0	1			0	1			0	1
Lama5_Itgb4	Lama5	Itgb4			0	1			0	0			0	0
Hspa8_Aqp2	Hspa8	Aqp2			1	0			0	0			0	0
Cd34_Sell	Cd34	Sell			0	1			0	0			0	1
Cd274_Pdcd1	Cd274	Pdcd1			1	0			0	0			1	0
Cd274_Cd80	Cd274	Cd80			1	0			0	0			1	0
Lnx2_Cd8a	Lnx2	Cd8a			0	1			0	0			0	1
Lnx2_Cxadr	Lnx2	Cxadr			0	1			0	1			0	0
Il10_Il10ra	Il10	Il10ra			0	1			0	0			0	1
Il10_Il10rb	Il10	Il10rb			0	1			0	0			0	1
Prl5a1_Prlr	Prl5a1	Prlr			0	0			0	1			0	0
Pyy_Npy5r	Pyy	Npy5r			0	0			0	0			0	0
Pyy_Npy1r	Pyy	Npy1r			0	0			0	0			0	0
Pyy_Dpp4	Pyy	Dpp4			0	1			0	1			0	1
Ppy_Npy2r	Ppy	Npy2r			0	0			0	0			0	0
Vtn_Itgb5	Vtn	Itgb5			0	1			0	1			0	1
Vtn_Itgav	Vtn	Itgav			0	1			0	0			0	0
Vtn_Itga8	Vtn	Itga8			0	1			0	0			0	0
Igfbp4_Lrp6	Igfbp4	Lrp6			0	1			0	1			0	0
Ada_Adora2b	Ada	Adora2b			0	0			0	0			0	0
Ada_Dpp4	Ada	Dpp4			0	1			0	1			0	1
Ada_Adora1	Ada	Adora1			0	0			0	0			0	0
Mmp9_Ephb2	Mmp9	Ephb2			0	0			0	0			0	0
Mmp9_Tlr9	Mmp9	Tlr9			0	0			0	0			0	1
Mmp9_Lrp1	Mmp9	Lrp1			0	1			0	1			0	1
Mmp9_Tlr4	Mmp9	Tlr4			0	0			0	0			0	0
Prl3c1_Prlr	Prl3c1	Prlr			0	0			0	1			0	0
Mfng_Notch1	Mfng	Notch1			0	1			0	0			0	1
Gdf9_Bmpr1b	Gdf9	Bmpr1b			0	0			0	0			0	0
Gdf9_Acvr2a	Gdf9	Acvr2a			0	0			0	0			0	0
Gdf9_Bmpr2	Gdf9	Bmpr2			0	1			0	0			0	0
Gdf9_Acvr1c	Gdf9	Acvr1c			0	0			0	0			0	0
Gdf9_Bmpr1a	Gdf9	Bmpr1a			0	1			0	0			0	0
Wnt9b_Lrp5	Wnt9b	Lrp5			0	1			0	1			0	0
Wnt9b_Lrp6	Wnt9b	Lrp6			0	1			0	1			0	0
Wnt9b_Fzd5	Wnt9b	Fzd5			0	0			0	0			0	0
Tnfsf13_Tnfrsf17	Tnfsf13	Tnfrsf17			0	0			0	0			0	0
Il3_Il2ra	Il3	Il2ra			0	0			0	0			0	0
Il3_Il4ra	Il3	Il4ra			0	1			0	0			0	1
Il3_Csf2rb2	Il3	Csf2rb2			0	1			0	0			0	1
Il3_Il3ra	Il3	Il3ra			0	0			0	0			0	0
Csf2_Csf2rb	Csf2	Csf2rb			0	1			0	0			0	1
Csf2_Csf2ra	Csf2	Csf2ra			0	1			0	0			0	1
Csf2_Sdc2	Csf2	Sdc2			0	1			0	1			0	0
Csf2_Csf1r	Csf2	Csf1r			0	1			0	1			0	1
Csf2_Csf3r	Csf2	Csf3r			0	1			0	0			0	1
Cxcl16_Cxcr6	Cxcl16	Cxcr6			1	1			0	0			0	0
Ccl6_Ccr1	Ccl6	Ccr1			1	0			0	0			0	0
Ccl4_Ccr1	Ccl4	Ccr1			0	0			0	0			0	0
Ccl4_Ccr8	Ccl4	Ccr8			0	0			0	0			0	0
Ccl4_Ccr5	Ccl4	Ccr5			0	1			0	0			0	0
Ccl4_Ackr2	Ccl4	Ackr2			0	0			0	0			0	0
Ccl4_Ccr3	Ccl4	Ccr3			0	0			0	0			0	0
Ccl9_Ccr1	Ccl9	Ccr1			1	0			0	0			0	0
Calm3_Grm7	Calm3	Grm7			0	0			0	0			0	0
Calm3_Scn10a	Calm3	Scn10a			0	0			0	0			0	0
Calm3_Scn4a	Calm3	Scn4a			0	0			0	0			0	0
Calm3_Trpc5	Calm3	Trpc5			0	0			0	0			0	0
Calm3_Kcnq3	Calm3	Kcnq3			0	0			0	0			0	0
Calm3_Adcy8	Calm3	Adcy8			0	1			0	0			0	0
Calm3_Mylk	Calm3	Mylk			0	1			0	1			0	1
Icam5_Itgal	Icam5	Itgal			0	1			0	0			0	1
Cd70_Cd27	Cd70	Cd27			0	0			0	0			0	0
Sema6a_Plxna4	Sema6a	Plxna4			0	1			0	0			0	0
Sema6a_Plxna2	Sema6a	Plxna2			0	1			0	0			0	0
Vip_Npr3	Vip	Npr3			0	1			0	0			0	0
Vip_Dpp4	Vip	Dpp4			0	1			0	1			0	1
Vip_Ramp2	Vip	Ramp2			0	1			0	0			0	0
Vip_Vipr1	Vip	Vipr1			0	0			0	0			0	0
Vip_Adcyap1r1	Vip	Adcyap1r1			0	0			0	0			0	0
Vip_Ramp1	Vip	Ramp1			0	0			0	0			0	0
Vip_Ramp3	Vip	Ramp3			0	0			0	0			0	0
Lama4_Itgb1	Lama4	Itgb1			0	1			0	1			0	1
Nts_Sort1	Nts	Sort1			0	1			0	0			0	1
Nts_Ntsr1	Nts	Ntsr1			0	0			0	0			0	0
Nts_Ntsr2	Nts	Ntsr2			0	0			0	0			0	0
Ccn2_Egfr	Ccn2	Egfr			0	0			0	1			0	0
Ccn2_Itga5	Ccn2	Itga5			0	1			0	0			0	0
Ccn2_Ntrk1	Ccn2	Ntrk1			0	0			0	0			0	0
Ccn2_Fgfr2	Ccn2	Fgfr2			0	1			0	0			0	0
Ccn2_Lrp6	Ccn2	Lrp6			0	1			0	1			0	0
Ccn2_Itgam	Ccn2	Itgam			0	1			0	0			0	1
Ccn2_Lrp1	Ccn2	Lrp1			0	1			0	1			0	1
Hsp90b1_Tlr9	Hsp90b1	Tlr9			1	0			0	0			0	1
Hsp90b1_Lrp1	Hsp90b1	Lrp1			1	1			0	1			0	1
Hsp90b1_Tlr2	Hsp90b1	Tlr2			1	1			0	0			0	0
Hsp90b1_Tlr4	Hsp90b1	Tlr4			1	0			0	0			0	0
Hsp90b1_Lrp6	Hsp90b1	Lrp6			1	1			0	1			0	0
Fgf18_Fgfr1	Fgf18	Fgfr1			0	1			0	0			0	0
Fgf18_Fgfr2	Fgf18	Fgfr2			0	1			0	0			0	0
Fgf18_Fgfr3	Fgf18	Fgfr3			0	1			0	0			0	0
Madcam1_Itga4	Madcam1	Itga4			0	1			0	0			0	1
Fgf22_Fgfr1	Fgf22	Fgfr1			0	1			0	0			0	0
Fgf22_Fgfr2	Fgf22	Fgfr2			0	1			0	0			0	0
Il13_Il13ra2	Il13	Il13ra2			0	0			0	0			0	0
Il13_Il13ra1	Il13	Il13ra1			0	1			0	0			0	0
Il13_Il4ra	Il13	Il4ra			0	1			0	0			0	1
Pomc_Mc2r	Pomc	Mc2r			0	0			0	0			0	0
Pomc_Mc4r	Pomc	Mc4r			0	0			0	0			0	0
Pomc_Oprm1	Pomc	Oprm1			0	0			0	0			0	0
Pomc_Mc3r	Pomc	Mc3r			0	0			0	0			0	0
Pomc_Mc1r	Pomc	Mc1r			0	0			0	0			0	0
Pomc_Mc5r	Pomc	Mc5r			0	0			0	0			0	0
Pomc_Oprd1	Pomc	Oprd1			0	0			0	0			0	0
Ccl7_Ccr1	Ccl7	Ccr1			0	0			0	0			0	0
Ccl7_Ccr2	Ccl7	Ccr2			0	1			0	0			0	1
Ccl7_Ccr5	Ccl7	Ccr5			0	1			0	0			0	0
Ccl7_Ccr10	Ccl7	Ccr10			0	0			0	0			0	0
Ccl7_Cxcr3	Ccl7	Cxcr3			0	0			0	0			0	0
Ccl7_Ccr3	Ccl7	Ccr3			0	0			0	0			0	0
Tac4_Tacr1	Tac4	Tacr1			0	0			0	0			0	0
Gng4_Kcnj6	Gng4	Kcnj6			0	0			0	0			0	0
Prl7d1_Prlr	Prl7d1	Prlr			0	0			0	1			0	0
Prl2c5_Prlr	Prl2c5	Prlr			0	0			0	1			0	0
Prl4a1_Prlr	Prl4a1	Prlr			0	0			0	1			0	0
Edn1_Ednrb	Edn1	Ednrb			0	1			0	0			0	1
Edn1_Kel	Edn1	Kel			0	0			0	0			0	0
Edn1_Ednra	Edn1	Ednra			0	1			0	0			0	0
Sema4d_Cd72	Sema4d	Cd72			1	1			0	0			0	1
Sema4d_Plxnb1	Sema4d	Plxnb1			1	1			0	1			0	0
Sema4d_Erbb2	Sema4d	Erbb2			1	1			0	0			0	0
Sema4d_Met	Sema4d	Met			1	1			0	1			0	0
Sema4d_Plxnb2	Sema4d	Plxnb2			1	1			0	1			0	1
Sema4d_Plxna2	Sema4d	Plxna2			1	1			0	0			0	0
Cxcl14_Cxcr4	Cxcl14	Cxcr4			0	1			0	0			0	1
Il9_Il9r	Il9	Il9r			0	0			0	0			0	0
Thbs4_Notch1	Thbs4	Notch1			0	1			0	0			0	1
Fgf10_Fgfr1	Fgf10	Fgfr1			0	1			0	0			0	0
Fgf10_Fgfr2	Fgf10	Fgfr2			0	1			0	0			0	0
Fgf10_Fgfr3	Fgf10	Fgfr3			0	1			0	0			0	0
Nid2_Col13a1	Nid2	Col13a1			0	1			0	0			0	0
Plau_Lrp2	Plau	Lrp2			1	1			0	0			0	0
Plau_Lrp1	Plau	Lrp1			1	1			0	1			0	1
Plau_Mrc2	Plau	Mrc2			1	1			0	0			0	0
Plau_Igf2r	Plau	Igf2r			1	1			0	1			0	0
Vcl_Alk	Vcl	Alk			0	0			0	0			0	0
Arf4_Lrp2	Arf4	Lrp2			0	1			0	0			0	0
Fgf9_Fgfr1	Fgf9	Fgfr1			0	1			0	0			0	0
Fgf9_Fgfr2	Fgf9	Fgfr2			0	1			0	0			0	0
Fgf9_Fgfr3	Fgf9	Fgfr3			0	1			0	0			0	0
Tnfsf11_Lgr4	Tnfsf11	Lgr4			0	0			0	1			0	0
Tnfsf11_Tnfrsf11b	Tnfsf11	Tnfrsf11b			0	0			0	0			0	0
Tnfsf11_Itga2b	Tnfsf11	Itga2b			0	0			0	0			0	1
Tnfsf11_Tnfrsf11a	Tnfsf11	Tnfrsf11a			0	0			0	0			0	0
Clu_Lrp8	Clu	Lrp8			1	0			0	0			0	0
Clu_Lrp2	Clu	Lrp2			1	1			0	0			0	0
Clu_Vldlr	Clu	Vldlr			1	1			0	0			0	0
Adam2_Itga6	Adam2	Itga6			0	1			0	0			0	1
Adam2_Itgb1	Adam2	Itgb1			0	1			0	1			0	1
Adam2_Cd9	Adam2	Cd9			0	1			0	0			0	1
Adam2_Itga9	Adam2	Itga9			0	1			0	0			0	0
Fgf17_Fgfr1	Fgf17	Fgfr1			0	1			0	0			0	0
Fgf17_Fgfr2	Fgf17	Fgfr2			0	1			0	0			0	0
Fgf17_Fgfr3	Fgf17	Fgfr3			0	1			0	0			0	0
Gdnf_Gfra4	Gdnf	Gfra4			0	0			0	0			0	0
Gdnf_Gfra3	Gdnf	Gfra3			0	0			0	0			0	0
Gdnf_Gfra1	Gdnf	Gfra1			0	0			0	1			0	0
Gdnf_Sdc3	Gdnf	Sdc3			0	1			0	1			0	1
Gdnf_Ret	Gdnf	Ret			0	0			0	0			0	0
Gdnf_Sorl1	Gdnf	Sorl1			0	1			0	0			0	1
Angpt1_Itga5	Angpt1	Itga5			0	1			0	0			0	0
Angpt1_Tek	Angpt1	Tek			0	1			0	0			0	0
Col2a1_Itgav	Col2a1	Itgav			0	1			0	0			0	0
Col2a1_Itga2b	Col2a1	Itga2b			0	0			0	0			0	1
Col2a1_Itga2	Col2a1	Itga2			0	0			0	0			0	0
Col2a1_Itga1	Col2a1	Itga1			0	1			0	0			0	0
Col2a1_Mag	Col2a1	Mag			0	0			0	0			0	0
Pla2g10_Pla2r1	Pla2g10	Pla2r1			0	0			0	0			0	0
Ahsg_Insr	Ahsg	Insr			0	1			0	1			0	0
Hrg_Erbb3	Hrg	Erbb3			0	1			0	1			0	0
Hrg_Erbb2	Hrg	Erbb2			0	1			0	0			0	0
Adipoq_Adipor1	Adipoq	Adipor1			0	1			0	1			0	1
Adipoq_Adipor2	Adipoq	Adipor2			0	1			0	1			0	1
Prl2a1_Prlr	Prl2a1	Prlr			0	0			0	1			0	0
Pros1_Tyro3	Pros1	Tyro3			0	0			0	0			0	0
Wnt10b_Fzd8	Wnt10b	Fzd8			0	0			0	0			0	0
Wnt10b_Lrp6	Wnt10b	Lrp6			0	1			0	1			0	0
Wnt10b_Fzd5	Wnt10b	Fzd5			0	0			0	0			0	0
Wnt10b_Fzd4	Wnt10b	Fzd4			0	1			0	0			0	0
Wnt10b_Fzd7	Wnt10b	Fzd7			0	1			0	0			0	0
Wnt1_Lrp5	Wnt1	Lrp5			0	1			0	1			0	0
Wnt1_Fzd1	Wnt1	Fzd1			0	1			0	0			0	0
Wnt1_Fzd10	Wnt1	Fzd10			0	0			0	0			0	0
Wnt1_Fzd9	Wnt1	Fzd9			0	0			0	0			0	0
Wnt1_Fzd8	Wnt1	Fzd8			0	0			0	0			0	0
Wnt1_Lrp6	Wnt1	Lrp6			0	1			0	1			0	0
Wnt1_Fzd5	Wnt1	Fzd5			0	0			0	0			0	0
Wnt1_Fzd7	Wnt1	Fzd7			0	1			0	0			0	0
Npff_Npffr2	Npff	Npffr2			0	0			0	0			0	0
Cxcl13_Cxcr5	Cxcl13	Cxcr5			1	0			0	0			0	1
Cxcl13_Cxcr3	Cxcl13	Cxcr3			1	0			0	0			0	0
Cxcl13_Ackr4	Cxcl13	Ackr4			1	0			0	0			0	0
Ccl25_Ccr9	Ccl25	Ccr9			0	0			0	0			0	0
Ccl25_Ackr2	Ccl25	Ackr2			0	0			0	0			0	0
Ccl25_Ackr4	Ccl25	Ackr4			0	0			0	0			0	0
Guca2a_Gucy2c	Guca2a	Gucy2c			0	0			0	0			0	0
Bmp15_Bmpr1b	Bmp15	Bmpr1b			0	0			0	0			0	0
Bmp15_Bmpr2	Bmp15	Bmpr2			0	1			0	0			0	0
Bmp15_Acvr1c	Bmp15	Acvr1c			0	0			0	0			0	0
Bmp15_Bmpr1a	Bmp15	Bmpr1a			0	1			0	0			0	0
Gnb3_Kcnj6	Gnb3	Kcnj6			0	0			0	0			0	0
Crisp2_Catsper1	Crisp2	Catsper1			0	0			0	0			0	0
Tff2_Muc6	Tff2	Muc6			0	0			0	0			0	0
Ntn3_Dcc	Ntn3	Dcc			0	0			0	0			0	0
Ntn3_Neo1	Ntn3	Neo1			0	1			0	0			0	0
C3_Cd46	C3	Cd46			1	0			0	0			1	0
C3_Cd55	C3	Cd55			1	1			0	0			1	1
C3_Lrp1	C3	Lrp1			1	1			0	1			1	1
C3_C3ar1	C3	C3ar1			1	1			0	0			1	0
C3_Cr2	C3	Cr2			1	0			0	0			1	1
C3_C5ar2	C3	C5ar2			1	0			0	0			1	0
C3_Cd19	C3	Cd19			1	0			0	0			1	1
C3_Itgam	C3	Itgam			1	1			0	0			1	1
C3_Cd81	C3	Cd81			1	1			0	1			1	1
Tslp_Crlf2	Tslp	Crlf2			0	1			0	0			0	0
Apom_Lrp2	Apom	Lrp2			0	1			0	0			0	0
Ltb_Tnfrsf1a	Ltb	Tnfrsf1a			1	1			0	1			0	1
Ltb_Ltbr	Ltb	Ltbr			1	1			0	1			0	0
Tnf_Rhbdf2	Tnf	Rhbdf2			1	1			0	0			0	1
Tnf_Tnfrsf1a	Tnf	Tnfrsf1a			1	1			0	1			0	1
Tnf_Tnfrsf1b	Tnf	Tnfrsf1b			1	1			0	0			0	1
Lta_Tnfrsf1a	Lta	Tnfrsf1a			0	1			0	1			0	1
Lta_Tnfrsf14	Lta	Tnfrsf14			0	1			0	0			0	0
Lta_Ltbr	Lta	Ltbr			0	1			0	1			0	0
Lta_Tnfrsf1b	Lta	Tnfrsf1b			0	1			0	0			0	1
Hbegf_Erbb3	Hbegf	Erbb3			0	1			0	1			0	0
Hbegf_Cd9	Hbegf	Cd9			0	1			0	0			0	1
Hbegf_Erbb2	Hbegf	Erbb2			0	1			0	0			0	0
Hbegf_Erbb4	Hbegf	Erbb4			0	0			0	0			0	0
Scgb1a1_Lrp2	Scgb1a1	Lrp2			0	1			0	0			0	0
Anxa1_Fpr2	Anxa1	Fpr2			0	1			0	0			0	1
Anxa1_Fpr1	Anxa1	Fpr1			0	0			0	0			0	0
Anxa1_Dysf	Anxa1	Dysf			0	0			0	0			0	0
Il33_Il1rl1	Il33	Il1rl1			0	0			0	0			0	0
Il33_Il1rap	Il33	Il1rap			0	0			0	1			0	0
Dkk1_Kremen2	Dkk1	Kremen2			0	0			0	0			0	0
Dkk1_Lrp5	Dkk1	Lrp5			0	1			0	1			0	0
Dkk1_Lrp6	Dkk1	Lrp6			0	1			0	1			0	0
Gal_Gpr151	Gal	Gpr151			0	0			0	0			0	0
Gal_Galr1	Gal	Galr1			0	0			0	0			0	0
Gal_Galr2	Gal	Galr2			0	0			0	0			0	0
Vegfb_Flt1	Vegfb	Flt1			0	1			0	0			0	0
Vegfb_Nrp1	Vegfb	Nrp1			0	1			0	1			0	0
Rbp4_Stra6	Rbp4	Stra6			0	0			0	0			0	0
Slit1_Robo2	Slit1	Robo2			0	0			0	0			0	0
Slit1_Plxna1	Slit1	Plxna1			0	1			0	0			0	0
Slit1_Gpc1	Slit1	Gpc1			0	1			0	0			0	0
Slit1_Flrt3	Slit1	Flrt3			0	0			0	0			0	0
Sema4g_Plxnb2	Sema4g	Plxnb2			0	1			0	1			0	1
Fgf8_Fgfr1	Fgf8	Fgfr1			0	1			0	0			0	0
Fgf8_Fgfr2	Fgf8	Fgfr2			0	1			0	0			0	0
Fgf8_Fgfr3	Fgf8	Fgfr3			0	1			0	0			0	0
Gdf11_Acvr2b	Gdf11	Acvr2b			0	0			0	0			0	0
Gdf11_Acvr2a	Gdf11	Acvr2a			0	0			0	0			0	0
Gdf11_Acvr1c	Gdf11	Acvr1c			0	0			0	0			0	0
Il23a_Il23r	Il23a	Il23r			0	0			0	0			0	0
Inhbc_Acvr2b	Inhbc	Acvr2b			0	0			0	0			0	0
Inhbc_Acvr2a	Inhbc	Acvr2a			0	0			0	0			0	0
Hras_Tlr9	Hras	Tlr9			0	0			0	0			0	1
Hras_Tlr2	Hras	Tlr2			0	1			0	0			0	0
Podxl_Sell	Podxl	Sell			0	1			0	0			0	1
Nmb_Brs3	Nmb	Brs3			0	0			0	0			0	0
Il6_Il6ra	Il6	Il6ra			0	0			0	0			0	1
Il6_Il6st	Il6	Il6st			0	1			0	1			0	1
Il17a_Il17rd	Il17a	Il17rd			0	1			0	0			0	0
Il17a_Il17rc	Il17a	Il17rc			0	0			0	0			0	0
Ctla4_Cd80	Ctla4	Cd80			0	0			0	0			0	0
Mstn_Acvr2b	Mstn	Acvr2b			0	0			0	0			0	0
Mstn_Acvr2a	Mstn	Acvr2a			0	0			0	0			0	0
Nppc_Npr3	Nppc	Npr3			0	1			0	0			0	0
Nppc_Npr1	Nppc	Npr1			0	1			0	0			0	0
Nppc_Npr2	Nppc	Npr2			0	1			0	1			0	0
Il20_Il20rb	Il20	Il20rb			0	0			0	0			0	0
Il20_Il22ra1	Il20	Il22ra1			0	0			0	0			0	0
Lamc2_Itga6	Lamc2	Itga6			0	1			0	0			0	1
Lamc2_Itgb1	Lamc2	Itgb1			0	1			0	1			0	1
Lamc2_Itgb4	Lamc2	Itgb4			0	1			0	0			0	0
Xcl1_Xcr1	Xcl1	Xcr1			0	0			0	0			0	0
Angptl1_Tek	Angptl1	Tek			0	1			0	0			0	0
Tnfsf4_Traf2	Tnfsf4	Traf2			0	1			0	0			0	0
Tnfsf4_Tnfrsf4	Tnfsf4	Tnfrsf4			0	0			0	0			0	0
Cel_Cxcr4	Cel	Cxcr4			0	1			0	0			0	1
Hc_C5ar2	Hc	C5ar2			0	0			0	0			0	0
Hc_C5ar1	Hc	C5ar1			0	0			0	0			0	0
Il1f6_Il1rap	Il1f6	Il1rap			0	0			0	1			0	0
Il1f6_Il1rl2	Il1f6	Il1rl2			0	0			0	0			0	0
Il1f8_Il1rap	Il1f8	Il1rap			0	0			0	1			0	0
Il1f8_Il1rl2	Il1f8	Il1rl2			0	0			0	0			0	0
Fshb_Fshr	Fshb	Fshr			0	0			0	0			0	0
Lin7c_Abca1	Lin7c	Abca1			0	1			0	1			0	1
Lin7c_Htr2c	Lin7c	Htr2c			0	0			0	0			0	0
Mdk_Itgb1	Mdk	Itgb1			0	1			0	1			0	1
Mdk_Lrp6	Mdk	Lrp6			0	1			0	1			0	0
Mdk_Alk	Mdk	Alk			0	0			0	0			0	0
Mdk_Ptprz1	Mdk	Ptprz1			0	0			0	0			0	0
Mdk_Lrp1	Mdk	Lrp1			0	1			0	1			0	1
F2_Thbd	F2	Thbd			0	1			0	0			0	0
F2_Itga2b	F2	Itga2b			0	0			0	0			0	1
Jag1_Notch2	Jag1	Notch2			0	1			0	0			0	1
Jag1_Notch3	Jag1	Notch3			0	1			0	0			0	0
Oxt_Avpr2	Oxt	Avpr2			0	0			0	0			0	0
Oxt_Oxtr	Oxt	Oxtr			0	0			0	0			0	0
Spint1_St14	Spint1	St14			0	1			0	0			0	0
Bmp2_Acvr2b	Bmp2	Acvr2b			0	0			0	0			0	0
Bmp2_Bmpr1b	Bmp2	Bmpr1b			0	0			0	0			0	0
Bmp2_Tgfbr3	Bmp2	Tgfbr3			0	1			0	0			0	0
Bmp2_Hjv	Bmp2	Hjv			0	0			0	1			0	0
Bmp2_Acvr2a	Bmp2	Acvr2a			0	0			0	0			0	0
Bmp2_Bmpr2	Bmp2	Bmpr2			0	1			0	0			0	0
Bmp2_Acvr1	Bmp2	Acvr1			0	0			0	0			0	0
Bmp2_Bmpr1a	Bmp2	Bmpr1a			0	1			0	0			0	0
Il1b_Il1rap	Il1b	Il1rap			1	0			0	1			0	0
Il1a_Il1rap	Il1a	Il1rap			0	0			0	1			0	0
Cst3_Lrp2	Cst3	Lrp2			0	1			0	0			1	0
Angpt4_Tek	Angpt4	Tek			0	1			0	0			0	0
Edn3_Ednrb	Edn3	Ednrb			0	1			0	0			0	1
Edn3_Kel	Edn3	Kel			0	0			0	0			0	0
Edn3_Ednra	Edn3	Ednra			0	1			0	0			0	0
a_Mc1r	a	Mc1r			0	0			0	0			0	0
Ghrh_Ghrhr	Ghrh	Ghrhr			0	0			0	0			0	0
Ghrh_Vipr1	Ghrh	Vipr1			0	0			0	0			0	0
Il21_Il21r	Il21	Il21r			0	1			0	0			0	1
Il21_Il2rg	Il21	Il2rg			0	1			0	0			0	1
Il2_Il2rg	Il2	Il2rg			0	1			0	0			0	1
Il2_Il2rb	Il2	Il2rb			0	1			0	0			0	1
Wnt2b_Fzd4	Wnt2b	Fzd4			0	1			0	0			0	0
Efna1_Epha10	Efna1	Epha10			0	0			0	0			0	0
Efna1_Epha3	Efna1	Epha3			0	0			0	0			0	0
Efna1_Epha7	Efna1	Epha7			0	0			0	0			0	0
Efna1_Epha6	Efna1	Epha6			0	0			0	0			0	0
Efna1_Epha8	Efna1	Epha8			0	0			0	0			0	0
Efna1_Epha1	Efna1	Epha1			0	0			0	0			0	0
Efna1_Epha5	Efna1	Epha5			0	0			0	0			0	0
Vcam1_Itga4	Vcam1	Itga4			1	1			0	0			0	1
Vcam1_Itgb1	Vcam1	Itgb1			1	1			0	1			0	1
Vcam1_Itga9	Vcam1	Itga9			1	1			0	0			0	0
Sfrp2_Fzd5	Sfrp2	Fzd5			0	0			0	0			0	0
Pdgfc_Pdgfra	Pdgfc	Pdgfra			0	1			0	0			0	0
Egf_Erbb3	Egf	Erbb3			0	1			0	1			0	0
Egf_Erbb2	Egf	Erbb2			0	1			0	0			0	0
Egf_Erbb4	Egf	Erbb4			0	0			0	0			0	0
Dkk2_Lrp6	Dkk2	Lrp6			0	1			0	1			0	0
Efna3_Epha10	Efna3	Epha10			0	0			0	0			0	0
Efna3_Epha3	Efna3	Epha3			0	0			0	0			0	0
Efna3_Epha7	Efna3	Epha7			0	0			0	0			0	0
Efna3_Epha6	Efna3	Epha6			0	0			0	0			0	0
Efna3_Epha8	Efna3	Epha8			0	0			0	0			0	0
Efna3_Epha1	Efna3	Epha1			0	0			0	0			0	0
Efna3_Erbb2	Efna3	Erbb2			0	1			0	0			0	0
Efna3_Ephb1	Efna3	Ephb1			0	0			0	0			0	0
Efna3_Epha5	Efna3	Epha5			0	0			0	0			0	0
Efna4_Epha10	Efna4	Epha10			0	0			0	0			0	0
Efna4_Epha3	Efna4	Epha3			0	0			0	0			0	0
Efna4_Epha7	Efna4	Epha7			0	0			0	0			0	0
Efna4_Epha6	Efna4	Epha6			0	0			0	0			0	0
Efna4_Epha8	Efna4	Epha8			0	0			0	0			0	0
Efna4_Epha1	Efna4	Epha1			0	0			0	0			0	0
Efna4_Epha5	Efna4	Epha5			0	0			0	0			0	0
Adam15_Itgb1	Adam15	Itgb1			0	1			0	1			0	1
Adam15_Itga9	Adam15	Itga9			0	1			0	0			0	0
Sema4a_Plxnb1	Sema4a	Plxnb1			1	1			0	1			1	0
Sema4a_Plxnb2	Sema4a	Plxnb2			1	1			0	1			1	1
Ccn1_Itgam	Ccn1	Itgam			0	1			0	0			0	1
Tnfsf8_Tnfrsf8	Tnfsf8	Tnfrsf8			0	0			0	0			0	0
Tln1_Itgal	Tln1	Itgal			0	1			0	0			0	1
Tln1_Itgb1	Tln1	Itgb1			0	1			0	1			0	1
Col9a2_Mag	Col9a2	Mag			0	0			0	0			0	0
Edn2_Ednrb	Edn2	Ednrb			0	1			0	0			0	1
Edn2_Kel	Edn2	Kel			0	0			0	0			0	0
Edn2_Ednra	Edn2	Ednra			0	1			0	0			0	0
Sema3c_Plxna4	Sema3c	Plxna4			0	1			0	0			0	0
Sema3c_Plxnb1	Sema3c	Plxnb1			0	1			0	1			0	0
Sema3c_Nrp2	Sema3c	Nrp2			0	1			0	0			0	0
Hgf_Itgb1	Hgf	Itgb1			0	1			0	1			0	1
Hgf_Nrp2	Hgf	Nrp2			0	1			0	0			0	0
Hgf_Plxnb1	Hgf	Plxnb1			0	1			0	1			0	0
Hgf_Met	Hgf	Met			0	1			0	1			0	0
Rspo1_Lgr4	Rspo1	Lgr4			0	0			0	1			0	0
Rspo1_Lgr6	Rspo1	Lgr6			0	0			0	0			0	0
Rspo1_Lrp6	Rspo1	Lrp6			0	1			0	1			0	0
Rspo1_Znrf3	Rspo1	Znrf3			0	0			0	0			0	0
Sema3a_Plxna4	Sema3a	Plxna4			0	1			0	0			0	0
Sema3a_Nrp2	Sema3a	Nrp2			0	1			0	0			0	0
Sema3a_Plxna1	Sema3a	Plxna1			0	1			0	0			0	0
Uts2_Uts2r	Uts2	Uts2r			0	0			0	0			0	0
Cort_Sstr3	Cort	Sstr3			0	0			0	0			0	0
Cort_Sstr2	Cort	Sstr2			0	0			0	0			0	0
Cort_Sstr4	Cort	Sstr4			0	0			0	0			0	0
Cort_Sstr5	Cort	Sstr5			0	0			0	0			0	0
Cort_Sstr1	Cort	Sstr1			0	0			0	0			0	0
Cort_Ghsr	Cort	Ghsr			0	0			0	0			0	0
Draxin_Dcc	Draxin	Dcc			0	0			0	0			0	0
Gnb1_Kcnj6	Gnb1	Kcnj6			0	0			0	0			0	0
Nmu_Nmur2	Nmu	Nmur2			0	0			0	0			0	0
Bmp3_Acvr2b	Bmp3	Acvr2b			0	0			0	0			0	0
Bmp3_Acvr2a	Bmp3	Acvr2a			0	0			0	0			0	0
Fgf5_Fgfr1	Fgf5	Fgfr1			0	1			0	0			0	0
Fgf5_Fgfr2	Fgf5	Fgfr2			0	1			0	0			0	0
Fgf5_Fgfr3	Fgf5	Fgfr3			0	1			0	0			0	0
Cxcl5_Cxcr2	Cxcl5	Cxcr2			0	0			0	0			0	1
Cxcl5_Ackr1	Cxcl5	Ackr1			0	0			0	0			0	0
Ppbp_Cxcr2	Ppbp	Cxcr2			0	0			0	0			0	1
Ppbp_Cxcr1	Ppbp	Cxcr1			0	0			0	0			0	0
Pf4_Thbd	Pf4	Thbd			0	1			0	0			0	0
Pf4_Fgfr2	Pf4	Fgfr2			0	1			0	0			0	0
Pf4_Cxcr3	Pf4	Cxcr3			0	0			0	0			0	0
Pf4_Lrp1	Pf4	Lrp1			0	1			0	1			0	1
Areg_Erbb3	Areg	Erbb3			0	1			0	1			0	0
Areg_Erbb2	Areg	Erbb2			0	1			0	0			0	0
Areg_Erbb4	Areg	Erbb4			0	0			0	0			0	0
Cxcl3_Cxcr2	Cxcl3	Cxcr2			0	0			0	0			0	1
Cxcl3_Cxcr3	Cxcl3	Cxcr3			0	0			0	0			0	0
Cxcl1_Cxcr2	Cxcl1	Cxcr2			0	0			0	0			0	1
Cxcl1_Cxcr1	Cxcl1	Cxcr1			0	0			0	0			0	0
Cxcl1_Ackr1	Cxcl1	Ackr1			0	0			0	0			0	0
Il31_Il31ra	Il31	Il31ra			0	0			0	0			0	0
Pla2g1b_Pla2r1	Pla2g1b	Pla2r1			0	0			0	0			0	0
Col1a2_Itgb1	Col1a2	Itgb1			0	1			0	1			0	1
Col1a2_Itga2	Col1a2	Itga2			0	0			0	0			0	0
Col1a2_Cd93	Col1a2	Cd93			0	1			0	0			0	0
Gng11_Kcnj6	Gng11	Kcnj6			0	0			0	0			0	0
Epo_Mpl	Epo	Mpl			0	0			0	0			0	1
Gnb2_Kcnj6	Gnb2	Kcnj6			0	0			0	0			0	0
Npy_Npy4r	Npy	Npy4r			0	0			0	0			0	0
Npy_Npy5r	Npy	Npy5r			0	0			0	0			0	0
Npy_Npy1r	Npy	Npy1r			0	0			0	0			0	0
Npy_Dpp4	Npy	Dpp4			0	1			0	1			0	1
Npy_Npy6r	Npy	Npy6r			0	0			0	0			0	0
Npy_Fap	Npy	Fap			0	0			0	0			0	0
Npvf_Npffr2	Npvf	Npffr2			0	0			0	0			0	0
Tgfa_Erbb3	Tgfa	Erbb3			0	1			0	1			0	0
Tgfa_Erbb2	Tgfa	Erbb2			0	1			0	0			0	0
Tgfa_Erbb4	Tgfa	Erbb4			0	0			0	0			0	0
Bmp10_Acvr1	Bmp10	Acvr1			0	0			0	0			0	0
Bmp10_Bmpr2	Bmp10	Bmpr2			0	1			0	0			0	0
Bmp10_Bmpr1a	Bmp10	Bmpr1a			0	1			0	0			0	0
Bmp10_Alk	Bmp10	Alk			0	0			0	0			0	0
Prok2_Prokr2	Prok2	Prokr2			0	0			0	0			0	0
Prok2_Prokr1	Prok2	Prokr1			0	0			0	0			0	0
Wnt7a_Fzd1	Wnt7a	Fzd1			0	1			0	0			0	0
Wnt7a_Fzd9	Wnt7a	Fzd9			0	0			0	0			0	0
Wnt7a_Fzd3	Wnt7a	Fzd3			0	0			0	0			0	0
Wnt7a_Adgra2	Wnt7a	Adgra2			0	1			0	0			0	0
Wnt7a_Lrp6	Wnt7a	Lrp6			0	1			0	1			0	0
Wnt7a_Fzd5	Wnt7a	Fzd5			0	0			0	0			0	0
Wnt7a_Fzd4	Wnt7a	Fzd4			0	1			0	0			0	0
Wnt7a_Fzd7	Wnt7a	Fzd7			0	1			0	0			0	0
Gdf3_Acvr2b	Gdf3	Acvr2b			0	0			0	0			0	0
Gdf3_Acvr2a	Gdf3	Acvr2a			0	0			0	0			0	0
Clec2d_Klrb1b	Clec2d	Klrb1b			0	0			0	0			0	0
Rtn2_Rtn4r	Rtn2	Rtn4r			0	0			0	0			0	0
Vasp_Itga4	Vasp	Itga4			1	1			0	0			0	1
Mfge8_Itgb5	Mfge8	Itgb5			0	1			0	1			0	1
Mfge8_Itgb1	Mfge8	Itgb1			0	1			0	1			0	1
Calca_Calcrl	Calca	Calcrl			0	1			0	0			0	0
Calca_Calcr	Calca	Calcr			0	0			0	0			0	0
Fgf21_Fgfr1	Fgf21	Fgfr1			0	1			0	0			0	0
Fgf21_Fgfr2	Fgf21	Fgfr2			0	1			0	0			0	0
Fgf21_Fgfr3	Fgf21	Fgfr3			0	1			0	0			0	0
Izumo1_Izumo1r	Izumo1	Izumo1r			0	0			0	0			0	0
Hpx_Lrp1	Hpx	Lrp1			0	1			0	1			0	1
Fgf15_Fgfr1	Fgf15	Fgfr1			0	1			0	0			0	0
Fgf15_Fgfr2	Fgf15	Fgfr2			0	1			0	0			0	0
Fgf15_Fgfr3	Fgf15	Fgfr3			0	1			0	0			0	0
Fadd_Tradd	Fadd	Tradd			0	0			0	0			0	0
Cd40lg_Traf1	Cd40lg	Traf1			0	1			0	0			0	1
Fgf13_Fgfr1	Fgf13	Fgfr1			0	1			0	0			0	0
Fgf13_Fgfr2	Fgf13	Fgfr2			0	1			0	0			0	0
Fgf13_Scn5a	Fgf13	Scn5a			0	0			0	0			0	0
Fgf13_Fgfr3	Fgf13	Fgfr3			0	1			0	0			0	0
F9_Lrp1	F9	Lrp1			0	1			0	1			0	1
F8_Ldlr	F8	Ldlr			0	1			0	1			0	1
F8_Lrp1	F8	Lrp1			0	1			0	1			0	1
Fgf16_Fgfr1	Fgf16	Fgfr1			0	1			0	0			0	0
Fgf16_Fgfr2	Fgf16	Fgfr2			0	1			0	0			0	0
Fgf16_Fgfr3	Fgf16	Fgfr3			0	1			0	0			0	0
Bgn_P2rx7	Bgn	P2rx7			0	1			0	0			0	0
Bgn_Tlr4	Bgn	Tlr4			0	0			0	0			0	0
Vegfd_Nrp2	Vegfd	Nrp2			0	1			0	0			0	0
Vegfd_Fgfr2	Vegfd	Fgfr2			0	1			0	0			0	0
Vegfd_Kdr	Vegfd	Kdr			0	1			0	0			0	0
Vegfd_Itga9	Vegfd	Itga9			0	1			0	0			0	0
Angpt2_Itgb1	Angpt2	Itgb1			0	1			0	1			0	1
Angpt2_Tek	Angpt2	Tek			0	1			0	0			0	0
Tnfsf13b_Tnfrsf13c	Tnfsf13b	Tnfrsf13c			1	0			0	0			0	1
Col4a1_Itgb1	Col4a1	Itgb1			0	1			0	1			0	1
Col4a1_Cd93	Col4a1	Cd93			0	1			0	0			0	0
Col4a2_Itgb1	Col4a2	Itgb1			0	1			0	1			0	1
Col4a2_Cd93	Col4a2	Cd93			0	1			0	0			0	0
Vegfc_Ccbe1	Vegfc	Ccbe1			0	0			0	0			0	0
Vegfc_Itgb1	Vegfc	Itgb1			0	1			0	1			0	1
Vegfc_Nrp2	Vegfc	Nrp2			0	1			0	0			0	0
Vegfc_Kdr	Vegfc	Kdr			0	1			0	0			0	0
Vegfc_Itga9	Vegfc	Itga9			0	1			0	0			0	0
Plat_Lrp1	Plat	Lrp1			0	1			0	1			0	1
Plat_Itgam	Plat	Itgam			0	1			0	0			0	1
Sfrp1_Fzd2	Sfrp1	Fzd2			1	0			0	0			0	0
Fgf20_Fgfr1	Fgf20	Fgfr1			0	1			0	0			0	0
Fgf20_Fgfr2	Fgf20	Fgfr2			0	1			0	0			0	0
Fgf20_Fgfr3	Fgf20	Fgfr3			0	1			0	0			0	0
Il15_Il15ra	Il15	Il15ra			0	0			0	0			0	0
Il15_Il2rb	Il15	Il2rb			0	1			0	0			0	1
Il15_Il11ra1	Il15	Il11ra1			0	1			0	1			0	0
Mmp2_Itgb1	Mmp2	Itgb1			1	1			0	1			0	1
Cx3cl1_Itga4	Cx3cl1	Itga4			0	1			0	0			0	1
Cx3cl1_Itgb1	Cx3cl1	Itgb1			0	1			0	1			0	1
Cx3cl1_Cx3cr1	Cx3cl1	Cx3cr1			0	1			0	0			0	1
Ccl22_Ccr4	Ccl22	Ccr4			1	0			0	0			0	0
Ccl22_Ackr2	Ccl22	Ackr2			1	0			0	0			0	0
Ccl22_Dpp4	Ccl22	Dpp4			1	1			0	1			0	1
Ccl17_Ccr8	Ccl17	Ccr8			0	0			0	0			0	0
Ccl17_Ccr4	Ccl17	Ccr4			0	0			0	0			0	0
Ccl17_Ackr1	Ccl17	Ackr1			0	0			0	0			0	0
Ccl17_Ackr2	Ccl17	Ackr2			0	0			0	0			0	0
Insl3_Rxfp2	Insl3	Rxfp2			0	0			0	0			0	0
Insl3_Rxfp1	Insl3	Rxfp1			0	0			0	0			0	0
Jam3_Itgam	Jam3	Itgam			0	1			0	0			0	1
Jam3_Itga4	Jam3	Itga4			0	1			0	0			0	1
Jam3_Itgal	Jam3	Itgal			0	1			0	0			0	1
Jam3_Itgb1	Jam3	Itgb1			0	1			0	1			0	1
Apoc3_Ldlr	Apoc3	Ldlr			0	1			0	1			0	1
Apoc3_Lrp1	Apoc3	Lrp1			0	1			0	1			0	1
Apoa1_Lrp2	Apoa1	Lrp2			0	1			0	0			0	0
Lipc_Scarb1	Lipc	Scarb1			0	1			0	1			0	1
Lipc_Lrp1	Lipc	Lrp1			0	1			0	1			0	1
Ptgs2_Ptger4	Ptgs2	Ptger4			1	0			0	0			0	0
Ptgs2_Ptger3	Ptgs2	Ptger3			1	0			0	0			0	0
Ptgs2_Ptger2	Ptgs2	Ptger2			1	0			0	0			0	0
Tdgf1_Acvr2b	Tdgf1	Acvr2b			0	0			0	0			0	0
Tdgf1_Acvr2a	Tdgf1	Acvr2a			0	0			0	0			0	0
Tdgf1_Gpc1	Tdgf1	Gpc1			0	1			0	0			0	0
Tdgf1_Fzd7	Tdgf1	Fzd7			0	1			0	0			0	0
Ucn_Crhr1	Ucn	Crhr1			0	0			0	0			0	0
Ntng2_Lrrc4c	Ntng2	Lrrc4c			0	0			0	0			0	0
Ntng2_Lrrc4	Ntng2	Lrrc4			0	0			0	0			0	0
Avp_Oxtr	Avp	Oxtr			0	0			0	0			0	0
Lgals3bp_Itgb1	Lgals3bp	Itgb1			1	1			0	1			1	1
Apob_Lrp2	Apob	Lrp2			0	1			0	0			0	0
Apob_Scarb1	Apob	Scarb1			0	1			0	1			0	1
Apob_Apobr	Apob	Apobr			0	1			0	0			0	0
Apob_Lrp1	Apob	Lrp1			0	1			0	1			0	1
Apob_Tlr4	Apob	Tlr4			0	0			0	0			0	0
Apob_Mttp	Apob	Mttp			0	0			0	1			0	0
Apob_Cd36	Apob	Cd36			0	1			0	0			0	1
Wnt4_Musk	Wnt4	Musk			0	0			0	0			0	0
Wnt4_Fzd2	Wnt4	Fzd2			0	0			0	0			0	0
Wnt4_Fzd1	Wnt4	Fzd1			0	1			0	0			0	0
Wnt4_Fzd10	Wnt4	Fzd10			0	0			0	0			0	0
Wnt4_Fzd8	Wnt4	Fzd8			0	0			0	0			0	0
Wnt4_Fzd5	Wnt4	Fzd5			0	0			0	0			0	0
Wnt4_Fzd4	Wnt4	Fzd4			0	1			0	0			0	0
Wnt4_Fzd7	Wnt4	Fzd7			0	1			0	0			0	0
Fgg_Itga2b	Fgg	Itga2b			0	0			0	0			0	1
Galp_Galr1	Galp	Galr1			0	0			0	0			0	0
Galp_Galr2	Galp	Galr2			0	0			0	0			0	0
Fgf2_Fgfr2	Fgf2	Fgfr2			0	1			0	0			0	0
Fgf2_Fgfr1	Fgf2	Fgfr1			0	1			0	0			0	0
Fgf2_Sdc3	Fgf2	Sdc3			0	1			0	1			0	1
Fgf2_Ptprz1	Fgf2	Ptprz1			0	0			0	0			0	0
Fgf2_Fgfr3	Fgf2	Fgfr3			0	1			0	0			0	0
Csf3_Csf3r	Csf3	Csf3r			0	1			0	0			0	1
Bmp8a_Acvr2b	Bmp8a	Acvr2b			0	0			0	0			0	0
Bmp8a_Acvr2a	Bmp8a	Acvr2a			0	0			0	0			0	0
Bmp8a_Tgfbr2	Bmp8a	Tgfbr2			0	1			0	0			0	1
Bmp8a_Bmpr2	Bmp8a	Bmpr2			0	1			0	0			0	0
Gdf7_Acvr2a	Gdf7	Acvr2a			0	0			0	0			0	0
Gdf7_Bmpr2	Gdf7	Bmpr2			0	1			0	0			0	0
Serpine1_Lrp1b	Serpine1	Lrp1b			1	0			0	0			0	0
Serpine1_Lrp2	Serpine1	Lrp2			1	1			0	0			0	0
Serpine1_Lrp1	Serpine1	Lrp1			1	1			0	1			0	1
Serpine1_Vldlr	Serpine1	Vldlr			1	1			0	0			0	0
Ccl5_Gpr75	Ccl5	Gpr75			1	0			0	0			1	0
Ccl5_Ccr4	Ccl5	Ccr4			1	0			0	0			1	0
Ccl5_Ccrl2	Ccl5	Ccrl2			1	1			0	0			1	0
Ccl5_Ccr5	Ccl5	Ccr5			1	1			0	0			1	0
Ccl5_Ackr1	Ccl5	Ackr1			1	0			0	0			1	0
Ccl5_Ackr2	Ccl5	Ackr2			1	0			0	0			1	0
Ccl5_Ackr4	Ccl5	Ackr4			1	0			0	0			1	0
Nodal_Acvr2b	Nodal	Acvr2b			0	0			0	0			0	0
Nodal_Acvr2a	Nodal	Acvr2a			0	0			0	0			0	0
Npnt_Itgb1	Npnt	Itgb1			0	1			0	1			0	1
Lman1_Mcfd2	Lman1	Mcfd2			0	1			0	1			0	0
Tnfsf10_Tnfrsf11b	Tnfsf10	Tnfrsf11b			0	0			0	0			0	0
Inha_Acvr2a	Inha	Acvr2a			0	0			0	0			0	0
Tnfsf9_Traf1	Tnfsf9	Traf1			0	1			0	0			0	1
Pth2_Ramp1	Pth2	Ramp1			0	0			0	0			0	0
Mif_Cd74	Mif	Cd74			1	1			0	1			0	1
Mif_Cxcr2	Mif	Cxcr2			1	0			0	0			0	1
Mif_Ackr3	Mif	Ackr3			1	1			0	0			0	0
Mif_Cxcr4	Mif	Cxcr4			1	1			0	0			0	1
Spon1_Lrp8	Spon1	Lrp8			0	0			0	0			0	0
Lefty1_Acvr1	Lefty1	Acvr1			0	0			0	0			0	0
Lefty1_Acvr2b	Lefty1	Acvr2b			0	0			0	0			0	0
Lefty1_Acvr2a	Lefty1	Acvr2a			0	0			0	0			0	0
Sct_Sctr	Sct	Sctr			0	0			0	0			0	0
Rspo4_Lgr4	Rspo4	Lgr4			0	0			0	1			0	0
Sema7a_Itgb1	Sema7a	Itgb1			0	1			0	1			0	1
Gng10_Kcnj6	Gng10	Kcnj6			0	0			0	0			0	0
Wnt8b_Fzd10	Wnt8b	Fzd10			0	0			0	0			0	0
Wnt8b_Ptk7	Wnt8b	Ptk7			0	1			0	0			0	0
Wnt8b_Fzd7	Wnt8b	Fzd7			0	1			0	0			0	0
Amh_Acvr1	Amh	Acvr1			0	0			0	0			0	0
Il5_Csf2rb	Il5	Csf2rb			0	1			0	0			0	1
Il5_Il5ra	Il5	Il5ra			0	0			0	0			0	0
Tgfb2_Tgfbr2	Tgfb2	Tgfbr2			0	1			0	0			0	1
Iapp_Ramp3	Iapp	Ramp3			0	0			0	0			0	0
Iapp_Calcr	Iapp	Calcr			0	0			0	0			0	0
Lama1_Itgb1	Lama1	Itgb1			0	1			0	1			0	1
Lama1_Itga2	Lama1	Itga2			0	0			0	0			0	0
Lama1_Itga1	Lama1	Itga1			0	1			0	0			0	0
Lama1_Itgb4	Lama1	Itgb4			0	1			0	0			0	0
Lama1_Itga7	Lama1	Itga7			0	1			0	0			0	0
Pmch_Mchr1	Pmch	Mchr1			0	0			0	0			0	0
Crp_Tlr4	Crp	Tlr4			0	0			0	0			0	0
Thbs1_Itga1	Thbs1	Itga1			0	1			0	0			0	0
Thbs1_Vldlr	Thbs1	Vldlr			0	1			0	0			0	0
Thbs1_Itgb1	Thbs1	Itgb1			0	1			0	1			0	1
Thbs1_Ptprj	Thbs1	Ptprj			0	1			0	1			0	1
Thbs1_Cd47	Thbs1	Cd47			0	1			0	0			0	1
Thbs1_Itga2	Thbs1	Itga2			0	0			0	0			0	0
Thbs1_Cd36	Thbs1	Cd36			0	1			0	0			0	1
Inhbb_Acvr2b	Inhbb	Acvr2b			0	0			0	0			0	0
Inhbb_Acvr2a	Inhbb	Acvr2a			0	0			0	0			0	0
Clcf1_Cntfr	Clcf1	Cntfr			0	0			0	0			0	0
Clcf1_Il6st	Clcf1	Il6st			0	1			0	1			0	1
Fgf1_Fgfr1	Fgf1	Fgfr1			0	1			0	0			0	0
Fgf1_Fgfr2	Fgf1	Fgfr2			0	1			0	0			0	0
Fgf1_Fgfr3	Fgf1	Fgfr3			0	1			0	0			0	0
Apln_Aplnr	Apln	Aplnr			0	1			0	0			0	0
Grn_Sort1	Grn	Sort1			1	1			0	0			0	1
Nrtn_Sdc3	Nrtn	Sdc3			0	1			0	1			0	1
Prl3a1_Prlr	Prl3a1	Prlr			0	0			0	1			0	0
Gc_Lrp2	Gc	Lrp2			0	1			0	0			0	0
Il17f_Il17rc	Il17f	Il17rc			0	0			0	0			0	0
Cxcl10_Cxcr4	Cxcl10	Cxcr4			1	1			0	0			0	1
Cxcl10_Cxcr3	Cxcl10	Cxcr3			1	0			0	0			0	0
Prl3b1_Prlr	Prl3b1	Prlr			0	0			0	1			0	0
Chad_Itgb1	Chad	Itgb1			0	1			0	1			0	1
Chad_Itga2	Chad	Itga2			0	0			0	0			0	0
Inhba_Acvr2b	Inhba	Acvr2b			0	0			0	0			0	0
Inhba_Acvr2a	Inhba	Acvr2a			0	0			0	0			0	0
S100b_Fgfr1	S100b	Fgfr1			0	1			0	0			0	0
Gdf5_Acvr1	Gdf5	Acvr1			0	0			0	0			0	0
Gdf5_Acvr2b	Gdf5	Acvr2b			0	0			0	0			0	0
Gdf5_Acvr2a	Gdf5	Acvr2a			0	0			0	0			0	0
Gdf5_Bmpr2	Gdf5	Bmpr2			0	1			0	0			0	0
C1qa_Cd93	C1qa	Cd93			1	1			1	0			0	0
Calm2_Grm7	Calm2	Grm7			0	0			0	0			0	0
Calm2_Scn10a	Calm2	Scn10a			0	0			0	0			0	0
Calm2_Cacna1c	Calm2	Cacna1c			0	1			0	0			0	0
Calm2_Trpc5	Calm2	Trpc5			0	0			0	0			0	0
Calm2_Kcnq3	Calm2	Kcnq3			0	0			0	0			0	0
Ctf1_Il6st	Ctf1	Il6st			0	1			0	1			0	1
Ucn3_Crhr1	Ucn3	Crhr1			0	0			0	0			0	0
Efnb1_Ephb2	Efnb1	Ephb2			0	0			0	0			0	0
Efnb1_Ephb4	Efnb1	Ephb4			0	1			0	0			0	0
Efnb1_Epha6	Efnb1	Epha6			0	0			0	0			0	0
Efnb1_Ephb6	Efnb1	Ephb6			0	0			0	0			0	0
Efnb1_Epha5	Efnb1	Epha5			0	0			0	0			0	0
Rln3_Rxfp2	Rln3	Rxfp2			0	0			0	0			0	0
Rln3_Rxfp4	Rln3	Rxfp4			0	0			0	0			0	0
Rln3_Rxfp1	Rln3	Rxfp1			0	0			0	0			0	0
Rln3_Rxfp3	Rln3	Rxfp3			0	0			0	0			0	0
Col9a1_Mag	Col9a1	Mag			0	0			0	0			0	0
Nlgn2_Nrxn1	Nlgn2	Nrxn1			0	0			0	0			0	0
Nlgn2_Nrxn3	Nlgn2	Nrxn3			0	0			0	0			0	0
Nlgn2_Nrxn2	Nlgn2	Nrxn2			0	0			0	0			0	0
Il1f9_Il1rap	Il1f9	Il1rap			0	0			0	1			0	0
Il1f9_Il1rl2	Il1f9	Il1rl2			0	0			0	0			0	0
Prl2c1_Prlr	Prl2c1	Prlr			0	0			0	1			0	0
Lcn2_Lrp2	Lcn2	Lrp2			1	1			0	0			0	0
Inhbe_Acvr2b	Inhbe	Acvr2b			0	0			0	0			0	0
Inhbe_Acvr2a	Inhbe	Acvr2a			0	0			0	0			0	0
Pnoc_Oprl1	Pnoc	Oprl1			0	0			0	0			0	0
Fn1_Itgb1	Fn1	Itgb1			0	1			0	1			0	1
Fn1_Itga2b	Fn1	Itga2b			0	0			0	0			0	1
Fn1_Flrt2	Fn1	Flrt2			0	0			0	0			0	0
Fn1_Col13a1	Fn1	Col13a1			0	1			0	0			0	0
Fbln1_Itgb1	Fbln1	Itgb1			0	1			0	1			0	1
Il18_Il18r1	Il18	Il18r1			0	1			0	0			0	0
Il18_Il18bp	Il18	Il18bp			0	1			0	0			0	0
Il27_Il6st	Il27	Il6st			0	1			0	1			0	1
Qrfp_Qrfpr	Qrfp	Qrfpr			0	0			0	0			0	0
Pcsk9_Lrp8	Pcsk9	Lrp8			0	0			0	0			0	0
Pcsk9_Aplp2	Pcsk9	Aplp2			0	1			0	1			0	1
Pcsk9_Vldlr	Pcsk9	Vldlr			0	1			0	0			0	0
Pcsk9_Sort1	Pcsk9	Sort1			0	1			0	0			0	1
Arf6_Pld1	Arf6	Pld1			1	0			0	0			0	0
Il17c_Il17re	Il17c	Il17re			0	0			0	0			0	0
Dscam_Dcc	Dscam	Dcc			0	0			0	0			0	0
Igf1_Insr	Igf1	Insr			0	1			0	1			0	0
Cd14_Itga4	Cd14	Itga4			1	1			0	0			0	1
Cd14_Itgb1	Cd14	Itgb1			1	1			0	1			0	1
Cd14_Tlr9	Cd14	Tlr9			1	0			0	0			0	1
Fgf4_Fgfr1	Fgf4	Fgfr1			0	1			0	0			0	0
Fgf4_Fgfr2	Fgf4	Fgfr2			0	1			0	0			0	0
Fgf4_Fgfr3	Fgf4	Fgfr3			0	1			0	0			0	0
Gnai2_Adra2b	Gnai2	Adra2b			0	0			0	0			0	0
Gnai2_Drd2	Gnai2	Drd2			0	0			0	0			0	0
Gnai2_C5ar1	Gnai2	C5ar1			0	0			0	0			0	0
Hcrt_Hcrtr2	Hcrt	Hcrtr2			0	0			0	0			0	0
Hcrt_Hcrtr1	Hcrt	Hcrtr1			0	0			0	0			0	0
Cd24a_Selp	Cd24a	Selp			0	0			0	0			0	1
Bdnf_Ntrk2	Bdnf	Ntrk2			0	0			0	0			0	0
Bdnf_Bex3	Bdnf	Bex3			0	1			0	0			0	0
Bdnf_Sort1	Bdnf	Sort1			0	1			0	0			0	1
S100a1_Ryr1	S100a1	Ryr1			0	1			0	0			0	0
Nxph3_Nrxn2	Nxph3	Nrxn2			0	0			0	0			0	0
Nxph3_Nrxn1	Nxph3	Nrxn1			0	0			0	0			0	0
Nxph3_Nrxn3	Nxph3	Nrxn3			0	0			0	0			0	0
Ucn2_Crhr1	Ucn2	Crhr1			0	0			0	0			0	0
Crh_Crhr1	Crh	Crhr1			0	0			0	0			0	0
Fat4_Dchs1	Fat4	Dchs1			0	1			0	0			0	0
Gdf6_Acvr2a	Gdf6	Acvr2a			0	0			0	0			0	0
Gdf6_Bmpr2	Gdf6	Bmpr2			0	1			0	0			0	0
Adam10_Epha3	Adam10	Epha3			1	0			0	0			0	0
Adam10_Notch3	Adam10	Notch3			1	1			0	0			0	0
Adam10_Cadm1	Adam10	Cadm1			1	1			0	0			0	0
Artn_Sdc3	Artn	Sdc3			0	1			0	1			0	1
Adm2_Calcrl	Adm2	Calcrl			0	1			0	0			0	0
Wnt5a_Fzd2	Wnt5a	Fzd2			0	0			0	0			0	0
Wnt5a_Fzd3	Wnt5a	Fzd3			0	0			0	0			0	0
Wnt5a_Ryk	Wnt5a	Ryk			0	1			0	0			0	0
Wnt5a_Fzd5	Wnt5a	Fzd5			0	0			0	0			0	0
Wnt5a_Fzd7	Wnt5a	Fzd7			0	1			0	0			0	0
Adam12_Itgb1	Adam12	Itgb1			0	1			0	1			0	1
Adam12_Epha1	Adam12	Epha1			0	0			0	0			0	0
Amelx_Cd63	Amelx	Cd63			0	1			0	0			0	0
Nlgn3_Nrxn1	Nlgn3	Nrxn1			0	0			0	0			0	0
Nlgn3_Nrxn3	Nlgn3	Nrxn3			0	0			0	0			0	0
Nlgn3_Nrxn2	Nlgn3	Nrxn2			0	0			0	0			0	0
Agt_Lrp2	Agt	Lrp2			0	1			0	0			0	0
Agt_Agtr1a	Agt	Agtr1a			0	0			0	1			0	0
Agt_Agtr1b	Agt	Agtr1b			0	0			0	0			0	0
Agt_Agtr2	Agt	Agtr2			0	0			0	0			0	0
Agt_Mas1	Agt	Mas1			0	0			0	0			0	0
Slit3_Robo3	Slit3	Robo3			0	0			0	0			0	0
Slit3_Robo2	Slit3	Robo2			0	0			0	0			0	0
Slit3_Plxna1	Slit3	Plxna1			0	1			0	0			0	0
Lep_Lrp2	Lep	Lrp2			0	1			0	0			0	0
Adcyap1_Adrb3	Adcyap1	Adrb3			0	0			0	0			0	0
Adcyap1_Ramp2	Adcyap1	Ramp2			0	1			0	0			0	0
Lif_Lifr	Lif	Lifr			0	1			0	1			0	0
Lif_Il6st	Lif	Il6st			0	1			0	1			0	1
Rspo2_Znrf3	Rspo2	Znrf3			0	0			0	0			0	0
Adam17_Aplp2	Adam17	Aplp2			1	1			0	1			1	1
Adam17_Itgb1	Adam17	Itgb1			1	1			0	1			1	1
Adam17_Notch2	Adam17	Notch2			1	1			0	0			1	1
Adam17_Ghr	Adam17	Ghr			1	1			0	1			1	0
Adam17_Erbb4	Adam17	Erbb4			1	0			0	0			1	0
Adam17_Rhbdf2	Adam17	Rhbdf2			1	1			0	0			1	1
Dmp1_Phex	Dmp1	Phex			0	0			0	0			0	0
Sema5a_Met	Sema5a	Met			0	1			0	1			0	0
Sema5a_Plxna1	Sema5a	Plxna1			0	1			0	0			0	0
Fgf7_Fgfr1	Fgf7	Fgfr1			0	1			0	0			0	0
Fgf7_Fgfr2	Fgf7	Fgfr2			0	1			0	0			0	0
Fgf7_Fgfr3	Fgf7	Fgfr3			0	1			0	0			0	0
Cthrc1_Fzd3	Cthrc1	Fzd3			0	0			0	0			0	0
Alkal2_Alk	Alkal2	Alk			0	0			0	0			0	0
Tg_Lrp2	Tg	Lrp2			0	1			0	0			0	0
Ntng1_Lrrc4c	Ntng1	Lrrc4c			0	0			0	0			0	0
Prl7c1_Prlr	Prl7c1	Prlr			0	0			0	1			0	0
Postn_Itgb1	Postn	Itgb1			0	1			0	1			0	1
Cxcl12_Itga4	Cxcl12	Itga4			0	1			0	0			0	1
Cxcl12_Oprm1	Cxcl12	Oprm1			0	0			0	0			0	0
Cxcl12_Itgb1	Cxcl12	Itgb1			0	1			0	1			0	1
Prl3d3_Prlr	Prl3d3	Prlr			0	0			0	1			0	0
Nrg1_Erbb3	Nrg1	Erbb3			0	1			0	1			0	0
Nrg1_Erbb4	Nrg1	Erbb4			0	0			0	0			0	0
Sema3e_Plxna1	Sema3e	Plxna1			0	1			0	0			0	0
Cxcl17_Gpr35	Cxcl17	Gpr35			0	1			0	0			0	1
Bmp4_Bmpr2	Bmp4	Bmpr2			0	1			0	0			0	0
Bmp4_Musk	Bmp4	Musk			0	0			0	0			0	0
Nlgn1_Nrxn1	Nlgn1	Nrxn1			0	0			0	0			0	0
Nlgn1_Nrxn3	Nlgn1	Nrxn3			0	0			0	0			0	0
Nlgn1_Nrxn2	Nlgn1	Nrxn2			0	0			0	0			0	0
Osm_Lifr	Osm	Lifr			0	1			0	1			0	0
Osm_Il6st	Osm	Il6st			0	1			0	1			0	1
Osm_Il11ra1	Osm	Il11ra1			0	1			0	1			0	0
Cxcl2_Cxcr2	Cxcl2	Cxcr2			0	0			0	0			0	1
Jag2_Notch2	Jag2	Notch2			0	1			0	0			0	1
Jag2_Notch3	Jag2	Notch3			0	1			0	0			0	0
Pdgfa_Pdgfra	Pdgfa	Pdgfra			0	1			0	0			0	0
Itgb1bp1_Itgb1	Itgb1bp1	Itgb1			0	1			0	1			0	1
Efna5_Ephb2	Efna5	Ephb2			0	0			0	0			0	0
Gnb5_Kcnj6	Gnb5	Kcnj6			0	0			0	0			0	0
Sftpd_Sirpa	Sftpd	Sirpa			1	1			0	0			0	1
Gng8_Kcnj6	Gng8	Kcnj6			0	0			0	0			0	0
Pth_Ramp1	Pth	Ramp1			0	0			0	0			0	0
Gnas_Ptgdr	Gnas	Ptgdr			0	0			0	0			0	0
Gnas_Htr6	Gnas	Htr6			0	0			0	0			0	0
Sema3f_Nrp2	Sema3f	Nrp2			0	1			0	0			0	0
Prl7b1_Prlr	Prl7b1	Prlr			0	0			0	1			0	0
Prl3d2_Prlr	Prl3d2	Prlr			0	0			0	1			0	0
Prl3d1_Prlr	Prl3d1	Prlr			0	0			0	1			0	0
Adam9_Itgb1	Adam9	Itgb1			0	1			0	1			0	1
Hmgb1_Thbd	Hmgb1	Thbd			0	1			0	0			0	0
Lefty2_Acvr2b	Lefty2	Acvr2b			0	0			0	0			0	0
Tnfsf18_Tnfrsf18	Tnfsf18	Tnfrsf18			0	0			0	0			0	0
Icam1_Itgal	Icam1	Itgal			1	1			0	0			1	1
Icam1_Ahr	Icam1	Ahr			1	1			0	0			1	0
Col4a4_Itgb1	Col4a4	Itgb1			0	1			0	1			0	1
Col4a4_Cd93	Col4a4	Cd93			0	1			0	0			0	0
Col3a1_Itgb1	Col3a1	Itgb1			0	1			0	1			0	1
Col3a1_Mag	Col3a1	Mag			0	0			0	0			0	0
Col3a1_Ddr2	Col3a1	Ddr2			0	1			0	0			0	0
Gng5_Kcnj6	Gng5	Kcnj6			0	0			0	0			0	0
Sema3g_Plxna4	Sema3g	Plxna4			0	1			0	0			0	0
Sema3g_Nrp2	Sema3g	Nrp2			0	1			0	0			0	0
Prl6a1_Prlr	Prl6a1	Prlr			0	0			0	1			0	0
Lama3_Itgb4	Lama3	Itgb4			0	1			0	0			0	0
Lama2_Itgb4	Lama2	Itgb4			0	1			0	0			0	0
Lama2_Itga7	Lama2	Itga7			0	1			0	0			0	0
Ccl26_Ccr2	Ccl26	Ccr2			0	1			0	0			0	1
Il11_Il6st	Il11	Il6st			0	1			0	1			0	1
Il11_Il11ra1	Il11	Il11ra1			0	1			0	1			0	0
Ccl21a_Ccr7	Ccl21a	Ccr7			0	0			0	0			0	1
Fgf14_Fgfr2	Fgf14	Fgfr2			0	1			0	0			0	0
Prl7a1_Prlr	Prl7a1	Prlr			0	0			0	1			0	0
Gng3_Kcnj6	Gng3	Kcnj6			0	0			0	0			0	0
Il22_Il22ra1	Il22	Il22ra1			0	0			0	0			0	0
Ccl21d_Ccr7	Ccl21d	Ccr7			0	0			0	0			0	1
Gng7_Kcnj6	Gng7	Kcnj6			0	0			0	0			0	0
Prl2c3_Prlr	Prl2c3	Prlr			0	0			0	1			0	0
Fyn_Thy1	Fyn	Thy1			1	1			0	0			0	1
Fgf12_Fgfr2	Fgf12	Fgfr2			0	1			0	0			0	0
Selplg_Cxcr2	Selplg	Cxcr2			1	0			0	0			0	1
Selplg_Selp	Selplg	Selp			1	0			0	0			0	1
Psen1_Ephb2	Psen1	Ephb2			0	0			0	0			0	0
Psen1_Erbb4	Psen1	Erbb4			0	0			0	0			0	0
Sema6d_Plxna4	Sema6d	Plxna4			0	1			0	0			0	0
Sema6d_Plxna1	Sema6d	Plxna1			0	1			0	0			0	0
Sema6d_Kdr	Sema6d	Kdr			0	1			0	0			0	0
Pla2g5_Pla2r1	Pla2g5	Pla2r1			0	0			0	0			0	0
Sema3b_Nrp2	Sema3b	Nrp2			0	1			0	0			0	0
Sema3b_Plxna1	Sema3b	Plxna1			0	1			0	0			0	0
Fgf11_Fgfr2	Fgf11	Fgfr2			0	1			0	0			0	0
Gcg_Glp1r	Gcg	Glp1r			0	1			0	0			0	0
Btla_Tnfrsf14	Btla	Tnfrsf14			0	1			0	0			0	0
Rtn4_Rtn4rl2	Rtn4	Rtn4rl2			0	0			0	0			0	0
Nxph2_Nrxn1	Nxph2	Nrxn1			0	0			0	0			0	0
Prl2b1_Prlr	Prl2b1	Prlr			0	0			0	1			0	0
Fgf3_Fgfr2	Fgf3	Fgfr2			0	1			0	0			0	0
Cd160_Tnfrsf14	Cd160	Tnfrsf14			0	1			0	0			0	0
Sema6c_Plxna1	Sema6c	Plxna1			0	1			0	0			0	0
Lgals9_Clec7a	Lgals9	Clec7a			1	1			0	0			0	1
Apoc1_Vldlr	Apoc1	Vldlr			0	1			0	0			0	0
Ntn1_Robo3	Ntn1	Robo3			0	0			0	0			0	0
Ntn1_Dcc	Ntn1	Dcc			0	0			0	0			0	0
Ntn1_Unc5d	Ntn1	Unc5d			0	0			0	0			0	0
Wnt7b_Fzd10	Wnt7b	Fzd10			0	0			0	0			0	0
Wnt7b_Fzd3	Wnt7b	Fzd3			0	0			0	0			0	0
Wnt7b_Fzd7	Wnt7b	Fzd7			0	1			0	0			0	0
Vcan_Selp	Vcan	Selp			0	0			0	0			0	1
Calm1_Kcnn4	Calm1	Kcnn4			0	0			0	0			0	0
Calm1_Cacna1c	Calm1	Cacna1c			0	1			0	0			0	0
Calm1_Grm4	Calm1	Grm4			0	0			0	0			0	0
Prl8a8_Prlr	Prl8a8	Prlr			0	0			0	1			0	0
Prl8a6_Prlr	Prl8a6	Prlr			0	0			0	1			0	0
Prl_Prlr	Prl	Prlr			0	0			0	1			0	0
Prl2c2_Prlr	Prl2c2	Prlr			0	0			0	1			0	0
Cntf_Il6st	Cntf	Il6st			0	1			0	1			0	1
Eda_Eda2r	Eda	Eda2r			0	0			0	0			0	0
Nrg2_Erbb4	Nrg2	Erbb4			0	0			0	0			0	0
Btc_Erbb4	Btc	Erbb4			0	0			0	0			0	0
Lgals3_Mag	Lgals3	Mag			1	0			0	0			1	0
Afdn_Nrxn3	Afdn	Nrxn3			0	0			0	0			0	0
Reln_Vldlr	Reln	Vldlr			0	1			0	0			0	0
Nxph1_Nrxn1	Nxph1	Nrxn1			0	0			0	0			0	0
Nxph1_Nrxn3	Nxph1	Nrxn3			0	0			0	0			0	0
Sytl3_Nrxn1	Sytl3	Nrxn1			0	0			0	0			0	0
Slit2_Plxna1	Slit2	Plxna1			0	1			0	0			0	0
Col9a3_Mag	Col9a3	Mag			0	0			0	0			0	0
Wnt11_Ryk	Wnt11	Ryk			0	1			0	0			0	0
Cntn2_Cntn1	Cntn2	Cntn1			0	0			0	0			0	0
L1cam_Cntn1	L1cam	Cntn1			0	0			0	0			0	0
Rtn4_Ngfr	Rtn4	Ngfr			0	0			0	0			0	0
Ngf_Ngfr	Ngf	Ngfr			0	0			0	0			0	0
Nts_Ngfr	Nts	Ngfr			0	0			0	0			0	0
Ntf3_Ngfr	Ntf3	Ngfr			0	0			0	0			0	0
Bdnf_Ngfr	Bdnf	Ngfr			0	0			0	0			0	0
Omg_Ngfr	Omg	Ngfr			0	0			0	0			0	0
Ntf5_Ngfr	Ntf5	Ngfr			0	0			0	0			0	0
App_Ngfr	App	Ngfr			0	0			0	0			0	0
Il2_Ngfr	Il2	Ngfr			0	0			0	0			0	0
Ccn1_Itgb2	Ccn1	Itgb2			0	1			0	0			0	1
C3_Itgb2	C3	Itgb2			1	1			0	0			1	1
Jam3_Itgb2	Jam3	Itgb2			0	1			0	0			0	1
Fgg_Itgb2	Fgg	Itgb2			0	1			0	0			0	1
Bsg_Itgb2	Bsg	Itgb2			0	1			0	0			0	1
Fga_Itgb2	Fga	Itgb2			0	1			0	0			0	1
Icam1_Itgb2	Icam1	Itgb2			1	1			0	0			1	1
Vcam1_Itgb2	Vcam1	Itgb2			1	1			0	0			0	1
Spon2_Itgb2	Spon2	Itgb2			0	1			0	0			0	1
Mmp9_Itgb2	Mmp9	Itgb2			0	1			0	0			0	1
Cd14_Itgb2	Cd14	Itgb2			1	1			0	0			0	1
Plau_Itgb2	Plau	Itgb2			1	1			0	0			0	1
Plg_Itgb2	Plg	Itgb2			0	1			0	0			0	1
Icam5_Itgb2	Icam5	Itgb2			0	1			0	0			0	1
Tln1_Itgb2	Tln1	Itgb2			0	1			0	0			0	1
Angpt2_Itgb2	Angpt2	Itgb2			0	1			0	0			0	1
Icam2_Itgb2	Icam2	Itgb2			0	1			0	0			0	1
Hsp90b1_Pparg	Hsp90b1	Pparg			1	0			0	0			0	0
Bmp7_Acvrl1	Bmp7	Acvrl1			0	1			0	0			0	0
Tgfb1_Acvrl1	Tgfb1	Acvrl1			1	1			0	0			0	0
Bmp10_Acvrl1	Bmp10	Acvrl1			0	1			0	0			0	0
Gdf2_Acvrl1	Gdf2	Acvrl1			0	1			0	0			0	0
Bmp15_Acvr1b	Bmp15	Acvr1b			0	1			0	0			0	0
Gdf9_Acvr1b	Gdf9	Acvr1b			0	1			0	0			0	0
Gdf3_Acvr1b	Gdf3	Acvr1b			0	1			0	0			0	0
Nodal_Acvr1b	Nodal	Acvr1b			0	1			0	0			0	0
Inhba_Acvr1b	Inhba	Acvr1b			0	1			0	0			0	0
Lefty1_Acvr1b	Lefty1	Acvr1b			0	1			0	0			0	0
Lefty2_Acvr1b	Lefty2	Acvr1b			0	1			0	0			0	0
Tdgf1_Acvr1b	Tdgf1	Acvr1b			0	1			0	0			0	0
Mstn_Acvr1b	Mstn	Acvr1b			0	1			0	0			0	0
Gdf11_Acvr1b	Gdf11	Acvr1b			0	1			0	0			0	0
Il23a_Il12rb1	Il23a	Il12rb1			0	0			0	0			0	0
Il12a_Il12rb1	Il12a	Il12rb1			0	0			0	0			0	0
Apob_Lsr	Apob	Lsr			0	1			0	1			0	0
Vcam1_Itgb7	Vcam1	Itgb7			1	1			0	0			0	1
Madcam1_Itgb7	Madcam1	Itgb7			0	1			0	0			0	1
Fn1_Itgb7	Fn1	Itgb7			0	1			0	0			0	1
Adam2_Itgb7	Adam2	Itgb7			0	1			0	0			0	1
Lamc2_Itga3	Lamc2	Itga3			0	1			0	0			0	0
Fn1_Itga3	Fn1	Itga3			0	1			0	0			0	0
Reln_Itga3	Reln	Itga3			0	1			0	0			0	0
Thbs1_Itga3	Thbs1	Itga3			0	1			0	0			0	0
Lgals8_Itga3	Lgals8	Itga3			1	1			0	0			0	0
Lgals3_Itga3	Lgals3	Itga3			1	1			0	0			1	0
Ihh_Smo	Ihh	Smo			0	1			0	0			0	0
Shh_Smo	Shh	Smo			0	1			0	0			0	0
Sema5a_Plxnb3	Sema5a	Plxnb3			0	0			0	0			0	0
Plau_Plaur	Plau	Plaur			1	1			0	0			0	1
Vtn_Plaur	Vtn	Plaur			0	1			0	0			0	1
Serpine2_Plaur	Serpine2	Plaur			0	1			0	0			0	1
Srpx2_Plaur	Srpx2	Plaur			0	1			0	0			0	1
Plg_Plaur	Plg	Plaur			0	1			0	0			0	1
Serpine1_Plaur	Serpine1	Plaur			1	1			0	0			0	1
Ceacam1_Plaur	Ceacam1	Plaur			0	1			0	0			1	1
Mmp12_Plaur	Mmp12	Plaur			0	1			0	0			0	1
Adam10_Axl	Adam10	Axl			1	1			0	0			0	0
Pros1_Axl	Pros1	Axl			0	1			0	0			0	0
Vegfa_Axl	Vegfa	Axl			0	1			0	0			0	0
Gas6_Axl	Gas6	Axl			0	1			0	0			0	0
Hras_Grin2d	Hras	Grin2d			0	0			0	0			0	0
Il17f_Il17ra	Il17f	Il17ra			0	1			0	0			0	1
Il17a_Il17ra	Il17a	Il17ra			0	1			0	0			0	1
Lama5_Bcam	Lama5	Bcam			0	1			0	0			0	0
Eda_Edar	Eda	Edar			0	0			0	0			0	0
Fn1_Cd79a	Fn1	Cd79a			0	1			0	0			0	1
Psen1_Ncstn	Psen1	Ncstn			0	1			0	0			0	1
App_Ncstn	App	Ncstn			0	1			0	0			0	1
Ucn3_Crhr2	Ucn3	Crhr2			0	0			0	0			0	0
Crh_Crhr2	Crh	Crhr2			0	0			0	0			0	0
Ucn2_Crhr2	Ucn2	Crhr2			0	0			0	0			0	0
Ucn_Crhr2	Ucn	Crhr2			0	0			0	0			0	0
Tslp_Il7r	Tslp	Il7r			0	0			0	0			0	1
Il7_Il7r	Il7	Il7r			0	0			0	0			0	1
Sema3f_Plxna3	Sema3f	Plxna3			0	0			0	0			0	0
Fyn_Cd244a	Fyn	Cd244a			1	0			0	0			0	0
Mmp9_Cd44	Mmp9	Cd44			0	1			0	0			0	1
Egf_Cd44	Egf	Cd44			0	1			0	0			0	1
Bsg_Cd44	Bsg	Cd44			0	1			0	0			0	1
Vim_Cd44	Vim	Cd44			1	1			0	0			0	1
Mif_Cd44	Mif	Cd44			1	1			0	0			0	1
Hgf_Cd44	Hgf	Cd44			0	1			0	0			0	1
Mmp7_Cd44	Mmp7	Cd44			0	1			0	0			0	1
Anxa2_Cd44	Anxa2	Cd44			0	1			0	0			1	1
Fgf1_Cd44	Fgf1	Cd44			0	1			0	0			0	1
Has2_Cd44	Has2	Cd44			0	1			0	0			0	1
Fgf2_Cd44	Fgf2	Cd44			0	1			0	0			0	1
Vcan_Cd44	Vcan	Cd44			0	1			0	0			0	1
Spp1_Cd44	Spp1	Cd44			0	1			0	0			0	1
Col1a2_Cd44	Col1a2	Cd44			0	1			0	0			0	1
Prg4_Cd44	Prg4	Cd44			0	1			0	0			0	1
Fn1_Cd44	Fn1	Cd44			0	1			0	0			0	1
Bgn_Cd44	Bgn	Cd44			0	1			0	0			0	1
Fgf11_Fgfr4	Fgf11	Fgfr4			0	1			0	1			0	0
Fgf14_Fgfr4	Fgf14	Fgfr4			0	1			0	1			0	0
Fgf16_Fgfr4	Fgf16	Fgfr4			0	1			0	1			0	0
Fgf17_Fgfr4	Fgf17	Fgfr4			0	1			0	1			0	0
Fgf18_Fgfr4	Fgf18	Fgfr4			0	1			0	1			0	0
Fgf1_Fgfr4	Fgf1	Fgfr4			0	1			0	1			0	0
Fgf5_Fgfr4	Fgf5	Fgfr4			0	1			0	1			0	0
Fgf13_Fgfr4	Fgf13	Fgfr4			0	1			0	1			0	0
Fgf2_Fgfr4	Fgf2	Fgfr4			0	1			0	1			0	0
Fgf9_Fgfr4	Fgf9	Fgfr4			0	1			0	1			0	0
Fgf12_Fgfr4	Fgf12	Fgfr4			0	1			0	1			0	0
Fgf8_Fgfr4	Fgf8	Fgfr4			0	1			0	1			0	0
Fgf20_Fgfr4	Fgf20	Fgfr4			0	1			0	1			0	0
Fgf4_Fgfr4	Fgf4	Fgfr4			0	1			0	1			0	0
Fgf15_Fgfr4	Fgf15	Fgfr4			0	1			0	1			0	0
Il27_Il27ra	Il27	Il27ra			0	1			0	0			0	1
Igf2_Igf1r	Igf2	Igf1r			0	1			0	0			0	0
Igf1_Igf1r	Igf1	Igf1r			0	1			0	0			0	0
Wnt3a_Igf1r	Wnt3a	Igf1r			0	1			0	0			0	0
Areg_Igf1r	Areg	Igf1r			0	1			0	0			0	0
Gnai2_Igf1r	Gnai2	Igf1r			0	1			0	0			0	0
Gpc3_Igf1r	Gpc3	Igf1r			0	1			0	0			0	0
Adam10_Fcer2a	Adam10	Fcer2a			1	1			0	0			0	1
Kitl_Kit	Kitl	Kit			0	1			0	0			0	0
Il33_Kit	Il33	Kit			0	1			0	0			0	0
Fgf2_Kit	Fgf2	Kit			0	1			0	0			0	0
Pthlh_Pth1r	Pthlh	Pth1r			0	0			0	0			0	0
Pth_Pth1r	Pth	Pth1r			0	0			0	0			0	0
Gnas_Pth1r	Gnas	Pth1r			0	0			0	0			0	0
Calm1_Cnga2	Calm1	Cnga2			0	0			0	0			0	0
Efnb1_Ephb3	Efnb1	Ephb3			0	1			0	0			0	0
Epo_Epor	Epo	Epor			0	0			0	0			0	0
Kitl_Epor	Kitl	Epor			0	0			0	0			0	0
Afdn_Nectin4	Afdn	Nectin4			0	0			0	0			0	0
Adam17_Nectin4	Adam17	Nectin4			1	0			0	0			1	0
Efna5_Epha2	Efna5	Epha2			0	1			0	0			0	0
Efna1_Epha2	Efna1	Epha2			0	1			0	0			0	0
Efna3_Epha2	Efna3	Epha2			0	1			0	0			0	0
Efna4_Epha2	Efna4	Epha2			0	1			0	0			0	0
Bmp15_Tgfbr1	Bmp15	Tgfbr1			0	1			0	0			0	0
Gdf9_Tgfbr1	Gdf9	Tgfbr1			0	1			0	0			0	0
Gdf11_Tgfbr1	Gdf11	Tgfbr1			0	1			0	0			0	0
Tgfb2_Tgfbr1	Tgfb2	Tgfbr1			0	1			0	0			0	0
Bmp8a_Tgfbr1	Bmp8a	Tgfbr1			0	1			0	0			0	0
Mstn_Tgfbr1	Mstn	Tgfbr1			0	1			0	0			0	0
Tdgf1_Tgfbr1	Tdgf1	Tgfbr1			0	1			0	0			0	0
Bmp10_Tgfbr1	Bmp10	Tgfbr1			0	1			0	0			0	0
Inhba_Tgfbr1	Inhba	Tgfbr1			0	1			0	0			0	0
Gdf3_Tgfbr1	Gdf3	Tgfbr1			0	1			0	0			0	0
Egf_Cav1	Egf	Cav1			0	1			0	0			0	0
Bsg_Cav1	Bsg	Cav1			0	1			0	0			0	0
Igfbp5_Cav1	Igfbp5	Cav1			0	1			0	0			0	0
Gnai2_Cav1	Gnai2	Cav1			0	1			0	0			0	0
Hras_Cav1	Hras	Cav1			0	1			0	0			0	0
Clcf1_Crlf1	Clcf1	Crlf1			0	0			0	0			0	0
Calm1_Kcnq1	Calm1	Kcnq1			0	0			0	0			0	0
Calml3_Kcnq1	Calml3	Kcnq1			0	0			0	0			0	0
Bmp10_Eng	Bmp10	Eng			0	1			0	1			0	0
Tnfsf13_Tnfrsf13b	Tnfsf13	Tnfrsf13b			0	0			0	0			0	1
Tnfsf13b_Tnfrsf13b	Tnfsf13b	Tnfrsf13b			1	0			0	0			0	1
Vip_Vipr2	Vip	Vipr2			0	0			0	0			0	0
Sct_Vipr2	Sct	Vipr2			0	0			0	0			0	0
Adcyap1_Vipr2	Adcyap1	Vipr2			0	0			0	0			0	0
Fgf8_Fgfrl1	Fgf8	Fgfrl1			0	0			0	0			0	0
Fgf2_Fgfrl1	Fgf2	Fgfrl1			0	0			0	0			0	0
Pros1_Mertk	Pros1	Mertk			0	1			0	0			0	0
Gas6_Mertk	Gas6	Mertk			0	1			0	0			0	0
Lgals3_Mertk	Lgals3	Mertk			1	1			0	0			1	0
Sema3c_Plxnd1	Sema3c	Plxnd1			0	1			0	0			0	0
Sema4a_Plxnd1	Sema4a	Plxnd1			1	1			0	0			1	0
Sema3e_Plxnd1	Sema3e	Plxnd1			0	1			0	0			0	0
Hmgb1_Ager	Hmgb1	Ager			0	1			0	0			0	0
S100a9_Ager	S100a9	Ager			0	1			0	0			0	0
Dll4_Notch4	Dll4	Notch4			0	1			0	0			0	0
Dll3_Notch4	Dll3	Notch4			0	1			0	0			0	0
Psen1_Notch4	Psen1	Notch4			0	1			0	0			0	0
Jag1_Notch4	Jag1	Notch4			0	1			0	0			0	0
Jag2_Notch4	Jag2	Notch4			0	1			0	0			0	0
Il25_Il17rb	Il25	Il17rb			0	0			0	0			0	0
Il17b_Il17rb	Il17b	Il17rb			0	0			0	0			0	0
Apoe_Sdc4	Apoe	Sdc4			1	1			0	1			0	0
Adam12_Sdc4	Adam12	Sdc4			0	1			0	1			0	0
Ptn_Sdc4	Ptn	Sdc4			0	1			0	1			0	0
Rspo3_Sdc4	Rspo3	Sdc4			0	1			0	1			0	0
Ceacam1_Sdc4	Ceacam1	Sdc4			0	1			0	1			1	0
Tnc_Sdc4	Tnc	Sdc4			0	1			0	1			0	0
Cxcl10_Sdc4	Cxcl10	Sdc4			1	1			0	1			0	0
Tgm2_Sdc4	Tgm2	Sdc4			1	1			0	1			1	0
Fgf2_Sdc4	Fgf2	Sdc4			0	1			0	1			0	0
Htra2_Cd40	Htra2	Cd40			0	1			0	0			1	0
Ltb_Cd40	Ltb	Cd40			1	1			0	0			0	0
Lgals9_Cd40	Lgals9	Cd40			1	1			0	0			0	0
Tnf_Cd40	Tnf	Cd40			1	1			0	0			0	0
Adam17_Cd40	Adam17	Cd40			1	1			0	0			1	0
Cd40lg_Cd40	Cd40lg	Cd40			0	1			0	0			0	0
Ntn1_Adora2b	Ntn1	Adora2b			0	0			0	0			0	0
Ptpn6_Cd22	Ptpn6	Cd22			1	1			0	0			0	1
St6gal1_Cd22	St6gal1	Cd22			0	1			0	0			0	1
Ptgs2_Ptger1	Ptgs2	Ptger1			1	0			0	0			0	0
Nmb_Nmbr	Nmb	Nmbr			0	0			0	0			0	0
Grp_Nmbr	Grp	Nmbr			0	0			0	0			0	0
Ptpn6_Ros1	Ptpn6	Ros1			1	0			0	0			0	0
Ptpn11_Ros1	Ptpn11	Ros1			0	0			0	0			0	0
Il19_Il20ra	Il19	Il20ra			0	0			0	0			0	0
Il24_Il20ra	Il24	Il20ra			0	0			0	0			0	0
Il20_Il20ra	Il20	Il20ra			0	0			0	0			0	0
Ifng_Ifngr1	Ifng	Ifngr1			0	1			0	0			0	1
Tac1_Tacr2	Tac1	Tacr2			0	0			0	0			0	0
Tac2_Tacr2	Tac2	Tacr2			0	0			0	0			0	0
Npvf_Npffr1	Npvf	Npffr1			0	0			0	0			0	0
Npff_Npffr1	Npff	Npffr1			0	0			0	0			0	0
Selplg_Vsir	Selplg	Vsir			1	1			0	0			0	1
Cxcl12_Avpr1a	Cxcl12	Avpr1a			0	0			0	0			0	0
Avp_Avpr1a	Avp	Avpr1a			0	0			0	0			0	0
Ang_Egfr	Ang	Egfr			0	0			0	1			0	0
Tnfsf12_Egfr	Tnfsf12	Egfr			0	0			0	1			0	0
Egf_Egfr	Egf	Egfr			0	0			0	1			0	0
Btc_Egfr	Btc	Egfr			0	0			0	1			0	0
Ereg_Egfr	Ereg	Egfr			0	0			0	1			0	0
Spink1_Egfr	Spink1	Egfr			0	0			0	1			0	0
Il6_Egfr	Il6	Egfr			0	0			0	1			0	0
Tnc_Egfr	Tnc	Egfr			0	0			0	1			0	0
Hsp90aa1_Egfr	Hsp90aa1	Egfr			0	0			0	1			0	0
Vcan_Egfr	Vcan	Egfr			0	0			0	1			0	0
Postn_Egfr	Postn	Egfr			0	0			0	1			0	0
Efnb1_Egfr	Efnb1	Egfr			0	0			0	1			0	0
Hbegf_Egfr	Hbegf	Egfr			0	0			0	1			0	0
Osm_Egfr	Osm	Egfr			0	0			0	1			0	0
Areg_Egfr	Areg	Egfr			0	0			0	1			0	0
Nrg1_Egfr	Nrg1	Egfr			0	0			0	1			0	0
Lrig1_Egfr	Lrig1	Egfr			0	0			0	1			0	0
Tgfa_Egfr	Tgfa	Egfr			0	0			0	1			0	0
Epgn_Egfr	Epgn	Egfr			0	0			0	1			0	0
Rspo1_Lgr5	Rspo1	Lgr5			0	0			0	0			0	0
Rspo2_Lgr5	Rspo2	Lgr5			0	0			0	0			0	0
Rspo3_Lgr5	Rspo3	Lgr5			0	0			0	0			0	0
Rspo4_Lgr5	Rspo4	Lgr5			0	0			0	0			0	0
Has2_Hmmr	Has2	Hmmr			0	0			0	0			0	0
Pdgfc_Flt4	Pdgfc	Flt4			0	1			0	0			0	0
Vegfd_Flt4	Vegfd	Flt4			0	1			0	0			0	0
Vegfc_Flt4	Vegfc	Flt4			0	1			0	0			0	0
Agtrap_Rack1	Agtrap	Rack1			1	1			0	1			0	1
Dkk3_Kremen1	Dkk3	Kremen1			0	1			0	0			0	0
Dkk4_Kremen1	Dkk4	Kremen1			0	1			0	0			0	0
Dkk1_Kremen1	Dkk1	Kremen1			0	1			0	0			0	0
Lgals9_Havcr2	Lgals9	Havcr2			1	0			0	0			0	0
Hmgb1_Havcr2	Hmgb1	Havcr2			0	0			0	0			0	0
Lypd3_Agr2	Lypd3	Agr2			0	0			0	0			0	0
Apoe_Sdc1	Apoe	Sdc1			1	1			0	1			0	0
Ptn_Sdc1	Ptn	Sdc1			0	1			0	1			0	0
Thbs1_Sdc1	Thbs1	Sdc1			0	1			0	1			0	0
Fgf2_Sdc1	Fgf2	Sdc1			0	1			0	1			0	0
Sema6d_Nrcam	Sema6d	Nrcam			0	0			0	0			0	0
Vwf_Itgb3	Vwf	Itgb3			0	1			0	0			0	1
Angptl3_Itgb3	Angptl3	Itgb3			0	1			0	0			0	1
Cx3cl1_Itgb3	Cx3cl1	Itgb3			0	1			0	0			0	1
Hmgb1_Itgb3	Hmgb1	Itgb3			0	1			0	0			0	1
Cxcl12_Itgb3	Cxcl12	Itgb3			0	1			0	0			0	1
Fga_Itgb3	Fga	Itgb3			0	1			0	0			0	1
Tnc_Itgb3	Tnc	Itgb3			0	1			0	0			0	1
Fgf2_Itgb3	Fgf2	Itgb3			0	1			0	0			0	1
L1cam_Itgb3	L1cam	Itgb3			0	1			0	0			0	1
Postn_Itgb3	Postn	Itgb3			0	1			0	0			0	1
Spp1_Itgb3	Spp1	Itgb3			0	1			0	0			0	1
Vegfa_Itgb3	Vegfa	Itgb3			0	1			0	0			0	1
Igf1_Itgb3	Igf1	Itgb3			0	1			0	0			0	1
Reln_Itgb3	Reln	Itgb3			0	1			0	0			0	1
Thbs1_Itgb3	Thbs1	Itgb3			0	1			0	0			0	1
Mfge8_Itgb3	Mfge8	Itgb3			0	1			0	0			0	1
Lgals3_Itgb3	Lgals3	Itgb3			1	1			0	0			1	1
Mmp2_Itgb3	Mmp2	Itgb3			1	1			0	0			0	1
Calm1_Scn4a	Calm1	Scn4a			0	0			0	0			0	0
Calm2_Scn4a	Calm2	Scn4a			0	0			0	0			0	0
Cd40lg_Traf3	Cd40lg	Traf3			0	1			0	0			0	1
S100a1_Ryr2	S100a1	Ryr2			0	1			0	0			0	0
Gdf5_Ror2	Gdf5	Ror2			0	0			0	0			0	0
Wnt5a_Ror2	Wnt5a	Ror2			0	0			0	0			0	0
Ihh_Ptch1	Ihh	Ptch1			0	1			0	0			0	0
F2_F2rl2	F2	F2rl2			0	0			0	0			0	0
F7_F2rl1	F7	F2rl1			0	0			0	0			0	0
F2_F2rl1	F2	F2rl1			0	0			0	0			0	0
Tnfsf10_Tnfrsf10b	Tnfsf10	Tnfrsf10b			0	0			0	0			0	0
Fadd_Tnfrsf10b	Fadd	Tnfrsf10b			0	0			0	0			0	0
Nrtn_Gfra2	Nrtn	Gfra2			0	0			0	0			0	0
Gdnf_Gfra2	Gdnf	Gfra2			0	0			0	0			0	0
Artn_Gfra2	Artn	Gfra2			0	0			0	0			0	0
Osm_Osmr	Osm	Osmr			0	1			0	0			0	0
Il31_Osmr	Il31	Osmr			0	1			0	0			0	0
Vegfa_Sdc2	Vegfa	Sdc2			0	1			0	1			0	0
Ptn_Sdc2	Ptn	Sdc2			0	1			0	1			0	0
Hgf_Sdc2	Hgf	Sdc2			0	1			0	1			0	0
Fgf2_Sdc2	Fgf2	Sdc2			0	1			0	1			0	0
Mmp2_Sdc2	Mmp2	Sdc2			1	1			0	1			0	0
Cthrc1_Fzd6	Cthrc1	Fzd6			0	0			0	0			0	0
Wnt4_Fzd6	Wnt4	Fzd6			0	0			0	0			0	0
Wnt5a_Fzd6	Wnt5a	Fzd6			0	0			0	0			0	0
Wnt10b_Fzd6	Wnt10b	Fzd6			0	0			0	0			0	0
Wnt1_Fzd6	Wnt1	Fzd6			0	0			0	0			0	0
Calm1_Adcy8	Calm1	Adcy8			0	1			0	0			0	0
Calm2_Adcy8	Calm2	Adcy8			0	1			0	0			0	0
Nptx2_Nptxr	Nptx2	Nptxr			0	0			0	0			0	0
Nptx1_Nptxr	Nptx1	Nptxr			0	0			0	0			0	0
Angptl3_Itga5	Angptl3	Itga5			0	1			0	0			0	0
Cxcl12_Itga5	Cxcl12	Itga5			0	1			0	0			0	0
Fga_Itga5	Fga	Itga5			0	1			0	0			0	0
Fgg_Itga5	Fgg	Itga5			0	1			0	0			0	0
Fgb_Itga5	Fgb	Itga5			0	1			0	0			0	0
L1cam_Itga5	L1cam	Itga5			0	1			0	0			0	0
Postn_Itga5	Postn	Itga5			0	1			0	0			0	0
Fn1_Itga5	Fn1	Itga5			0	1			0	0			0	0
Reln_Itga5	Reln	Itga5			0	1			0	0			0	0
Adam17_Itga5	Adam17	Itga5			1	1			0	0			1	0
Thbs1_Itga5	Thbs1	Itga5			0	1			0	0			0	0
Angpt2_Itga5	Angpt2	Itga5			0	1			0	0			0	0
Tnfsf13b_Tnfrsf17	Tnfsf13b	Tnfrsf17			1	0			0	0			0	0
Angptl8_Gpihbp1	Angptl8	Gpihbp1			0	1			0	0			0	0
Apoc3_Gpihbp1	Apoc3	Gpihbp1			0	1			0	0			0	0
Cd6_Alcam	Cd6	Alcam			1	1			0	1			0	0
S100b_Alcam	S100b	Alcam			0	1			0	1			0	0
Afdn_Nectin3	Afdn	Nectin3			0	1			0	0			0	0
Trf_Tfrc	Trf	Tfrc			0	1			0	0			0	0
Calm1_Mylk	Calm1	Mylk			0	1			0	1			0	1
Calm2_Mylk	Calm2	Mylk			0	1			0	1			0	1
Slit3_Robo1	Slit3	Robo1			0	0			0	0			0	0
Slit2_Robo1	Slit2	Robo1			0	0			0	0			0	0
Slit1_Robo1	Slit1	Robo1			0	0			0	0			0	0
Ifng_Ifngr2	Ifng	Ifngr2			0	1			0	0			0	1
Ifnb1_Ifnar1	Ifnb1	Ifnar1			0	1			0	0			0	1
Ucn2_Il10rb	Ucn2	Il10rb			0	1			0	0			0	1
Ucn3_Il10rb	Ucn3	Il10rb			0	1			0	0			0	1
Ifnb1_Ifnar2	Ifnb1	Ifnar2			0	1			0	1			0	1
Amh_Amhr2	Amh	Amhr2			0	0			0	0			0	0
Wnt7b_Celsr3	Wnt7b	Celsr3			0	0			0	0			0	0
Wnt7a_Celsr3	Wnt7a	Celsr3			0	0			0	0			0	0
Igf2_Igf2r	Igf2	Igf2r			0	1			0	1			0	0
Tnfsf12_Tnfrsf12a	Tnfsf12	Tnfrsf12a			0	0			0	0			0	0
Sema6d_Trem2	Sema6d	Trem2			0	1			0	0			0	0
Apoe_Trem2	Apoe	Trem2			1	1			0	0			0	0
Lhb_Lhcgr	Lhb	Lhcgr			0	0			0	0			0	0
Gnai2_Lhcgr	Gnai2	Lhcgr			0	0			0	0			0	0
Gnas_Lhcgr	Gnas	Lhcgr			0	0			0	0			0	0
Nrtn_Gfra3	Nrtn	Gfra3			0	0			0	0			0	0
Artn_Gfra3	Artn	Gfra3			0	0			0	0			0	0
Pdgfa_Pdgfrb	Pdgfa	Pdgfrb			0	1			0	0			0	0
Pdgfc_Pdgfrb	Pdgfc	Pdgfrb			0	1			0	0			0	0
Pdgfd_Pdgfrb	Pdgfd	Pdgfrb			0	1			0	0			0	0
Mfge8_Pdgfrb	Mfge8	Pdgfrb			0	1			0	0			0	0
Csf3_Csf1r	Csf3	Csf1r			0	1			0	1			0	1
Il34_Csf1r	Il34	Csf1r			0	1			0	1			0	1
Calm1_Fas	Calm1	Fas			0	0			0	0			0	0
Fadd_Fas	Fadd	Fas			0	0			0	0			0	0
Wnt7b_Lrp5	Wnt7b	Lrp5			0	1			0	1			0	0
Apoe_Lrp5	Apoe	Lrp5			1	1			0	1			0	0
Wnt7a_Lrp5	Wnt7a	Lrp5			0	1			0	1			0	0
Tdgf1_Lrp5	Tdgf1	Lrp5			0	1			0	1			0	0
Wnt5a_Lrp5	Wnt5a	Lrp5			0	1			0	1			0	0
Nrtn_Gfra1	Nrtn	Gfra1			0	0			0	1			0	0
Artn_Gfra1	Artn	Gfra1			0	0			0	1			0	0
Gnas_Gcgr	Gnas	Gcgr			0	0			0	1			0	0
Gcg_Gcgr	Gcg	Gcgr			0	0			0	1			0	0
Thbs1_Itgb8	Thbs1	Itgb8			0	0			0	0			0	0
Calm1_Mip	Calm1	Mip			0	0			0	0			0	0
Alox5ap_Alox5	Alox5ap	Alox5			1	0			0	0			0	0
S100a8_Ly96	S100a8	Ly96			0	0			0	0			0	0
Cd14_Ly96	Cd14	Ly96			1	0			0	0			0	0
Sftpd_Ly96	Sftpd	Ly96			1	0			0	0			0	0
Hmgb1_Ly96	Hmgb1	Ly96			0	0			0	0			0	0
Pf4_Ccr1	Pf4	Ccr1			0	0			0	0			0	0
Ccl5_Ccr1	Ccl5	Ccr1			1	0			0	0			1	0
Sema3d_Nrp1	Sema3d	Nrp1			0	1			0	1			0	0
Sema3c_Nrp1	Sema3c	Nrp1			0	1			0	1			0	0
Vegfa_Nrp1	Vegfa	Nrp1			0	1			0	1			0	0
Sema3a_Nrp1	Sema3a	Nrp1			0	1			0	1			0	0
Egf_Nrp1	Egf	Nrp1			0	1			0	1			0	0
Fgf7_Nrp1	Fgf7	Nrp1			0	1			0	1			0	0
Sema3b_Nrp1	Sema3b	Nrp1			0	1			0	1			0	0
Ptn_Nrp1	Ptn	Nrp1			0	1			0	1			0	0
Hgf_Nrp1	Hgf	Nrp1			0	1			0	1			0	0
Cntn2_Nrp1	Cntn2	Nrp1			0	1			0	1			0	0
Sema4a_Nrp1	Sema4a	Nrp1			1	1			0	1			1	0
Fgf4_Nrp1	Fgf4	Nrp1			0	1			0	1			0	0
Sema3e_Nrp1	Sema3e	Nrp1			0	1			0	1			0	0
Fgf1_Nrp1	Fgf1	Nrp1			0	1			0	1			0	0
Sema3f_Nrp1	Sema3f	Nrp1			0	1			0	1			0	0
Fgf2_Nrp1	Fgf2	Nrp1			0	1			0	1			0	0
L1cam_Nrp1	L1cam	Nrp1			0	1			0	1			0	0
Adam10_Tspan17	Adam10	Tspan17			1	0			0	0			0	1
Ntn1_Unc5a	Ntn1	Unc5a			0	0			0	0			0	0
Pdyn_Oprk1	Pdyn	Oprk1			0	0			0	0			0	0
Pth_Pth2r	Pth	Pth2r			0	0			0	0			0	0
Pth2_Pth2r	Pth2	Pth2r			0	0			0	0			0	0
Cp_Slc40a1	Cp	Slc40a1			1	0			0	1			0	0
Cd86_Cd28	Cd86	Cd28			1	0			0	0			0	0
Icosl_Cd28	Icosl	Cd28			1	0			0	0			0	0
Il18_Il18rap	Il18	Il18rap			0	1			0	0			0	1
Il1b_Il1r1	Il1b	Il1r1			1	1			0	0			0	0
Il1a_Il1r1	Il1a	Il1r1			0	1			0	0			0	0
Il1rn_Il1r1	Il1rn	Il1r1			1	1			0	0			0	0
Il1b_Il1r2	Il1b	Il1r2			1	0			0	0			0	0
Il1a_Il1r2	Il1a	Il1r2			0	0			0	0			0	0
Il1rn_Il1r2	Il1rn	Il1r2			1	0			0	0			0	0
Nms_Nmur1	Nms	Nmur1			0	0			0	0			0	0
Nmu_Nmur1	Nmu	Nmur1			0	0			0	0			0	0
Efna5_Epha4	Efna5	Epha4			0	0			0	0			0	0
Efna1_Epha4	Efna1	Epha4			0	0			0	0			0	0
Efnb1_Epha4	Efnb1	Epha4			0	0			0	0			0	0
Efna3_Epha4	Efna3	Epha4			0	0			0	0			0	0
Efna4_Epha4	Efna4	Epha4			0	0			0	0			0	0
Pdcd1lg2_Pdcd1	Pdcd1lg2	Pdcd1			0	0			0	0			0	0
Cd14_Cd55	Cd14	Cd55			1	1			0	0			0	1
Psap_Gpr37l1	Psap	Gpr37l1			1	0			0	0			1	0
Avp_Avpr1b	Avp	Avpr1b			0	0			0	0			0	0
Podxl2_Sell	Podxl2	Sell			0	1			0	0			0	1
Selplg_Sell	Selplg	Sell			1	1			0	0			0	1
Calm1_Sell	Calm1	Sell			0	1			0	0			0	1
Cfh_Sell	Cfh	Sell			0	1			0	0			0	1
Bsg_Sele	Bsg	Sele			0	0			0	0			0	0
Selplg_Sele	Selplg	Sele			1	0			0	0			0	0
Sema3a_Plxna2	Sema3a	Plxna2			0	1			0	0			0	0
Spp1_Itga8	Spp1	Itga8			0	1			0	0			0	0
Npnt_Itga8	Npnt	Itga8			0	1			0	0			0	0
Tnc_Itga8	Tnc	Itga8			0	1			0	0			0	0
Il15_Il2ra	Il15	Il2ra			0	0			0	0			0	0
Il2_Il2ra	Il2	Il2ra			0	0			0	0			0	0
Tdgf1_Acvr1c	Tdgf1	Acvr1c			0	0			0	0			0	0
Inhba_Acvr1c	Inhba	Acvr1c			0	0			0	0			0	0
Nodal_Acvr1c	Nodal	Acvr1c			0	0			0	0			0	0
Inhbb_Acvr1c	Inhbb	Acvr1c			0	0			0	0			0	0
Gdf3_Acvr1c	Gdf3	Acvr1c			0	0			0	0			0	0
Dll4_Notch1	Dll4	Notch1			0	1			0	0			0	1
Adam10_Notch1	Adam10	Notch1			1	1			0	0			0	1
Cntn6_Notch1	Cntn6	Notch1			0	1			0	0			0	1
Rbp3_Notch1	Rbp3	Notch1			0	1			0	0			0	1
Dll3_Notch1	Dll3	Notch1			0	1			0	0			0	1
Psen1_Notch1	Psen1	Notch1			0	1			0	0			0	1
Ccn3_Notch1	Ccn3	Notch1			0	1			0	0			0	1
Dlk2_Notch1	Dlk2	Notch1			0	1			0	0			0	1
Dlk1_Notch1	Dlk1	Notch1			0	1			0	0			0	1
Fgf2_Notch1	Fgf2	Notch1			0	1			0	0			0	1
Jag1_Notch1	Jag1	Notch1			0	1			0	0			0	1
Jag2_Notch1	Jag2	Notch1			0	1			0	0			0	1
Reln_Notch1	Reln	Notch1			0	1			0	0			0	1
Egfl7_Notch1	Egfl7	Notch1			0	1			0	0			0	1
Adam17_Notch1	Adam17	Notch1			1	1			0	0			1	1
Mfap2_Notch1	Mfap2	Notch1			0	1			0	0			0	1
Mfap5_Notch1	Mfap5	Notch1			0	1			0	0			0	1
Wnt5a_Notch1	Wnt5a	Notch1			0	1			0	0			0	1
Cd40lg_Traf2	Cd40lg	Traf2			0	1			0	0			0	0
Tnfsf9_Traf2	Tnfsf9	Traf2			0	1			0	0			0	0
Tnc_Itgb6	Tnc	Itgb6			0	1			0	0			0	0
Dspp_Itgb6	Dspp	Itgb6			0	1			0	0			0	0
Adam17_Itgb6	Adam17	Itgb6			1	1			0	0			1	0
Thbs1_Itgb6	Thbs1	Itgb6			0	1			0	0			0	0
Il1f8_Il1f5	Il1f8	Il1f5			0	0			0	0			0	0
Adam10_Itgav	Adam10	Itgav			1	1			0	0			0	0
Vwf_Itgav	Vwf	Itgav			0	1			0	0			0	0
Angptl3_Itgav	Angptl3	Itgav			0	1			0	0			0	0
Cx3cl1_Itgav	Cx3cl1	Itgav			0	1			0	0			0	0
Hmgb1_Itgav	Hmgb1	Itgav			0	1			0	0			0	0
Fbn1_Itgav	Fbn1	Itgav			0	1			0	0			0	0
Cxcl12_Itgav	Cxcl12	Itgav			0	1			0	0			0	0
Icam1_Itgav	Icam1	Itgav			1	1			0	0			1	0
Fgg_Itgav	Fgg	Itgav			0	1			0	0			0	0
Adam15_Itgav	Adam15	Itgav			0	1			0	0			0	0
Tnc_Itgav	Tnc	Itgav			0	1			0	0			0	0
Fgf2_Itgav	Fgf2	Itgav			0	1			0	0			0	0
L1cam_Itgav	L1cam	Itgav			0	1			0	0			0	0
Ccn1_Itgav	Ccn1	Itgav			0	1			0	0			0	0
Postn_Itgav	Postn	Itgav			0	1			0	0			0	0
Spp1_Itgav	Spp1	Itgav			0	1			0	0			0	0
Vegfa_Itgav	Vegfa	Itgav			0	1			0	0			0	0
Igf1_Itgav	Igf1	Itgav			0	1			0	0			0	0
Adam9_Itgav	Adam9	Itgav			0	1			0	0			0	0
Dspp_Itgav	Dspp	Itgav			0	1			0	0			0	0
Egfl7_Itgav	Egfl7	Itgav			0	1			0	0			0	0
Thbs1_Itgav	Thbs1	Itgav			0	1			0	0			0	0
Mfge8_Itgav	Mfge8	Itgav			0	1			0	0			0	0
Angpt2_Itgav	Angpt2	Itgav			0	1			0	0			0	0
Mmp2_Itgav	Mmp2	Itgav			1	1			0	0			0	0
Adam9_Itga6	Adam9	Itga6			0	1			0	0			0	1
Adam17_Itga6	Adam17	Itga6			1	1			0	0			1	1
Agrn_Lrp4	Agrn	Lrp4			0	1			0	0			0	0
Wnt7a_Lrp4	Wnt7a	Lrp4			0	1			0	0			0	0
Gas6_Tyro3	Gas6	Tyro3			0	0			0	0			0	0
a_Atrn	a	Atrn			0	1			0	1			0	0
Pf4_Procr	Pf4	Procr			0	1			0	0			0	0
Proc_Procr	Proc	Procr			0	1			0	0			0	0
Nppb_Npr1	Nppb	Npr1			0	1			0	0			0	0
Nppa_Npr1	Nppa	Npr1			0	1			0	0			0	0
Vegfa_Npr1	Vegfa	Npr1			0	1			0	0			0	0
Adam10_Il6ra	Adam10	Il6ra			1	0			0	0			0	1
Cd14_Tlr2	Cd14	Tlr2			1	1			0	0			0	0
Hmgb1_Tlr2	Hmgb1	Tlr2			0	1			0	0			0	0
Ccn1_Tlr2	Ccn1	Tlr2			0	1			0	0			0	0
Vcan_Tlr2	Vcan	Tlr2			0	1			0	0			0	0
Bgn_Tlr2	Bgn	Tlr2			0	1			0	0			0	0
Npy_Npy2r	Npy	Npy2r			0	0			0	0			0	0
Bdnf_Insrr	Bdnf	Insrr			0	0			0	0			0	0
Ntf3_Ntrk1	Ntf3	Ntrk1			0	0			0	0			0	0
Bdnf_Ntrk1	Bdnf	Ntrk1			0	0			0	0			0	0
Ntf5_Ntrk1	Ntf5	Ntrk1			0	0			0	0			0	0
Ngf_Ntrk1	Ngf	Ntrk1			0	0			0	0			0	0
Crp_Fcgr1	Crp	Fcgr1			0	1			0	0			0	0
Tfpi_F3	Tfpi	F3			0	0			0	0			0	0
F7_F3	F7	F3			0	0			0	0			0	0
Adam10_Tspan5	Adam10	Tspan5			1	0			0	0			0	0
Tac1_Tacr3	Tac1	Tacr3			0	0			0	0			0	0
Tac2_Tacr3	Tac2	Tacr3			0	0			0	0			0	0
Gdf10_Bmpr1b	Gdf10	Bmpr1b			0	0			0	0			0	0
Bmp6_Bmpr1b	Bmp6	Bmpr1b			0	0			0	0			0	0
Gdf7_Bmpr1b	Gdf7	Bmpr1b			0	0			0	0			0	0
Bmp4_Bmpr1b	Bmp4	Bmpr1b			0	0			0	0			0	0
Gdf5_Bmpr1b	Gdf5	Bmpr1b			0	0			0	0			0	0
Gdf6_Bmpr1b	Gdf6	Bmpr1b			0	0			0	0			0	0
Bmp10_Bmpr1b	Bmp10	Bmpr1b			0	0			0	0			0	0
Efna5_Epha7	Efna5	Epha7			0	0			0	0			0	0
Efnb1_Epha7	Efnb1	Epha7			0	0			0	0			0	0
Apoe_Abca1	Apoe	Abca1			1	1			0	1			0	1
Pltp_Abca1	Pltp	Abca1			0	1			0	1			0	1
Apoa1_Abca1	Apoa1	Abca1			0	1			0	1			0	1
Nppb_Npr2	Nppb	Npr2			0	1			0	1			0	0
Nppa_Npr2	Nppa	Npr2			0	1			0	1			0	0
Wnt7a_Reck	Wnt7a	Reck			0	1			0	0			0	0
Lep_Leprot	Lep	Leprot			0	1			0	0			0	1
Grn_Tnfrsf1b	Grn	Tnfrsf1b			1	1			0	0			0	1
Adam17_Tnfrsf1b	Adam17	Tnfrsf1b			1	1			0	0			1	1
Efna5_Epha8	Efna5	Epha8			0	0			0	0			0	0
Ihh_Ptch2	Ihh	Ptch2			0	0			0	0			0	0
Tnfsf9_Tnfrsf9	Tnfsf9	Tnfrsf9			0	0			0	0			0	0
Cck_Cckar	Cck	Cckar			0	1			0	0			0	0
Fgf21_Klb	Fgf21	Klb			0	0			0	0			0	0
Fgf15_Klb	Fgf15	Klb			0	0			0	0			0	0
Gnrh1_Gnrhr	Gnrh1	Gnrhr			0	0			0	0			0	0
Tgfb2_Tgfbr3	Tgfb2	Tgfbr3			0	1			0	0			0	0
Inhba_Tgfbr3	Inhba	Tgfbr3			0	1			0	0			0	0
Thbs1_Scarb2	Thbs1	Scarb2			0	1			0	1			0	1
Bgn_P2rx4	Bgn	P2rx4			0	1			0	1			0	0
Mmp14_Flt1	Mmp14	Flt1			1	1			0	0			0	0
Vegfa_Flt1	Vegfa	Flt1			0	1			0	0			0	0
Trf_Tfr2	Trf	Tfr2			0	0			0	1			0	0
Adam10_Gpnmb	Adam10	Gpnmb			1	1			0	0			0	0
S100a10_Trpv5	S100a10	Trpv5			0	0			0	0			0	0
S100a10_Trpv6	S100a10	Trpv6			0	0			0	0			0	0
Tac1_Tacr1	Tac1	Tacr1			0	0			0	0			0	0
Tac2_Tacr1	Tac2	Tacr1			0	0			0	0			0	0
Vwf_Gp9	Vwf	Gp9			0	0			0	0			0	1
Nrtn_Ret	Nrtn	Ret			0	0			0	0			0	0
Artn_Ret	Artn	Ret			0	0			0	0			0	0
Shank3_Ret	Shank3	Ret			0	0			0	0			0	0
Crp_Olr1	Crp	Olr1			0	0			0	0			0	0
Apoe_Lrp6	Apoe	Lrp6			1	1			0	1			0	0
Wnt8b_Lrp6	Wnt8b	Lrp6			0	1			0	1			0	0
Sostdc1_Lrp6	Sostdc1	Lrp6			0	1			0	1			0	0
Wnt4_Lrp6	Wnt4	Lrp6			0	1			0	1			0	0
Apob_Lrp6	Apob	Lrp6			0	1			0	1			0	0
Wnt5b_Lrp6	Wnt5b	Lrp6			0	1			0	1			0	0
Dkk4_Lrp6	Dkk4	Lrp6			0	1			0	1			0	0
Tdgf1_Lrp6	Tdgf1	Lrp6			0	1			0	1			0	0
Pth_Lrp6	Pth	Lrp6			0	1			0	1			0	0
Rspo3_Lrp6	Rspo3	Lrp6			0	1			0	1			0	0
Wnt5a_Lrp6	Wnt5a	Lrp6			0	1			0	1			0	0
Guca2b_Gucy2c	Guca2b	Gucy2c			0	0			0	0			0	0
Grn_Tnfrsf1a	Grn	Tnfrsf1a			1	1			0	1			0	1
Adam17_Tnfrsf1a	Adam17	Tnfrsf1a			1	1			0	1			1	1
Fadd_Tnfrsf1a	Fadd	Tnfrsf1a			0	1			0	1			0	1
Izumo1_Cd9	Izumo1	Cd9			0	1			0	0			0	1
Adam17_Cd9	Adam17	Cd9			1	1			0	0			1	1
Adam3_Cd9	Adam3	Cd9			0	1			0	0			0	1
Slurp1_Chrna7	Slurp1	Chrna7			0	0			0	0			0	0
Sema6d_Tyrobp	Sema6d	Tyrobp			0	1			0	0			0	1
Clec4g_Tyrobp	Clec4g	Tyrobp			0	1			0	0			0	1
Tnfsf9_Tmem126a	Tnfsf9	Tmem126a			0	0			0	0			0	0
Fgf2_Lyve1	Fgf2	Lyve1			0	1			0	0			0	0
Cck_Cckbr	Cck	Cckbr			0	0			0	0			0	0
Fgf2_Gpc4	Fgf2	Gpc4			0	0			0	1			0	0
Col18a1_Gpc4	Col18a1	Gpc4			0	0			0	1			0	0
Lgals3_Il13ra2	Lgals3	Il13ra2			1	0			0	0			1	0
Il15_Il2rg	Il15	Il2rg			0	1			0	0			0	1
Il7_Il2rg	Il7	Il2rg			0	1			0	0			0	1
Tac1_Grpr	Tac1	Grpr			0	0			0	0			0	0
Grp_Grpr	Grp	Grpr			0	0			0	0			0	0
Avp_Avpr2	Avp	Avpr2			0	0			0	0			0	0
Amelx_Lamp1	Amelx	Lamp1			0	1			0	1			0	1
Wnt7b_Adgra2	Wnt7b	Adgra2			0	1			0	0			0	0
Cd14_Tlr3	Cd14	Tlr3			1	0			0	0			0	0
Afdn_Nectin1	Afdn	Nectin1			0	1			0	1			0	0
Psen1_Nectin1	Psen1	Nectin1			0	1			0	1			0	0
Ntn1_Mcam	Ntn1	Mcam			0	1			0	0			0	0
C1qtnf5_Mfrp	C1qtnf5	Mfrp			0	0			0	0			0	0
Pcsk9_Ldlr	Pcsk9	Ldlr			0	1			0	1			0	1
Apoe_Ldlr	Apoe	Ldlr			1	1			0	1			0	1
Apob_Ldlr	Apob	Ldlr			0	1			0	1			0	1
Lipc_Ldlr	Lipc	Ldlr			0	1			0	1			0	1
Slpi_Plscr4	Slpi	Plscr4			0	0			0	0			0	0
Prnd_Rpsa	Prnd	Rpsa			0	1			0	1			0	1
Ptma_Vipr1	Ptma	Vipr1			0	0			0	0			0	0
Adcyap1_Vipr1	Adcyap1	Vipr1			0	0			0	0			0	0
Efnb1_Ephb1	Efnb1	Ephb1			0	0			0	0			0	0
Mst1_Mst1r	Mst1	Mst1r			0	0			0	0			0	0
Adam10_Tspan14	Adam10	Tspan14			1	1			0	0			0	1
Rspo2_Lgr6	Rspo2	Lgr6			0	0			0	0			0	0
Rspo3_Lgr6	Rspo3	Lgr6			0	0			0	0			0	0
Rspo4_Lgr6	Rspo4	Lgr6			0	0			0	0			0	0
Gdf10_Bmpr1a	Gdf10	Bmpr1a			0	1			0	0			0	0
Bmp6_Bmpr1a	Bmp6	Bmpr1a			0	1			0	0			0	0
Bmp8a_Bmpr1a	Bmp8a	Bmpr1a			0	1			0	0			0	0
Gdf7_Bmpr1a	Gdf7	Bmpr1a			0	1			0	0			0	0
Bmp4_Bmpr1a	Bmp4	Bmpr1a			0	1			0	0			0	0
Gdf6_Bmpr1a	Gdf6	Bmpr1a			0	1			0	0			0	0
Amh_Bmpr1a	Amh	Bmpr1a			0	1			0	0			0	0
Cxcl12_Cmklr1	Cxcl12	Cmklr1			0	1			0	0			0	0
Lep_Lepr	Lep	Lepr			0	1			0	0			0	0
Ntf3_Ntrk3	Ntf3	Ntrk3			0	0			0	0			0	0
Bdnf_Ntrk3	Bdnf	Ntrk3			0	0			0	0			0	0
Ngf_Ntrk3	Ngf	Ntrk3			0	0			0	0			0	0
Ccl1_Ccr8	Ccl1	Ccr8			0	0			0	0			0	0
Flt3l_Flt3	Flt3l	Flt3			0	0			0	0			0	0
Ccl5_Ccr3	Ccl5	Ccr3			1	0			0	0			1	0
Ccl26_Ccr3	Ccl26	Ccr3			0	0			0	0			0	0
Cxcl9_Ccr3	Cxcl9	Ccr3			1	0			0	0			0	0
Ccl28_Ccr3	Ccl28	Ccr3			0	0			0	0			0	0
Rspo3_Fzd8	Rspo3	Fzd8			0	0			0	0			0	0
Wnt5a_Fzd8	Wnt5a	Fzd8			0	0			0	0			0	0
Bdnf_Sorcs2	Bdnf	Sorcs2			0	1			0	0			0	0
Ngf_Sorcs2	Ngf	Sorcs2			0	1			0	0			0	0
Adam10_Tspan10	Adam10	Tspan10			1	0			0	0			0	0
Icam1_Muc1	Icam1	Muc1			1	1			0	0			1	0
Il22_Il22ra2	Il22	Il22ra2			0	0			0	0			0	0
Gpc3_Cd81	Gpc3	Cd81			0	1			0	1			0	1
Adam10_Lrp1	Adam10	Lrp1			1	1			0	1			0	1
Vwf_Lrp1	Vwf	Lrp1			0	1			0	1			0	1
Ctsd_Lrp1	Ctsd	Lrp1			1	1			0	1			0	1
Pcsk9_Lrp1	Pcsk9	Lrp1			0	1			0	1			0	1
Apoe_Lrp1	Apoe	Lrp1			1	1			0	1			0	1
Hsp90aa1_Lrp1	Hsp90aa1	Lrp1			0	1			0	1			0	1
Hspa1b_Lrp1	Hspa1b	Lrp1			0	1			0	1			0	1
Thbs1_Lrp1	Thbs1	Lrp1			0	1			0	1			0	1
Psap_Lrp1	Psap	Lrp1			1	1			0	1			1	1
Cxcl12_Dpp4	Cxcl12	Dpp4			0	1			0	1			0	1
Cxcl9_Dpp4	Cxcl9	Dpp4			1	1			0	1			0	1
Gip_Dpp4	Gip	Dpp4			0	1			0	1			0	1
Cxcl10_Dpp4	Cxcl10	Dpp4			1	1			0	1			0	1
Gcg_Dpp4	Gcg	Dpp4			0	1			0	1			0	1
Adcyap1_Dpp4	Adcyap1	Dpp4			0	1			0	1			0	1
Spp1_Itga9	Spp1	Itga9			0	1			0	0			0	0
Adam12_Itga9	Adam12	Itga9			0	1			0	0			0	0
Tnc_Itga9	Tnc	Itga9			0	1			0	0			0	0
Nms_Nmur2	Nms	Nmur2			0	0			0	0			0	0
Cxcl2_Ackr1	Cxcl2	Ackr1			0	0			0	0			0	0
Bsg_Slc16a1	Bsg	Slc16a1			0	0			0	1			0	0
Cd14_Tlr4	Cd14	Tlr4			1	0			0	0			0	0
Hmgb1_Tlr4	Hmgb1	Tlr4			0	0			0	0			0	0
Fga_Tlr4	Fga	Tlr4			0	0			0	0			0	0
Tnc_Tlr4	Tnc	Tlr4			0	0			0	0			0	0
Cxcl10_Tlr4	Cxcl10	Tlr4			1	0			0	0			0	0
Sftpd_Tlr4	Sftpd	Tlr4			1	0			0	0			0	0
S100a9_Tlr4	S100a9	Tlr4			0	0			0	0			0	0
S100a1_Tlr4	S100a1	Tlr4			0	0			0	0			0	0
S100a8_Tlr4	S100a8	Tlr4			0	0			0	0			0	0
Retn_Tlr4	Retn	Tlr4			0	0			0	0			0	0
Npb_Npbwr1	Npb	Npbwr1			0	0			0	0			0	0
Npw_Npbwr1	Npw	Npbwr1			0	0			0	0			0	0
Bmp4_Hjv	Bmp4	Hjv			0	0			0	1			0	0
Bmp6_Hjv	Bmp6	Hjv			0	0			0	1			0	0
Uts2b_Uts2r	Uts2b	Uts2r			0	0			0	0			0	0
Adam10_Tspan15	Adam10	Tspan15			1	1			0	0			0	0
Vegfa_Gpc1	Vegfa	Gpc1			0	1			0	0			0	0
Ihh_Gpc1	Ihh	Gpc1			0	1			0	0			0	0
Col18a1_Gpc1	Col18a1	Gpc1			0	1			0	0			0	0
Rspo2_Lgr4	Rspo2	Lgr4			0	0			0	1			0	0
Rspo3_Lgr4	Rspo3	Lgr4			0	0			0	1			0	0
Adcyap1_Ramp3	Adcyap1	Ramp3			0	0			0	0			0	0
Adm2_Ramp3	Adm2	Ramp3			0	0			0	0			0	0
Pon2_Htr2a	Pon2	Htr2a			0	0			0	0			0	0
Tnfsf12_Tnfrsf25	Tnfsf12	Tnfrsf25			0	0			0	0			0	0
Tnfsf15_Tnfrsf25	Tnfsf15	Tnfrsf25			0	0			0	0			0	0
Cd14_C3ar1	Cd14	C3ar1			1	1			0	0			0	0
Wnt5a_Ror1	Wnt5a	Ror1			0	0			0	0			0	0
Vwf_Stab2	Vwf	Stab2			0	0			0	0			0	0
Calm1_Trpc5	Calm1	Trpc5			0	0			0	0			0	0
Hsp90aa1_Cftr	Hsp90aa1	Cftr			0	0			0	0			0	0
Fyn_Spn	Fyn	Spn			1	1			0	0			0	1
Icam1_Spn	Icam1	Spn			1	1			0	0			1	1
Bsg_Spn	Bsg	Spn			0	1			0	0			0	1
Lcn2_Slc22a17	Lcn2	Slc22a17			1	0			0	0			0	0
Wnt7b_Fzd4	Wnt7b	Fzd4			0	1			0	0			0	0
Wnt5a_Fzd4	Wnt5a	Fzd4			0	1			0	0			0	0
Cxcl12_Oprd1	Cxcl12	Oprd1			0	0			0	0			0	0
Gnai2_Oprd1	Gnai2	Oprd1			0	0			0	0			0	0
Ccl27a_Ackr2	Ccl27a	Ackr2			0	0			0	0			0	0
Ccl21a_Ackr2	Ccl21a	Ackr2			0	0			0	0			0	0
Ccl28_Ackr2	Ccl28	Ackr2			0	0			0	0			0	0
Efna5_Epha10	Efna5	Epha10			0	0			0	0			0	0
Uts2b_Sstr5	Uts2b	Sstr5			0	0			0	0			0	0
Sema4c_Plxnb2	Sema4c	Plxnb2			0	1			0	1			0	1
Vwf_Gp5	Vwf	Gp5			0	0			0	0			0	1
Psap_Gpr37	Psap	Gpr37			1	0			0	0			1	0
Ccl20_Cxcr3	Ccl20	Cxcr3			0	0			0	0			0	0
Ccl19_Cxcr3	Ccl19	Cxcr3			0	0			0	0			0	0
Ccl21c_Cxcr3	Ccl21c	Cxcr3			0	0			0	0			0	0
Ccl21d_Cxcr3	Ccl21d	Cxcr3			0	0			0	0			0	0
Cxcl9_Cxcr3	Cxcl9	Cxcr3			1	0			0	0			0	0
Ccl21b_Cxcr3	Ccl21b	Cxcr3			0	0			0	0			0	0
Ccl21a_Cxcr3	Ccl21a	Cxcr3			0	0			0	0			0	0
Pdcd1lg2_Pdcd2	Pdcd1lg2	Pdcd2			0	0			0	0			0	0
Liph_Lpar1	Liph	Lpar1			0	0			0	0			0	0
Gnai2_Mtnr1b	Gnai2	Mtnr1b			0	0			0	0			0	0
Rtn4_S1pr2	Rtn4	S1pr2			0	1			0	0			0	0
Hmgb1_Cxcr4	Hmgb1	Cxcr4			0	1			0	0			0	1
Cxcl12_Cxcr4	Cxcl12	Cxcr4			0	1			0	0			0	1
Wnt5a_Fzd9	Wnt5a	Fzd9			0	0			0	0			0	0
Apela_Aplnr	Apela	Aplnr			0	1			0	0			0	0
Cd200_Cd200r1	Cd200	Cd200r1			0	0			0	0			0	0
Lama2_Itga2	Lama2	Itga2			0	0			0	0			0	0
Vwf_Itga2	Vwf	Itga2			0	0			0	0			0	0
Tnc_Itga2	Tnc	Itga2			0	0			0	0			0	0
Col4a3_Itga2	Col4a3	Itga2			0	0			0	0			0	0
Col8a1_Itga2	Col8a1	Itga2			0	0			0	0			0	0
Adam10_Erbb2	Adam10	Erbb2			1	1			0	0			0	0
Btc_Erbb2	Btc	Erbb2			0	1			0	0			0	0
L1cam_Erbb2	L1cam	Erbb2			0	1			0	0			0	0
Nrg1_Erbb2	Nrg1	Erbb2			0	1			0	0			0	0
Gnai2_Cnr1	Gnai2	Cnr1			0	0			0	0			0	0
Nps_Npsr1	Nps	Npsr1			0	0			0	0			0	0
Prok1_Prokr2	Prok1	Prokr2			0	0			0	0			0	0
Vwf_Gp1ba	Vwf	Gp1ba			0	0			0	0			0	1
Apoe_Sorl1	Apoe	Sorl1			1	1			0	0			0	1
Wnt7b_Fzd1	Wnt7b	Fzd1			0	1			0	0			0	0
Wnt5a_Fzd1	Wnt5a	Fzd1			0	1			0	0			0	0
Insl5_Rxfp4	Insl5	Rxfp4			0	0			0	0			0	0
Prok1_Prokr1	Prok1	Prokr1			0	0			0	0			0	0
Rtn4_Lingo1	Rtn4	Lingo1			0	0			0	0			0	0
Omg_Lingo1	Omg	Lingo1			0	0			0	0			0	0
Vwf_Gp1bb	Vwf	Gp1bb			0	0			0	0			0	1
Efna5_Epha5	Efna5	Epha5			0	0			0	0			0	0
Hmgb1_Tlr1	Hmgb1	Tlr1			0	0			0	0			0	1
Ghrl_Ghsr	Ghrl	Ghsr			0	0			0	0			0	0
Gcg_Glp2r	Gcg	Glp2r			0	0			0	0			0	0
Adam12_Tgfbr2	Adam12	Tgfbr2			0	1			0	0			0	1
Ccl27b_Ccr10	Ccl27b	Ccr10			0	0			0	0			0	0
Ccl27a_Ccr10	Ccl27a	Ccr10			0	0			0	0			0	0
Ccl28_Ccr10	Ccl28	Ccr10			0	0			0	0			0	0
Rtn3_Rtn4r	Rtn3	Rtn4r			0	0			0	0			0	0
Omg_Rtn4r	Omg	Rtn4r			0	0			0	0			0	0
Rtn4_Rtn4r	Rtn4	Rtn4r			0	0			0	0			0	0
Prlh_Prlhr	Prlh	Prlhr			0	0			0	0			0	0
Calm1_Kcnq3	Calm1	Kcnq3			0	0			0	0			0	0
Prl8a2_Pgr	Prl8a2	Pgr			0	0			0	0			0	0
Ntn1_Neo1	Ntn1	Neo1			0	1			0	0			0	0
Rgmb_Neo1	Rgmb	Neo1			0	1			0	0			0	0
Rgma_Neo1	Rgma	Neo1			0	1			0	0			0	0
Cxcl12_Gpr17	Cxcl12	Gpr17			0	0			0	0			0	0
Adcyap1_Adcyap1r1	Adcyap1	Adcyap1r1			0	0			0	0			0	0
Ccl26_Cx3cr1	Ccl26	Cx3cr1			0	1			0	0			0	1
Hspg2_Ptprs	Hspg2	Ptprs			0	1			0	0			0	0
Bsg_Slc16a7	Bsg	Slc16a7			0	0			0	0			0	0
Efna5_Epha3	Efna5	Epha3			0	0			0	0			0	0
Efna5_Epha6	Efna5	Epha6			0	0			0	0			0	0
Nppb_Npr3	Nppb	Npr3			0	1			0	0			0	0
Nppa_Npr3	Nppa	Npr3			0	1			0	0			0	0
Ostn_Npr3	Ostn	Npr3			0	1			0	0			0	0
Bmp4_Acvr2a	Bmp4	Acvr2a			0	0			0	0			0	0
Lefty2_Acvr2a	Lefty2	Acvr2a			0	0			0	0			0	0
Cthrc1_Fzd5	Cthrc1	Fzd5			0	0			0	0			0	0
Hmgb1_Itgam	Hmgb1	Itgam			0	1			0	0			0	1
Icam1_Itgam	Icam1	Itgam			1	1			0	0			1	1
Cfh_Itgam	Cfh	Itgam			0	1			0	0			0	1
Hp_Itgam	Hp	Itgam			0	1			0	0			1	1
Cxcl12_Ackr3	Cxcl12	Ackr3			0	1			0	0			0	0
Col18a1_Itgb5	Col18a1	Itgb5			0	1			0	1			0	1
Spp1_Itgb5	Spp1	Itgb5			0	1			0	1			0	1
Adam9_Itgb5	Adam9	Itgb5			0	1			0	1			0	1
Gh_Ghr	Gh	Ghr			0	1			0	1			0	0
Cxcl12_Agtr1a	Cxcl12	Agtr1a			0	0			0	1			0	0
Efna5_Epha1	Efna5	Epha1			0	0			0	0			0	0
Afdn_Nectin2	Afdn	Nectin2			0	1			0	1			0	0
Ccl19_Ackr4	Ccl19	Ackr4			0	0			0	0			0	0
Ntn1_Unc5b	Ntn1	Unc5b			0	0			0	0			0	0
Col8a1_Itga1	Col8a1	Itga1			0	1			0	0			0	0
Ngf_Sorcs3	Ngf	Sorcs3			0	0			0	0			0	0
Ihh_Hhip	Ihh	Hhip			0	0			0	0			0	0
Vwf_Tnfrsf11b	Vwf	Tnfrsf11b			0	0			0	0			0	0
Dll4_Notch2	Dll4	Notch2			0	1			0	0			0	1
Dll3_Notch2	Dll3	Notch2			0	1			0	0			0	1
Psen1_Notch2	Psen1	Notch2			0	1			0	0			0	1
Dlk1_Notch2	Dlk1	Notch2			0	1			0	0			0	1
Egfl7_Notch2	Egfl7	Notch2			0	1			0	0			0	1
Ntf3_Ntrk2	Ntf3	Ntrk2			0	0			0	0			0	0
Apoe_Lrp2	Apoe	Lrp2			1	1			0	0			0	0
Selenop_Lrp2	Selenop	Lrp2			0	1			0	0			0	0
Tcn2_Lrp2	Tcn2	Lrp2			0	1			0	0			0	0
Cubn_Lrp2	Cubn	Lrp2			0	1			0	0			0	0
Nrg3_Erbb3	Nrg3	Erbb3			0	1			0	1			0	0
Nrg2_Erbb3	Nrg2	Erbb3			0	1			0	1			0	0
L1cam_Erbb3	L1cam	Erbb3			0	1			0	1			0	0
Fgf3_Fgfr1	Fgf3	Fgfr1			0	1			0	0			0	0
Fgf11_Fgfr1	Fgf11	Fgfr1			0	1			0	0			0	0
Ncam1_Fgfr1	Ncam1	Fgfr1			0	1			0	0			0	0
Fgf14_Fgfr1	Fgf14	Fgfr1			0	1			0	0			0	0
Fgf12_Fgfr1	Fgf12	Fgfr1			0	1			0	0			0	0
Colq_Musk	Colq	Musk			0	0			0	0			0	0
Agrn_Musk	Agrn	Musk			0	0			0	0			0	0
Wnt11_Musk	Wnt11	Musk			0	0			0	0			0	0
Calm1_Scn10a	Calm1	Scn10a			0	0			0	0			0	0
Hmgb1_Tlr9	Hmgb1	Tlr9			0	0			0	0			0	1
Apoe_Scarb1	Apoe	Scarb1			1	1			0	1			0	1
Ptn_Alk	Ptn	Alk			0	0			0	0			0	0
Alkal1_Alk	Alkal1	Alk			0	0			0	0			0	0
Gdf2_Alk	Gdf2	Alk			0	0			0	0			0	0
Bmp6_Bmpr2	Bmp6	Bmpr2			0	1			0	0			0	0
Gdf2_Bmpr2	Gdf2	Bmpr2			0	1			0	0			0	0
Dll4_Notch3	Dll4	Notch3			0	1			0	0			0	0
Dll3_Notch3	Dll3	Notch3			0	1			0	0			0	0
Psen1_Notch3	Psen1	Notch3			0	1			0	0			0	0
Dlk1_Notch3	Dlk1	Notch3			0	1			0	0			0	0
Egfl7_Notch3	Egfl7	Notch3			0	1			0	0			0	0
Thbs2_Notch3	Thbs2	Notch3			0	1			0	0			0	0
Fgf3_Fgfr3	Fgf3	Fgfr3			0	1			0	0			0	0
Fgf11_Fgfr3	Fgf11	Fgfr3			0	1			0	0			0	0
Fgf14_Fgfr3	Fgf14	Fgfr3			0	1			0	0			0	0
Hsp90aa1_Fgfr3	Hsp90aa1	Fgfr3			0	1			0	0			0	0
Fgf12_Fgfr3	Fgf12	Fgfr3			0	1			0	0			0	0
Col4a6_Itgb1	Col4a6	Itgb1			0	1			0	1			0	1
Col4a5_Itgb1	Col4a5	Itgb1			0	1			0	1			0	1
Fga_Itgb1	Fga	Itgb1			0	1			0	1			0	1
Jam2_Itgb1	Jam2	Itgb1			0	1			0	1			0	1
Tnc_Itgb1	Tnc	Itgb1			0	1			0	1			0	1
Hspg2_Itgb1	Hspg2	Itgb1			0	1			0	1			0	1
Col4a3_Itgb1	Col4a3	Itgb1			0	1			0	1			0	1
L1cam_Itgb1	L1cam	Itgb1			0	1			0	1			0	1
Spp1_Itgb1	Spp1	Itgb1			0	1			0	1			0	1
Lama2_Itgb1	Lama2	Itgb1			0	1			0	1			0	1
Reln_Itgb1	Reln	Itgb1			0	1			0	1			0	1
Lgals3_Itgb1	Lgals3	Itgb1			1	1			0	1			1	1
Ptn_Ptprz1	Ptn	Ptprz1			0	0			0	0			0	0
Vegfa_Ptprz1	Vegfa	Ptprz1			0	0			0	0			0	0
Gdf10_Acvr1	Gdf10	Acvr1			0	0			0	0			0	0
Bmp6_Acvr1	Bmp6	Acvr1			0	0			0	0			0	0
Gdf2_Acvr1	Gdf2	Acvr1			0	0			0	0			0	0
Igf2_Insr	Igf2	Insr			0	1			0	1			0	0
Ptn_Ptprb	Ptn	Ptprb			0	1			0	0			0	0
Vegfa_Ptprb	Vegfa	Ptprb			0	1			0	0			0	0
Gip_Gipr	Gip	Gipr			0	0			0	0			0	0
Il1rn_Il1rl2	Il1rn	Il1rl2			1	0			0	0			0	0
Ccl20_Ccr6	Ccl20	Ccr6			0	0			0	0			0	0
Il19_Il20rb	Il19	Il20rb			0	0			0	0			0	0
Il24_Il20rb	Il24	Il20rb			0	0			0	0			0	0
Tnc_Itga7	Tnc	Itga7			0	1			0	0			0	0
Col4a6_Cd93	Col4a6	Cd93			0	1			0	0			0	0
Gng13_Kcnj6	Gng13	Kcnj6			0	0			0	0			0	0
Gng2_Kcnj6	Gng2	Kcnj6			1	0			0	0			0	0
Gng12_Kcnj6	Gng12	Kcnj6			1	0			0	0			0	0
Gnb4_Kcnj6	Gnb4	Kcnj6			1	0			0	0			0	0
Camp_P2rx7	Camp	P2rx7			0	1			0	0			0	0
Vwf_Itga2b	Vwf	Itga2b			0	0			0	0			0	1
Fga_Itga2b	Fga	Itga2b			0	0			0	0			0	1
Reln_Itga2b	Reln	Itga2b			0	0			0	0			0	1
Rtn4_Cntnap1	Rtn4	Cntnap1			0	0			0	0			0	0
Ccl19_Ccr7	Ccl19	Ccr7			0	0			0	0			0	1
Ccl21c_Ccr7	Ccl21c	Ccr7			0	0			0	0			0	1
Ccl21b_Ccr7	Ccl21b	Ccr7			0	0			0	0			0	1
Sftpa1_Sirpa	Sftpa1	Sirpa			0	1			0	0			0	1
Omg_Rtn4rl1	Omg	Rtn4rl1			0	0			0	0			0	0
[truncated: 34 more rows]

## Sheet: L-D_Circos_3_tissues
lr_pair	ligand_gene_symbol	receptor_gene_symbol	lung Ligand present	Lung receptro present	liver ligand present	liver receptor present	blood ligand present	blood receptor present	Lung_L-Lung_R	Lung_L-Liv_R	Lung_L-Blood_R	Liv_L-Liv_R	Liv_L-Lung_R	Liv_L-Blood_R	Blood_L-Blood_R	Blood_L-Liv_R	Blood_L-Lung_R
C3_Lrp1	C3	Lrp1	1	1	0	1	1	1	2	2	2	1	1	1	2	2	2
C3_Cd81	C3	Cd81	1	1	0	1	1	1	2	2	2	1	1	1	2	2	2
Sema4a_Plxnb2	Sema4a	Plxnb2	1	1	0	1	1	1	2	2	2	1	1	1	2	2	2
Lgals3bp_Itgb1	Lgals3bp	Itgb1	1	1	0	1	1	1	2	2	2	1	1	1	2	2	2
Adam17_Aplp2	Adam17	Aplp2	1	1	0	1	1	1	2	2	2	1	1	1	2	2	2
Adam17_Itgb1	Adam17	Itgb1	1	1	0	1	1	1	2	2	2	1	1	1	2	2	2
Adam17_Tnfrsf1a	Adam17	Tnfrsf1a	1	1	0	1	1	1	2	2	2	1	1	1	2	2	2
Psap_Lrp1	Psap	Lrp1	1	1	0	1	1	1	2	2	2	1	1	1	2	2	2
Lgals3_Itgb1	Lgals3	Itgb1	1	1	0	1	1	1	2	2	2	1	1	1	2	2	2
Sema4a_Plxnb1	Sema4a	Plxnb1	1	1	0	1	1	0	2	2	1	1	1	0	1	2	2
Adam17_Ghr	Adam17	Ghr	1	1	0	1	1	0	2	2	1	1	1	0	1	2	2
Tgm2_Sdc4	Tgm2	Sdc4	1	1	0	1	1	0	2	2	1	1	1	0	1	2	2
Sema4a_Nrp1	Sema4a	Nrp1	1	1	0	1	1	0	2	2	1	1	1	0	1	2	2
Ceacam1_Sdc4	Ceacam1	Sdc4	0	1	0	1	1	0	1	1	0	1	1	0	1	2	2
C3_Cd55	C3	Cd55	1	1	0	0	1	1	2	1	2	0	1	1	2	1	2
C3_Itgam	C3	Itgam	1	1	0	0	1	1	2	1	2	0	1	1	2	1	2
Adam17_Notch2	Adam17	Notch2	1	1	0	0	1	1	2	1	2	0	1	1	2	1	2
Adam17_Rhbdf2	Adam17	Rhbdf2	1	1	0	0	1	1	2	1	2	0	1	1	2	1	2
Icam1_Itgal	Icam1	Itgal	1	1	0	0	1	1	2	1	2	0	1	1	2	1	2
C3_Itgb2	C3	Itgb2	1	1	0	0	1	1	2	1	2	0	1	1	2	1	2
Icam1_Itgb2	Icam1	Itgb2	1	1	0	0	1	1	2	1	2	0	1	1	2	1	2
Lgals3_Itgb3	Lgals3	Itgb3	1	1	0	0	1	1	2	1	2	0	1	1	2	1	2
Adam17_Notch1	Adam17	Notch1	1	1	0	0	1	1	2	1	2	0	1	1	2	1	2
Adam17_Itga6	Adam17	Itga6	1	1	0	0	1	1	2	1	2	0	1	1	2	1	2
Adam17_Tnfrsf1b	Adam17	Tnfrsf1b	1	1	0	0	1	1	2	1	2	0	1	1	2	1	2
Adam17_Cd9	Adam17	Cd9	1	1	0	0	1	1	2	1	2	0	1	1	2	1	2
Icam1_Spn	Icam1	Spn	1	1	0	0	1	1	2	1	2	0	1	1	2	1	2
Icam1_Itgam	Icam1	Itgam	1	1	0	0	1	1	2	1	2	0	1	1	2	1	2
Ceacam1_Plaur	Ceacam1	Plaur	0	1	0	0	1	1	1	0	1	0	1	1	2	1	2
Anxa2_Cd44	Anxa2	Cd44	0	1	0	0	1	1	1	0	1	0	1	1	2	1	2
Hp_Itgam	Hp	Itgam	0	1	0	0	1	1	1	0	1	0	1	1	2	1	2
S100a4_Erbb2	S100a4	Erbb2	1	1	0	0	1	0	2	1	1	0	1	0	1	1	2
C3_C3ar1	C3	C3ar1	1	1	0	0	1	0	2	1	1	0	1	0	1	1	2
Ccl5_Ccrl2	Ccl5	Ccrl2	1	1	0	0	1	0	2	1	1	0	1	0	1	1	2
Ccl5_Ccr5	Ccl5	Ccr5	1	1	0	0	1	0	2	1	1	0	1	0	1	1	2
Icam1_Ahr	Icam1	Ahr	1	1	0	0	1	0	2	1	1	0	1	0	1	1	2
Lgals3_Itga3	Lgals3	Itga3	1	1	0	0	1	0	2	1	1	0	1	0	1	1	2
Lgals3_Mertk	Lgals3	Mertk	1	1	0	0	1	0	2	1	1	0	1	0	1	1	2
Sema4a_Plxnd1	Sema4a	Plxnd1	1	1	0	0	1	0	2	1	1	0	1	0	1	1	2
Adam17_Cd40	Adam17	Cd40	1	1	0	0	1	0	2	1	1	0	1	0	1	1	2
Adam17_Itga5	Adam17	Itga5	1	1	0	0	1	0	2	1	1	0	1	0	1	1	2
Adam17_Itgb6	Adam17	Itgb6	1	1	0	0	1	0	2	1	1	0	1	0	1	1	2
Icam1_Itgav	Icam1	Itgav	1	1	0	0	1	0	2	1	1	0	1	0	1	1	2
Icam1_Muc1	Icam1	Muc1	1	1	0	0	1	0	2	1	1	0	1	0	1	1	2
Lgals3_Itgb4	Lgals3	Itgb4	1	1	0	0	1	0	2	1	1	0	1	0	1	1	2
Cst3_Lrp2	Cst3	Lrp2	0	1	0	0	1	0	1	0	0	0	1	0	1	1	2
Htra2_Cd40	Htra2	Cd40	0	1	0	0	1	0	1	0	0	0	1	0	1	1	2
S100a4_Egfr	S100a4	Egfr	1	0	0	1	1	0	1	2	1	1	0	0	1	2	1
C3_Cr2	C3	Cr2	1	0	0	0	1	1	1	1	2	0	0	1	2	1	1
C3_Cd19	C3	Cd19	1	0	0	0	1	1	1	1	2	0	0	1	2	1	1
Tgfb1_Itgb1	Tgfb1	Itgb1	1	1	0	1	0	1	2	2	2	1	1	1	1	1	1
Calr_Lrp1	Calr	Lrp1	1	1	0	1	0	1	2	2	2	1	1	1	1	1	1
Csf1_Csf1r	Csf1	Csf1r	1	1	0	1	0	1	2	2	2	1	1	1	1	1	1
Hsp90b1_Lrp1	Hsp90b1	Lrp1	1	1	0	1	0	1	2	2	2	1	1	1	1	1	1
Sema4d_Plxnb2	Sema4d	Plxnb2	1	1	0	1	0	1	2	2	2	1	1	1	1	1	1
Plau_Lrp1	Plau	Lrp1	1	1	0	1	0	1	2	2	2	1	1	1	1	1	1
Ltb_Tnfrsf1a	Ltb	Tnfrsf1a	1	1	0	1	0	1	2	2	2	1	1	1	1	1	1
Tnf_Tnfrsf1a	Tnf	Tnfrsf1a	1	1	0	1	0	1	2	2	2	1	1	1	1	1	1
Vcam1_Itgb1	Vcam1	Itgb1	1	1	0	1	0	1	2	2	2	1	1	1	1	1	1
Mmp2_Itgb1	Mmp2	Itgb1	1	1	0	1	0	1	2	2	2	1	1	1	1	1	1
Ccl22_Dpp4	Ccl22	Dpp4	1	1	0	1	0	1	2	2	2	1	1	1	1	1	1
Serpine1_Lrp1	Serpine1	Lrp1	1	1	0	1	0	1	2	2	2	1	1	1	1	1	1
Mif_Cd74	Mif	Cd74	1	1	0	1	0	1	2	2	2	1	1	1	1	1	1
Cd14_Itgb1	Cd14	Itgb1	1	1	0	1	0	1	2	2	2	1	1	1	1	1	1
Agtrap_Rack1	Agtrap	Rack1	1	1	0	1	0	1	2	2	2	1	1	1	1	1	1
Apoe_Abca1	Apoe	Abca1	1	1	0	1	0	1	2	2	2	1	1	1	1	1	1
Grn_Tnfrsf1a	Grn	Tnfrsf1a	1	1	0	1	0	1	2	2	2	1	1	1	1	1	1
Apoe_Ldlr	Apoe	Ldlr	1	1	0	1	0	1	2	2	2	1	1	1	1	1	1
Adam10_Lrp1	Adam10	Lrp1	1	1	0	1	0	1	2	2	2	1	1	1	1	1	1
Ctsd_Lrp1	Ctsd	Lrp1	1	1	0	1	0	1	2	2	2	1	1	1	1	1	1
Apoe_Lrp1	Apoe	Lrp1	1	1	0	1	0	1	2	2	2	1	1	1	1	1	1
Cxcl9_Dpp4	Cxcl9	Dpp4	1	1	0	1	0	1	2	2	2	1	1	1	1	1	1
Cxcl10_Dpp4	Cxcl10	Dpp4	1	1	0	1	0	1	2	2	2	1	1	1	1	1	1
Apoe_Scarb1	Apoe	Scarb1	1	1	0	1	0	1	2	2	2	1	1	1	1	1	1
Cdh1_Ptprj	Cdh1	Ptprj	0	1	0	1	0	1	1	1	1	1	1	1	1	1	1
Pdgfb_Lrp1	Pdgfb	Lrp1	0	1	0	1	0	1	1	1	1	1	1	1	1	1	1
Col1a1_Itgb1	Col1a1	Itgb1	0	1	0	1	0	1	1	1	1	1	1	1	1	1	1
Lamb1_Itgb1	Lamb1	Itgb1	0	1	0	1	0	1	1	1	1	1	1	1	1	1	1
Ebi3_Il6st	Ebi3	Il6st	0	1	0	1	0	1	1	1	1	1	1	1	1	1	1
App_Cd74	App	Cd74	0	1	0	1	0	1	1	1	1	1	1	1	1	1	1
App_Lrp10	App	Lrp10	0	1	0	1	0	1	1	1	1	1	1	1	1	1	1
App_Lrp1	App	Lrp1	0	1	0	1	0	1	1	1	1	1	1	1	1	1	1
Agrp_Sdc3	Agrp	Sdc3	0	1	0	1	0	1	1	1	1	1	1	1	1	1	1
Timp1_Itgb1	Timp1	Itgb1	0	1	0	1	0	1	1	1	1	1	1	1	1	1	1
Timp1_Lrp1	Timp1	Lrp1	0	1	0	1	0	1	1	1	1	1	1	1	1	1	1
Mmp13_Lrp1	Mmp13	Lrp1	0	1	0	1	0	1	1	1	1	1	1	1	1	1	1
Pyy_Dpp4	Pyy	Dpp4	0	1	0	1	0	1	1	1	1	1	1	1	1	1	1
Vtn_Itgb5	Vtn	Itgb5	0	1	0	1	0	1	1	1	1	1	1	1	1	1	1
Ada_Dpp4	Ada	Dpp4	0	1	0	1	0	1	1	1	1	1	1	1	1	1	1
Mmp9_Lrp1	Mmp9	Lrp1	0	1	0	1	0	1	1	1	1	1	1	1	1	1	1
Csf2_Csf1r	Csf2	Csf1r	0	1	0	1	0	1	1	1	1	1	1	1	1	1	1
Calm3_Mylk	Calm3	Mylk	0	1	0	1	0	1	1	1	1	1	1	1	1	1	1
Vip_Dpp4	Vip	Dpp4	0	1	0	1	0	1	1	1	1	1	1	1	1	1	1
Lama4_Itgb1	Lama4	Itgb1	0	1	0	1	0	1	1	1	1	1	1	1	1	1	1
Ccn2_Lrp1	Ccn2	Lrp1	0	1	0	1	0	1	1	1	1	1	1	1	1	1	1
Adam2_Itgb1	Adam2	Itgb1	0	1	0	1	0	1	1	1	1	1	1	1	1	1	1
Gdnf_Sdc3	Gdnf	Sdc3	0	1	0	1	0	1	1	1	1	1	1	1	1	1	1
Adipoq_Adipor1	Adipoq	Adipor1	0	1	0	1	0	1	1	1	1	1	1	1	1	1	1
Adipoq_Adipor2	Adipoq	Adipor2	0	1	0	1	0	1	1	1	1	1	1	1	1	1	1
Lta_Tnfrsf1a	Lta	Tnfrsf1a	0	1	0	1	0	1	1	1	1	1	1	1	1	1	1
Sema4g_Plxnb2	Sema4g	Plxnb2	0	1	0	1	0	1	1	1	1	1	1	1	1	1	1
Il6_Il6st	Il6	Il6st	0	1	0	1	0	1	1	1	1	1	1	1	1	1	1
Lamc2_Itgb1	Lamc2	Itgb1	0	1	0	1	0	1	1	1	1	1	1	1	1	1	1
Lin7c_Abca1	Lin7c	Abca1	0	1	0	1	0	1	1	1	1	1	1	1	1	1	1
Mdk_Itgb1	Mdk	Itgb1	0	1	0	1	0	1	1	1	1	1	1	1	1	1	1
Mdk_Lrp1	Mdk	Lrp1	0	1	0	1	0	1	1	1	1	1	1	1	1	1	1
Adam15_Itgb1	Adam15	Itgb1	0	1	0	1	0	1	1	1	1	1	1	1	1	1	1
Tln1_Itgb1	Tln1	Itgb1	0	1	0	1	0	1	1	1	1	1	1	1	1	1	1
Hgf_Itgb1	Hgf	Itgb1	0	1	0	1	0	1	1	1	1	1	1	1	1	1	1
Pf4_Lrp1	Pf4	Lrp1	0	1	0	1	0	1	1	1	1	1	1	1	1	1	1
Col1a2_Itgb1	Col1a2	Itgb1	0	1	0	1	0	1	1	1	1	1	1	1	1	1	1
Npy_Dpp4	Npy	Dpp4	0	1	0	1	0	1	1	1	1	1	1	1	1	1	1
Mfge8_Itgb5	Mfge8	Itgb5	0	1	0	1	0	1	1	1	1	1	1	1	1	1	1
Mfge8_Itgb1	Mfge8	Itgb1	0	1	0	1	0	1	1	1	1	1	1	1	1	1	1
Hpx_Lrp1	Hpx	Lrp1	0	1	0	1	0	1	1	1	1	1	1	1	1	1	1
F9_Lrp1	F9	Lrp1	0	1	0	1	0	1	1	1	1	1	1	1	1	1	1
F8_Ldlr	F8	Ldlr	0	1	0	1	0	1	1	1	1	1	1	1	1	1	1
F8_Lrp1	F8	Lrp1	0	1	0	1	0	1	1	1	1	1	1	1	1	1	1
Angpt2_Itgb1	Angpt2	Itgb1	0	1	0	1	0	1	1	1	1	1	1	1	1	1	1
Col4a1_Itgb1	Col4a1	Itgb1	0	1	0	1	0	1	1	1	1	1	1	1	1	1	1
Col4a2_Itgb1	Col4a2	Itgb1	0	1	0	1	0	1	1	1	1	1	1	1	1	1	1
Vegfc_Itgb1	Vegfc	Itgb1	0	1	0	1	0	1	1	1	1	1	1	1	1	1	1
Plat_Lrp1	Plat	Lrp1	0	1	0	1	0	1	1	1	1	1	1	1	1	1	1
Cx3cl1_Itgb1	Cx3cl1	Itgb1	0	1	0	1	0	1	1	1	1	1	1	1	1	1	1
Jam3_Itgb1	Jam3	Itgb1	0	1	0	1	0	1	1	1	1	1	1	1	1	1	1
Apoc3_Ldlr	Apoc3	Ldlr	0	1	0	1	0	1	1	1	1	1	1	1	1	1	1
Apoc3_Lrp1	Apoc3	Lrp1	0	1	0	1	0	1	1	1	1	1	1	1	1	1	1
Lipc_Scarb1	Lipc	Scarb1	0	1	0	1	0	1	1	1	1	1	1	1	1	1	1
Lipc_Lrp1	Lipc	Lrp1	0	1	0	1	0	1	1	1	1	1	1	1	1	1	1
Apob_Scarb1	Apob	Scarb1	0	1	0	1	0	1	1	1	1	1	1	1	1	1	1
Apob_Lrp1	Apob	Lrp1	0	1	0	1	0	1	1	1	1	1	1	1	1	1	1
Fgf2_Sdc3	Fgf2	Sdc3	0	1	0	1	0	1	1	1	1	1	1	1	1	1	1
Npnt_Itgb1	Npnt	Itgb1	0	1	0	1	0	1	1	1	1	1	1	1	1	1	1
Sema7a_Itgb1	Sema7a	Itgb1	0	1	0	1	0	1	1	1	1	1	1	1	1	1	1
Lama1_Itgb1	Lama1	Itgb1	0	1	0	1	0	1	1	1	1	1	1	1	1	1	1
Thbs1_Itgb1	Thbs1	Itgb1	0	1	0	1	0	1	1	1	1	1	1	1	1	1	1
Thbs1_Ptprj	Thbs1	Ptprj	0	1	0	1	0	1	1	1	1	1	1	1	1	1	1
Clcf1_Il6st	Clcf1	Il6st	0	1	0	1	0	1	1	1	1	1	1	1	1	1	1
Nrtn_Sdc3	Nrtn	Sdc3	0	1	0	1	0	1	1	1	1	1	1	1	1	1	1
Chad_Itgb1	Chad	Itgb1	0	1	0	1	0	1	1	1	1	1	1	1	1	1	1
Ctf1_Il6st	Ctf1	Il6st	0	1	0	1	0	1	1	1	1	1	1	1	1	1	1
Fn1_Itgb1	Fn1	Itgb1	0	1	0	1	0	1	1	1	1	1	1	1	1	1	1
Fbln1_Itgb1	Fbln1	Itgb1	0	1	0	1	0	1	1	1	1	1	1	1	1	1	1
Il27_Il6st	Il27	Il6st	0	1	0	1	0	1	1	1	1	1	1	1	1	1	1
Pcsk9_Aplp2	Pcsk9	Aplp2	0	1	0	1	0	1	1	1	1	1	1	1	1	1	1
Artn_Sdc3	Artn	Sdc3	0	1	0	1	0	1	1	1	1	1	1	1	1	1	1
Adam12_Itgb1	Adam12	Itgb1	0	1	0	1	0	1	1	1	1	1	1	1	1	1	1
Lif_Il6st	Lif	Il6st	0	1	0	1	0	1	1	1	1	1	1	1	1	1	1
Postn_Itgb1	Postn	Itgb1	0	1	0	1	0	1	1	1	1	1	1	1	1	1	1
Cxcl12_Itgb1	Cxcl12	Itgb1	0	1	0	1	0	1	1	1	1	1	1	1	1	1	1
Osm_Il6st	Osm	Il6st	0	1	0	1	0	1	1	1	1	1	1	1	1	1	1
Itgb1bp1_Itgb1	Itgb1bp1	Itgb1	0	1	0	1	0	1	1	1	1	1	1	1	1	1	1
Adam9_Itgb1	Adam9	Itgb1	0	1	0	1	0	1	1	1	1	1	1	1	1	1	1
Col4a4_Itgb1	Col4a4	Itgb1	0	1	0	1	0	1	1	1	1	1	1	1	1	1	1
Col3a1_Itgb1	Col3a1	Itgb1	0	1	0	1	0	1	1	1	1	1	1	1	1	1	1
Il11_Il6st	Il11	Il6st	0	1	0	1	0	1	1	1	1	1	1	1	1	1	1
Cntf_Il6st	Cntf	Il6st	0	1	0	1	0	1	1	1	1	1	1	1	1	1	1
Calm1_Mylk	Calm1	Mylk	0	1	0	1	0	1	1	1	1	1	1	1	1	1	1
Calm2_Mylk	Calm2	Mylk	0	1	0	1	0	1	1	1	1	1	1	1	1	1	1
Ifnb1_Ifnar2	Ifnb1	Ifnar2	0	1	0	1	0	1	1	1	1	1	1	1	1	1	1
Csf3_Csf1r	Csf3	Csf1r	0	1	0	1	0	1	1	1	1	1	1	1	1	1	1
Il34_Csf1r	Il34	Csf1r	0	1	0	1	0	1	1	1	1	1	1	1	1	1	1
Pltp_Abca1	Pltp	Abca1	0	1	0	1	0	1	1	1	1	1	1	1	1	1	1
Apoa1_Abca1	Apoa1	Abca1	0	1	0	1	0	1	1	1	1	1	1	1	1	1	1
Thbs1_Scarb2	Thbs1	Scarb2	0	1	0	1	0	1	1	1	1	1	1	1	1	1	1
Fadd_Tnfrsf1a	Fadd	Tnfrsf1a	0	1	0	1	0	1	1	1	1	1	1	1	1	1	1
Amelx_Lamp1	Amelx	Lamp1	0	1	0	1	0	1	1	1	1	1	1	1	1	1	1
Pcsk9_Ldlr	Pcsk9	Ldlr	0	1	0	1	0	1	1	1	1	1	1	1	1	1	1
Apob_Ldlr	Apob	Ldlr	0	1	0	1	0	1	1	1	1	1	1	1	1	1	1
Lipc_Ldlr	Lipc	Ldlr	0	1	0	1	0	1	1	1	1	1	1	1	1	1	1
Prnd_Rpsa	Prnd	Rpsa	0	1	0	1	0	1	1	1	1	1	1	1	1	1	1
Gpc3_Cd81	Gpc3	Cd81	0	1	0	1	0	1	1	1	1	1	1	1	1	1	1
Vwf_Lrp1	Vwf	Lrp1	0	1	0	1	0	1	1	1	1	1	1	1	1	1	1
Pcsk9_Lrp1	Pcsk9	Lrp1	0	1	0	1	0	1	1	1	1	1	1	1	1	1	1
Hsp90aa1_Lrp1	Hsp90aa1	Lrp1	0	1	0	1	0	1	1	1	1	1	1	1	1	1	1
Hspa1b_Lrp1	Hspa1b	Lrp1	0	1	0	1	0	1	1	1	1	1	1	1	1	1	1
Thbs1_Lrp1	Thbs1	Lrp1	0	1	0	1	0	1	1	1	1	1	1	1	1	1	1
Cxcl12_Dpp4	Cxcl12	Dpp4	0	1	0	1	0	1	1	1	1	1	1	1	1	1	1
Gip_Dpp4	Gip	Dpp4	0	1	0	1	0	1	1	1	1	1	1	1	1	1	1
Gcg_Dpp4	Gcg	Dpp4	0	1	0	1	0	1	1	1	1	1	1	1	1	1	1
Adcyap1_Dpp4	Adcyap1	Dpp4	0	1	0	1	0	1	1	1	1	1	1	1	1	1	1
Sema4c_Plxnb2	Sema4c	Plxnb2	0	1	0	1	0	1	1	1	1	1	1	1	1	1	1
Col18a1_Itgb5	Col18a1	Itgb5	0	1	0	1	0	1	1	1	1	1	1	1	1	1	1
Spp1_Itgb5	Spp1	Itgb5	0	1	0	1	0	1	1	1	1	1	1	1	1	1	1
Adam9_Itgb5	Adam9	Itgb5	0	1	0	1	0	1	1	1	1	1	1	1	1	1	1
Col4a6_Itgb1	Col4a6	Itgb1	0	1	0	1	0	1	1	1	1	1	1	1	1	1	1
Col4a5_Itgb1	Col4a5	Itgb1	0	1	0	1	0	1	1	1	1	1	1	1	1	1	1
Fga_Itgb1	Fga	Itgb1	0	1	0	1	0	1	1	1	1	1	1	1	1	1	1
Jam2_Itgb1	Jam2	Itgb1	0	1	0	1	0	1	1	1	1	1	1	1	1	1	1
Tnc_Itgb1	Tnc	Itgb1	0	1	0	1	0	1	1	1	1	1	1	1	1	1	1
Hspg2_Itgb1	Hspg2	Itgb1	0	1	0	1	0	1	1	1	1	1	1	1	1	1	1
Col4a3_Itgb1	Col4a3	Itgb1	0	1	0	1	0	1	1	1	1	1	1	1	1	1	1
L1cam_Itgb1	L1cam	Itgb1	0	1	0	1	0	1	1	1	1	1	1	1	1	1	1
Spp1_Itgb1	Spp1	Itgb1	0	1	0	1	0	1	1	1	1	1	1	1	1	1	1
Lama2_Itgb1	Lama2	Itgb1	0	1	0	1	0	1	1	1	1	1	1	1	1	1	1
Reln_Itgb1	Reln	Itgb1	0	1	0	1	0	1	1	1	1	1	1	1	1	1	1
Cd274_Pdcd1	Cd274	Pdcd1	1	0	0	0	1	0	1	1	1	0	0	0	1	1	1
Cd274_Cd80	Cd274	Cd80	1	0	0	0	1	0	1	1	1	0	0	0	1	1	1
C3_Cd46	C3	Cd46	1	0	0	0	1	0	1	1	1	0	0	0	1	1	1
C3_C5ar2	C3	C5ar2	1	0	0	0	1	0	1	1	1	0	0	0	1	1	1
Ccl5_Gpr75	Ccl5	Gpr75	1	0	0	0	1	0	1	1	1	0	0	0	1	1	1
Ccl5_Ccr4	Ccl5	Ccr4	1	0	0	0	1	0	1	1	1	0	0	0	1	1	1
Ccl5_Ackr1	Ccl5	Ackr1	1	0	0	0	1	0	1	1	1	0	0	0	1	1	1
Ccl5_Ackr2	Ccl5	Ackr2	1	0	0	0	1	0	1	1	1	0	0	0	1	1	1
Ccl5_Ackr4	Ccl5	Ackr4	1	0	0	0	1	0	1	1	1	0	0	0	1	1	1
Adam17_Erbb4	Adam17	Erbb4	1	0	0	0	1	0	1	1	1	0	0	0	1	1	1
Lgals3_Mag	Lgals3	Mag	1	0	0	0	1	0	1	1	1	0	0	0	1	1	1
Adam17_Nectin4	Adam17	Nectin4	1	0	0	0	1	0	1	1	1	0	0	0	1	1	1
Ccl5_Ccr1	Ccl5	Ccr1	1	0	0	0	1	0	1	1	1	0	0	0	1	1	1
Psap_Gpr37l1	Psap	Gpr37l1	1	0	0	0	1	0	1	1	1	0	0	0	1	1	1
Lgals3_Il13ra2	Lgals3	Il13ra2	1	0	0	0	1	0	1	1	1	0	0	0	1	1	1
Ccl5_Ccr3	Ccl5	Ccr3	1	0	0	0	1	0	1	1	1	0	0	0	1	1	1
Psap_Gpr37	Psap	Gpr37	1	0	0	0	1	0	1	1	1	0	0	0	1	1	1
Tgfb1_Eng	Tgfb1	Eng	1	1	0	1	0	0	2	2	1	1	1	0	0	1	1
Tgfb1_Sdc2	Tgfb1	Sdc2	1	1	0	1	0	0	2	2	1	1	1	0	0	1	1
Hsp90b1_Lrp6	Hsp90b1	Lrp6	1	1	0	1	0	0	2	2	1	1	1	0	0	1	1
Sema4d_Plxnb1	Sema4d	Plxnb1	1	1	0	1	0	0	2	2	1	1	1	0	0	1	1
Sema4d_Met	Sema4d	Met	1	1	0	1	0	0	2	2	1	1	1	0	0	1	1
Plau_Igf2r	Plau	Igf2r	1	1	0	1	0	0	2	2	1	1	1	0	0	1	1
Ltb_Ltbr	Ltb	Ltbr	1	1	0	1	0	0	2	2	1	1	1	0	0	1	1
Apoe_Sdc4	Apoe	Sdc4	1	1	0	1	0	0	2	2	1	1	1	0	0	1	1
Cxcl10_Sdc4	Cxcl10	Sdc4	1	1	0	1	0	0	2	2	1	1	1	0	0	1	1
Apoe_Sdc1	Apoe	Sdc1	1	1	0	1	0	0	2	2	1	1	1	0	0	1	1
Mmp2_Sdc2	Mmp2	Sdc2	1	1	0	1	0	0	2	2	1	1	1	0	0	1	1
Cd6_Alcam	Cd6	Alcam	1	1	0	1	0	0	2	2	1	1	1	0	0	1	1
Apoe_Lrp5	Apoe	Lrp5	1	1	0	1	0	0	2	2	1	1	1	0	0	1	1
Apoe_Lrp6	Apoe	Lrp6	1	1	0	1	0	0	2	2	1	1	1	0	0	1	1
Wnt3_Lrp5	Wnt3	Lrp5	0	1	0	1	0	0	1	1	0	1	1	0	0	1	1
Wnt3_Lrp6	Wnt3	Lrp6	0	1	0	1	0	0	1	1	0	1	1	0	0	1	1
Fgf23_Fgfr4	Fgf23	Fgfr4	0	1	0	1	0	0	1	1	0	1	1	0	0	1	1
Fgf6_Fgfr4	Fgf6	Fgfr4	0	1	0	1	0	0	1	1	0	1	1	0	0	1	1
Sost_Lrp6	Sost	Lrp6	0	1	0	1	0	0	1	1	0	1	1	0	0	1	1
Sost_Lrp5	Sost	Lrp5	0	1	0	1	0	0	1	1	0	1	1	0	0	1	1
Tgfb3_Eng	Tgfb3	Eng	0	1	0	1	0	0	1	1	0	1	1	0	0	1	1
Pgf_Nrp1	Pgf	Nrp1	0	1	0	1	0	0	1	1	0	1	1	0	0	1	1
App_Lrp6	App	Lrp6	0	1	0	1	0	0	1	1	0	1	1	0	0	1	1
Tnfsf14_Ltbr	Tnfsf14	Ltbr	0	1	0	1	0	0	1	1	0	1	1	0	0	1	1
Wnt3a_Lrp5	Wnt3a	Lrp5	0	1	0	1	0	0	1	1	0	1	1	0	0	1	1
Wnt3a_Lrp6	Wnt3a	Lrp6	0	1	0	1	0	0	1	1	0	1	1	0	0	1	1
Wnt2_Lrp5	Wnt2	Lrp5	0	1	0	1	0	0	1	1	0	1	1	0	0	1	1
Wnt8a_Lrp6	Wnt8a	Lrp6	0	1	0	1	0	0	1	1	0	1	1	0	0	1	1
Plg_Igf2r	Plg	Igf2r	0	1	0	1	0	0	1	1	0	1	1	0	0	1	1
Lnx2_Cxadr	Lnx2	Cxadr	0	1	0	1	0	0	1	1	0	1	1	0	0	1	1
Igfbp4_Lrp6	Igfbp4	Lrp6	0	1	0	1	0	0	1	1	0	1	1	0	0	1	1
Wnt9b_Lrp5	Wnt9b	Lrp5	0	1	0	1	0	0	1	1	0	1	1	0	0	1	1
Wnt9b_Lrp6	Wnt9b	Lrp6	0	1	0	1	0	0	1	1	0	1	1	0	0	1	1
Csf2_Sdc2	Csf2	Sdc2	0	1	0	1	0	0	1	1	0	1	1	0	0	1	1
Ccn2_Lrp6	Ccn2	Lrp6	0	1	0	1	0	0	1	1	0	1	1	0	0	1	1
Ahsg_Insr	Ahsg	Insr	0	1	0	1	0	0	1	1	0	1	1	0	0	1	1
Hrg_Erbb3	Hrg	Erbb3	0	1	0	1	0	0	1	1	0	1	1	0	0	1	1
Wnt10b_Lrp6	Wnt10b	Lrp6	0	1	0	1	0	0	1	1	0	1	1	0	0	1	1
Wnt1_Lrp5	Wnt1	Lrp5	0	1	0	1	0	0	1	1	0	1	1	0	0	1	1
Wnt1_Lrp6	Wnt1	Lrp6	0	1	0	1	0	0	1	1	0	1	1	0	0	1	1
Lta_Ltbr	Lta	Ltbr	0	1	0	1	0	0	1	1	0	1	1	0	0	1	1
Hbegf_Erbb3	Hbegf	Erbb3	0	1	0	1	0	0	1	1	0	1	1	0	0	1	1
Dkk1_Lrp5	Dkk1	Lrp5	0	1	0	1	0	0	1	1	0	1	1	0	0	1	1
Dkk1_Lrp6	Dkk1	Lrp6	0	1	0	1	0	0	1	1	0	1	1	0	0	1	1
Vegfb_Nrp1	Vegfb	Nrp1	0	1	0	1	0	0	1	1	0	1	1	0	0	1	1
Nppc_Npr2	Nppc	Npr2	0	1	0	1	0	0	1	1	0	1	1	0	0	1	1
Mdk_Lrp6	Mdk	Lrp6	0	1	0	1	0	0	1	1	0	1	1	0	0	1	1
Egf_Erbb3	Egf	Erbb3	0	1	0	1	0	0	1	1	0	1	1	0	0	1	1
Dkk2_Lrp6	Dkk2	Lrp6	0	1	0	1	0	0	1	1	0	1	1	0	0	1	1
Sema3c_Plxnb1	Sema3c	Plxnb1	0	1	0	1	0	0	1	1	0	1	1	0	0	1	1
Hgf_Plxnb1	Hgf	Plxnb1	0	1	0	1	0	0	1	1	0	1	1	0	0	1	1
Hgf_Met	Hgf	Met	0	1	0	1	0	0	1	1	0	1	1	0	0	1	1
Rspo1_Lrp6	Rspo1	Lrp6	0	1	0	1	0	0	1	1	0	1	1	0	0	1	1
Areg_Erbb3	Areg	Erbb3	0	1	0	1	0	0	1	1	0	1	1	0	0	1	1
Tgfa_Erbb3	Tgfa	Erbb3	0	1	0	1	0	0	1	1	0	1	1	0	0	1	1
Wnt7a_Lrp6	Wnt7a	Lrp6	0	1	0	1	0	0	1	1	0	1	1	0	0	1	1
Il15_Il11ra1	Il15	Il11ra1	0	1	0	1	0	0	1	1	0	1	1	0	0	1	1
Lman1_Mcfd2	Lman1	Mcfd2	0	1	0	1	0	0	1	1	0	1	1	0	0	1	1
Igf1_Insr	Igf1	Insr	0	1	0	1	0	0	1	1	0	1	1	0	0	1	1
Lif_Lifr	Lif	Lifr	0	1	0	1	0	0	1	1	0	1	1	0	0	1	1
Sema5a_Met	Sema5a	Met	0	1	0	1	0	0	1	1	0	1	1	0	0	1	1
Nrg1_Erbb3	Nrg1	Erbb3	0	1	0	1	0	0	1	1	0	1	1	0	0	1	1
Osm_Lifr	Osm	Lifr	0	1	0	1	0	0	1	1	0	1	1	0	0	1	1
Osm_Il11ra1	Osm	Il11ra1	0	1	0	1	0	0	1	1	0	1	1	0	0	1	1
Il11_Il11ra1	Il11	Il11ra1	0	1	0	1	0	0	1	1	0	1	1	0	0	1	1
Apob_Lsr	Apob	Lsr	0	1	0	1	0	0	1	1	0	1	1	0	0	1	1
Fgf11_Fgfr4	Fgf11	Fgfr4	0	1	0	1	0	0	1	1	0	1	1	0	0	1	1
Fgf14_Fgfr4	Fgf14	Fgfr4	0	1	0	1	0	0	1	1	0	1	1	0	0	1	1
Fgf16_Fgfr4	Fgf16	Fgfr4	0	1	0	1	0	0	1	1	0	1	1	0	0	1	1
Fgf17_Fgfr4	Fgf17	Fgfr4	0	1	0	1	0	0	1	1	0	1	1	0	0	1	1
Fgf18_Fgfr4	Fgf18	Fgfr4	0	1	0	1	0	0	1	1	0	1	1	0	0	1	1
Fgf1_Fgfr4	Fgf1	Fgfr4	0	1	0	1	0	0	1	1	0	1	1	0	0	1	1
Fgf5_Fgfr4	Fgf5	Fgfr4	0	1	0	1	0	0	1	1	0	1	1	0	0	1	1
Fgf13_Fgfr4	Fgf13	Fgfr4	0	1	0	1	0	0	1	1	0	1	1	0	0	1	1
Fgf2_Fgfr4	Fgf2	Fgfr4	0	1	0	1	0	0	1	1	0	1	1	0	0	1	1
Fgf9_Fgfr4	Fgf9	Fgfr4	0	1	0	1	0	0	1	1	0	1	1	0	0	1	1
Fgf12_Fgfr4	Fgf12	Fgfr4	0	1	0	1	0	0	1	1	0	1	1	0	0	1	1
Fgf8_Fgfr4	Fgf8	Fgfr4	0	1	0	1	0	0	1	1	0	1	1	0	0	1	1
Fgf20_Fgfr4	Fgf20	Fgfr4	0	1	0	1	0	0	1	1	0	1	1	0	0	1	1
Fgf4_Fgfr4	Fgf4	Fgfr4	0	1	0	1	0	0	1	1	0	1	1	0	0	1	1
Fgf15_Fgfr4	Fgf15	Fgfr4	0	1	0	1	0	0	1	1	0	1	1	0	0	1	1
Bmp10_Eng	Bmp10	Eng	0	1	0	1	0	0	1	1	0	1	1	0	0	1	1
Adam12_Sdc4	Adam12	Sdc4	0	1	0	1	0	0	1	1	0	1	1	0	0	1	1
Ptn_Sdc4	Ptn	Sdc4	0	1	0	1	0	0	1	1	0	1	1	0	0	1	1
Rspo3_Sdc4	Rspo3	Sdc4	0	1	0	1	0	0	1	1	0	1	1	0	0	1	1
Tnc_Sdc4	Tnc	Sdc4	0	1	0	1	0	0	1	1	0	1	1	0	0	1	1
Fgf2_Sdc4	Fgf2	Sdc4	0	1	0	1	0	0	1	1	0	1	1	0	0	1	1
Ptn_Sdc1	Ptn	Sdc1	0	1	0	1	0	0	1	1	0	1	1	0	0	1	1
Thbs1_Sdc1	Thbs1	Sdc1	0	1	0	1	0	0	1	1	0	1	1	0	0	1	1
Fgf2_Sdc1	Fgf2	Sdc1	0	1	0	1	0	0	1	1	0	1	1	0	0	1	1
Vegfa_Sdc2	Vegfa	Sdc2	0	1	0	1	0	0	1	1	0	1	1	0	0	1	1
Ptn_Sdc2	Ptn	Sdc2	0	1	0	1	0	0	1	1	0	1	1	0	0	1	1
Hgf_Sdc2	Hgf	Sdc2	0	1	0	1	0	0	1	1	0	1	1	0	0	1	1
Fgf2_Sdc2	Fgf2	Sdc2	0	1	0	1	0	0	1	1	0	1	1	0	0	1	1
S100b_Alcam	S100b	Alcam	0	1	0	1	0	0	1	1	0	1	1	0	0	1	1
Igf2_Igf2r	Igf2	Igf2r	0	1	0	1	0	0	1	1	0	1	1	0	0	1	1
Wnt7b_Lrp5	Wnt7b	Lrp5	0	1	0	1	0	0	1	1	0	1	1	0	0	1	1
Wnt7a_Lrp5	Wnt7a	Lrp5	0	1	0	1	0	0	1	1	0	1	1	0	0	1	1
Tdgf1_Lrp5	Tdgf1	Lrp5	0	1	0	1	0	0	1	1	0	1	1	0	0	1	1
Wnt5a_Lrp5	Wnt5a	Lrp5	0	1	0	1	0	0	1	1	0	1	1	0	0	1	1
Sema3d_Nrp1	Sema3d	Nrp1	0	1	0	1	0	0	1	1	0	1	1	0	0	1	1
Sema3c_Nrp1	Sema3c	Nrp1	0	1	0	1	0	0	1	1	0	1	1	0	0	1	1
Vegfa_Nrp1	Vegfa	Nrp1	0	1	0	1	0	0	1	1	0	1	1	0	0	1	1
Sema3a_Nrp1	Sema3a	Nrp1	0	1	0	1	0	0	1	1	0	1	1	0	0	1	1
Egf_Nrp1	Egf	Nrp1	0	1	0	1	0	0	1	1	0	1	1	0	0	1	1
Fgf7_Nrp1	Fgf7	Nrp1	0	1	0	1	0	0	1	1	0	1	1	0	0	1	1
Sema3b_Nrp1	Sema3b	Nrp1	0	1	0	1	0	0	1	1	0	1	1	0	0	1	1
Ptn_Nrp1	Ptn	Nrp1	0	1	0	1	0	0	1	1	0	1	1	0	0	1	1
Hgf_Nrp1	Hgf	Nrp1	0	1	0	1	0	0	1	1	0	1	1	0	0	1	1
Cntn2_Nrp1	Cntn2	Nrp1	0	1	0	1	0	0	1	1	0	1	1	0	0	1	1
Fgf4_Nrp1	Fgf4	Nrp1	0	1	0	1	0	0	1	1	0	1	1	0	0	1	1
Sema3e_Nrp1	Sema3e	Nrp1	0	1	0	1	0	0	1	1	0	1	1	0	0	1	1
Fgf1_Nrp1	Fgf1	Nrp1	0	1	0	1	0	0	1	1	0	1	1	0	0	1	1
Sema3f_Nrp1	Sema3f	Nrp1	0	1	0	1	0	0	1	1	0	1	1	0	0	1	1
Fgf2_Nrp1	Fgf2	Nrp1	0	1	0	1	0	0	1	1	0	1	1	0	0	1	1
L1cam_Nrp1	L1cam	Nrp1	0	1	0	1	0	0	1	1	0	1	1	0	0	1	1
a_Atrn	a	Atrn	0	1	0	1	0	0	1	1	0	1	1	0	0	1	1
Nppb_Npr2	Nppb	Npr2	0	1	0	1	0	0	1	1	0	1	1	0	0	1	1
Nppa_Npr2	Nppa	Npr2	0	1	0	1	0	0	1	1	0	1	1	0	0	1	1
Bgn_P2rx4	Bgn	P2rx4	0	1	0	1	0	0	1	1	0	1	1	0	0	1	1
Wnt8b_Lrp6	Wnt8b	Lrp6	0	1	0	1	0	0	1	1	0	1	1	0	0	1	1
Sostdc1_Lrp6	Sostdc1	Lrp6	0	1	0	1	0	0	1	1	0	1	1	0	0	1	1
Wnt4_Lrp6	Wnt4	Lrp6	0	1	0	1	0	0	1	1	0	1	1	0	0	1	1
Apob_Lrp6	Apob	Lrp6	0	1	0	1	0	0	1	1	0	1	1	0	0	1	1
Wnt5b_Lrp6	Wnt5b	Lrp6	0	1	0	1	0	0	1	1	0	1	1	0	0	1	1
Dkk4_Lrp6	Dkk4	Lrp6	0	1	0	1	0	0	1	1	0	1	1	0	0	1	1
Tdgf1_Lrp6	Tdgf1	Lrp6	0	1	0	1	0	0	1	1	0	1	1	0	0	1	1
Pth_Lrp6	Pth	Lrp6	0	1	0	1	0	0	1	1	0	1	1	0	0	1	1
Rspo3_Lrp6	Rspo3	Lrp6	0	1	0	1	0	0	1	1	0	1	1	0	0	1	1
Wnt5a_Lrp6	Wnt5a	Lrp6	0	1	0	1	0	0	1	1	0	1	1	0	0	1	1
Afdn_Nectin1	Afdn	Nectin1	0	1	0	1	0	0	1	1	0	1	1	0	0	1	1
Psen1_Nectin1	Psen1	Nectin1	0	1	0	1	0	0	1	1	0	1	1	0	0	1	1
Gh_Ghr	Gh	Ghr	0	1	0	1	0	0	1	1	0	1	1	0	0	1	1
Afdn_Nectin2	Afdn	Nectin2	0	1	0	1	0	0	1	1	0	1	1	0	0	1	1
Nrg3_Erbb3	Nrg3	Erbb3	0	1	0	1	0	0	1	1	0	1	1	0	0	1	1
Nrg2_Erbb3	Nrg2	Erbb3	0	1	0	1	0	0	1	1	0	1	1	0	0	1	1
L1cam_Erbb3	L1cam	Erbb3	0	1	0	1	0	0	1	1	0	1	1	0	0	1	1
Igf2_Insr	Igf2	Insr	0	1	0	1	0	0	1	1	0	1	1	0	0	1	1
Il16_Cd4	Il16	Cd4	1	1	0	0	0	1	2	1	2	0	1	1	1	0	1
Tgfb1_Tgfbr2	Tgfb1	Tgfbr2	1	1	0	0	0	1	2	1	2	0	1	1	1	0	1
Ccl8_Ccr2	Ccl8	Ccr2	1	1	0	0	0	1	2	1	2	0	1	1	1	0	1
Psen2_Notch2	Psen2	Notch2	1	1	0	0	0	1	2	1	2	0	1	1	1	0	1
Sema4d_Cd72	Sema4d	Cd72	1	1	0	0	0	1	2	1	2	0	1	1	1	0	1
Tnf_Rhbdf2	Tnf	Rhbdf2	1	1	0	0	0	1	2	1	2	0	1	1	1	0	1
Tnf_Tnfrsf1b	Tnf	Tnfrsf1b	1	1	0	0	0	1	2	1	2	0	1	1	1	0	1
Vcam1_Itga4	Vcam1	Itga4	1	1	0	0	0	1	2	1	2	0	1	1	1	0	1
Vasp_Itga4	Vasp	Itga4	1	1	0	0	0	1	2	1	2	0	1	1	1	0	1
Mif_Cxcr4	Mif	Cxcr4	1	1	0	0	0	1	2	1	2	0	1	1	1	0	1
Grn_Sort1	Grn	Sort1	1	1	0	0	0	1	2	1	2	0	1	1	1	0	1
Cxcl10_Cxcr4	Cxcl10	Cxcr4	1	1	0	0	0	1	2	1	2	0	1	1	1	0	1
Cd14_Itga4	Cd14	Itga4	1	1	0	0	0	1	2	1	2	0	1	1	1	0	1
Sftpd_Sirpa	Sftpd	Sirpa	1	1	0	0	0	1	2	1	2	0	1	1	1	0	1
Fyn_Thy1	Fyn	Thy1	1	1	0	0	0	1	2	1	2	0	1	1	1	0	1
Lgals9_Clec7a	Lgals9	Clec7a	1	1	0	0	0	1	2	1	2	0	1	1	1	0	1
Vcam1_Itgb2	Vcam1	Itgb2	1	1	0	0	0	1	2	1	2	0	1	1	1	0	1
Cd14_Itgb2	Cd14	Itgb2	1	1	0	0	0	1	2	1	2	0	1	1	1	0	1
Plau_Itgb2	Plau	Itgb2	1	1	0	0	0	1	2	1	2	0	1	1	1	0	1
Vcam1_Itgb7	Vcam1	Itgb7	1	1	0	0	0	1	2	1	2	0	1	1	1	0	1
Plau_Plaur	Plau	Plaur	1	1	0	0	0	1	2	1	2	0	1	1	1	0	1
Serpine1_Plaur	Serpine1	Plaur	1	1	0	0	0	1	2	1	2	0	1	1	1	0	1
Vim_Cd44	Vim	Cd44	1	1	0	0	0	1	2	1	2	0	1	1	1	0	1
Mif_Cd44	Mif	Cd44	1	1	0	0	0	1	2	1	2	0	1	1	1	0	1
Adam10_Fcer2a	Adam10	Fcer2a	1	1	0	0	0	1	2	1	2	0	1	1	1	0	1
Ptpn6_Cd22	Ptpn6	Cd22	1	1	0	0	0	1	2	1	2	0	1	1	1	0	1
Selplg_Vsir	Selplg	Vsir	1	1	0	0	0	1	2	1	2	0	1	1	1	0	1
Mmp2_Itgb3	Mmp2	Itgb3	1	1	0	0	0	1	2	1	2	0	1	1	1	0	1
Cd14_Cd55	Cd14	Cd55	1	1	0	0	0	1	2	1	2	0	1	1	1	0	1
Selplg_Sell	Selplg	Sell	1	1	0	0	0	1	2	1	2	0	1	1	1	0	1
Adam10_Notch1	Adam10	Notch1	1	1	0	0	0	1	2	1	2	0	1	1	1	0	1
Grn_Tnfrsf1b	Grn	Tnfrsf1b	1	1	0	0	0	1	2	1	2	0	1	1	1	0	1
Adam10_Tspan14	Adam10	Tspan14	1	1	0	0	0	1	2	1	2	0	1	1	1	0	1
Fyn_Spn	Fyn	Spn	1	1	0	0	0	1	2	1	2	0	1	1	1	0	1
Apoe_Sorl1	Apoe	Sorl1	1	1	0	0	0	1	2	1	2	0	1	1	1	0	1
Ccl2_Ccr2	Ccl2	Ccr2	0	1	0	0	0	1	1	0	1	0	1	1	1	0	1
Ccl12_Ccr2	Ccl12	Ccr2	0	1	0	0	0	1	1	0	1	0	1	1	1	0	1
Cdh1_Itgb7	Cdh1	Itgb7	0	1	0	0	0	1	1	0	1	0	1	1	1	0	1
Ccl11_Ccr2	Ccl11	Ccr2	0	1	0	0	0	1	1	0	1	0	1	1	1	0	1
Il4_Il4ra	Il4	Il4ra	0	1	0	0	0	1	1	0	1	0	1	1	1	0	1
Il4_Il2rg	Il4	Il2rg	0	1	0	0	0	1	1	0	1	0	1	1	1	0	1
Icam4_Itgam	Icam4	Itgam	0	1	0	0	0	1	1	0	1	0	1	1	1	0	1
Icam2_Itgal	Icam2	Itgal	0	1	0	0	0	1	1	0	1	0	1	1	1	0	1
Icam2_Itgam	Icam2	Itgam	0	1	0	0	0	1	1	0	1	0	1	1	1	0	1
Col1a1_Cd44	Col1a1	Cd44	0	1	0	0	0	1	1	0	1	0	1	1	1	0	1
Bmp8b_Tgfbr2	Bmp8b	Tgfbr2	0	1	0	0	0	1	1	0	1	0	1	1	1	0	1
Lamb1_Itga6	Lamb1	Itga6	0	1	0	0	0	1	1	0	1	0	1	1	1	0	1
Ebi3_Il27ra	Ebi3	Il27ra	0	1	0	0	0	1	1	0	1	0	1	1	1	0	1
Comp_Notch1	Comp	Notch1	0	1	0	0	0	1	1	0	1	0	1	1	1	0	1
Comp_Cd47	Comp	Cd47	0	1	0	0	0	1	1	0	1	0	1	1	1	0	1
Comp_Cd36	Comp	Cd36	0	1	0	0	0	1	1	0	1	0	1	1	1	0	1
Tgfb3_Tgfbr2	Tgfb3	Tgfbr2	0	1	0	0	0	1	1	0	1	0	1	1	1	0	1
Gdf15_Tgfbr2	Gdf15	Tgfbr2	0	1	0	0	0	1	1	0	1	0	1	1	1	0	1
Ccl24_Ccr2	Ccl24	Ccr2	0	1	0	0	0	1	1	0	1	0	1	1	1	0	1
App_Notch2	App	Notch2	0	1	0	0	0	1	1	0	1	0	1	1	1	0	1
App_Cd47	App	Cd47	0	1	0	0	0	1	1	0	1	0	1	1	1	0	1
App_Fpr2	App	Fpr2	0	1	0	0	0	1	1	0	1	0	1	1	1	0	1
App_Notch1	App	Notch1	0	1	0	0	0	1	1	0	1	0	1	1	1	0	1
App_Sorl1	App	Sorl1	0	1	0	0	0	1	1	0	1	0	1	1	1	0	1
Dll1_Notch2	Dll1	Notch2	0	1	0	0	0	1	1	0	1	0	1	1	1	0	1
Dll1_Notch1	Dll1	Notch1	0	1	0	0	0	1	1	0	1	0	1	1	1	0	1
Cd34_Sell	Cd34	Sell	0	1	0	0	0	1	1	0	1	0	1	1	1	0	1
Lnx2_Cd8a	Lnx2	Cd8a	0	1	0	0	0	1	1	0	1	0	1	1	1	0	1
Il10_Il10ra	Il10	Il10ra	0	1	0	0	0	1	1	0	1	0	1	1	1	0	1
Il10_Il10rb	Il10	Il10rb	0	1	0	0	0	1	1	0	1	0	1	1	1	0	1
Mfng_Notch1	Mfng	Notch1	0	1	0	0	0	1	1	0	1	0	1	1	1	0	1
Il3_Il4ra	Il3	Il4ra	0	1	0	0	0	1	1	0	1	0	1	1	1	0	1
Il3_Csf2rb2	Il3	Csf2rb2	0	1	0	0	0	1	1	0	1	0	1	1	1	0	1
Csf2_Csf2rb	Csf2	Csf2rb	0	1	0	0	0	1	1	0	1	0	1	1	1	0	1
Csf2_Csf2ra	Csf2	Csf2ra	0	1	0	0	0	1	1	0	1	0	1	1	1	0	1
Csf2_Csf3r	Csf2	Csf3r	0	1	0	0	0	1	1	0	1	0	1	1	1	0	1
Icam5_Itgal	Icam5	Itgal	0	1	0	0	0	1	1	0	1	0	1	1	1	0	1
Nts_Sort1	Nts	Sort1	0	1	0	0	0	1	1	0	1	0	1	1	1	0	1
Ccn2_Itgam	Ccn2	Itgam	0	1	0	0	0	1	1	0	1	0	1	1	1	0	1
Madcam1_Itga4	Madcam1	Itga4	0	1	0	0	0	1	1	0	1	0	1	1	1	0	1
Il13_Il4ra	Il13	Il4ra	0	1	0	0	0	1	1	0	1	0	1	1	1	0	1
Ccl7_Ccr2	Ccl7	Ccr2	0	1	0	0	0	1	1	0	1	0	1	1	1	0	1
Edn1_Ednrb	Edn1	Ednrb	0	1	0	0	0	1	1	0	1	0	1	1	1	0	1
Cxcl14_Cxcr4	Cxcl14	Cxcr4	0	1	0	0	0	1	1	0	1	0	1	1	1	0	1
Thbs4_Notch1	Thbs4	Notch1	0	1	0	0	0	1	1	0	1	0	1	1	1	0	1
Adam2_Itga6	Adam2	Itga6	0	1	0	0	0	1	1	0	1	0	1	1	1	0	1
Adam2_Cd9	Adam2	Cd9	0	1	0	0	0	1	1	0	1	0	1	1	1	0	1
Gdnf_Sorl1	Gdnf	Sorl1	0	1	0	0	0	1	1	0	1	0	1	1	1	0	1
Lta_Tnfrsf1b	Lta	Tnfrsf1b	0	1	0	0	0	1	1	0	1	0	1	1	1	0	1
Hbegf_Cd9	Hbegf	Cd9	0	1	0	0	0	1	1	0	1	0	1	1	1	0	1
Anxa1_Fpr2	Anxa1	Fpr2	0	1	0	0	0	1	1	0	1	0	1	1	1	0	1
Podxl_Sell	Podxl	Sell	0	1	0	0	0	1	1	0	1	0	1	1	1	0	1
Lamc2_Itga6	Lamc2	Itga6	0	1	0	0	0	1	1	0	1	0	1	1	1	0	1
Cel_Cxcr4	Cel	Cxcr4	0	1	0	0	0	1	1	0	1	0	1	1	1	0	1
Jag1_Notch2	Jag1	Notch2	0	1	0	0	0	1	1	0	1	0	1	1	1	0	1
Edn3_Ednrb	Edn3	Ednrb	0	1	0	0	0	1	1	0	1	0	1	1	1	0	1
Il21_Il21r	Il21	Il21r	0	1	0	0	0	1	1	0	1	0	1	1	1	0	1
Il21_Il2rg	Il21	Il2rg	0	1	0	0	0	1	1	0	1	0	1	1	1	0	1
Il2_Il2rg	Il2	Il2rg	0	1	0	0	0	1	1	0	1	0	1	1	1	0	1
Il2_Il2rb	Il2	Il2rb	0	1	0	0	0	1	1	0	1	0	1	1	1	0	1
Ccn1_Itgam	Ccn1	Itgam	0	1	0	0	0	1	1	0	1	0	1	1	1	0	1
Tln1_Itgal	Tln1	Itgal	0	1	0	0	0	1	1	0	1	0	1	1	1	0	1
Edn2_Ednrb	Edn2	Ednrb	0	1	0	0	0	1	1	0	1	0	1	1	1	0	1
Cd40lg_Traf1	Cd40lg	Traf1	0	1	0	0	0	1	1	0	1	0	1	1	1	0	1
Plat_Itgam	Plat	Itgam	0	1	0	0	0	1	1	0	1	0	1	1	1	0	1
Il15_Il2rb	Il15	Il2rb	0	1	0	0	0	1	1	0	1	0	1	1	1	0	1
Cx3cl1_Itga4	Cx3cl1	Itga4	0	1	0	0	0	1	1	0	1	0	1	1	1	0	1
Cx3cl1_Cx3cr1	Cx3cl1	Cx3cr1	0	1	0	0	0	1	1	0	1	0	1	1	1	0	1
Jam3_Itgam	Jam3	Itgam	0	1	0	0	0	1	1	0	1	0	1	1	1	0	1
Jam3_Itga4	Jam3	Itga4	0	1	0	0	0	1	1	0	1	0	1	1	1	0	1
Jam3_Itgal	Jam3	Itgal	0	1	0	0	0	1	1	0	1	0	1	1	1	0	1
Apob_Cd36	Apob	Cd36	0	1	0	0	0	1	1	0	1	0	1	1	1	0	1
Csf3_Csf3r	Csf3	Csf3r	0	1	0	0	0	1	1	0	1	0	1	1	1	0	1
Bmp8a_Tgfbr2	Bmp8a	Tgfbr2	0	1	0	0	0	1	1	0	1	0	1	1	1	0	1
Tnfsf9_Traf1	Tnfsf9	Traf1	0	1	0	0	0	1	1	0	1	0	1	1	1	0	1
Il5_Csf2rb	Il5	Csf2rb	0	1	0	0	0	1	1	0	1	0	1	1	1	0	1
Tgfb2_Tgfbr2	Tgfb2	Tgfbr2	0	1	0	0	0	1	1	0	1	0	1	1	1	0	1
Thbs1_Cd47	Thbs1	Cd47	0	1	0	0	0	1	1	0	1	0	1	1	1	0	1
Thbs1_Cd36	Thbs1	Cd36	0	1	0	0	0	1	1	0	1	0	1	1	1	0	1
Pcsk9_Sort1	Pcsk9	Sort1	0	1	0	0	0	1	1	0	1	0	1	1	1	0	1
Bdnf_Sort1	Bdnf	Sort1	0	1	0	0	0	1	1	0	1	0	1	1	1	0	1
Cxcl12_Itga4	Cxcl12	Itga4	0	1	0	0	0	1	1	0	1	0	1	1	1	0	1
Cxcl17_Gpr35	Cxcl17	Gpr35	0	1	0	0	0	1	1	0	1	0	1	1	1	0	1
Jag2_Notch2	Jag2	Notch2	0	1	0	0	0	1	1	0	1	0	1	1	1	0	1
Ccl26_Ccr2	Ccl26	Ccr2	0	1	0	0	0	1	1	0	1	0	1	1	1	0	1
Ccn1_Itgb2	Ccn1	Itgb2	0	1	0	0	0	1	1	0	1	0	1	1	1	0	1
Jam3_Itgb2	Jam3	Itgb2	0	1	0	0	0	1	1	0	1	0	1	1	1	0	1
Fgg_Itgb2	Fgg	Itgb2	0	1	0	0	0	1	1	0	1	0	1	1	1	0	1
Bsg_Itgb2	Bsg	Itgb2	0	1	0	0	0	1	1	0	1	0	1	1	1	0	1
Fga_Itgb2	Fga	Itgb2	0	1	0	0	0	1	1	0	1	0	1	1	1	0	1
Spon2_Itgb2	Spon2	Itgb2	0	1	0	0	0	1	1	0	1	0	1	1	1	0	1
Mmp9_Itgb2	Mmp9	Itgb2	0	1	0	0	0	1	1	0	1	0	1	1	1	0	1
Plg_Itgb2	Plg	Itgb2	0	1	0	0	0	1	1	0	1	0	1	1	1	0	1
Icam5_Itgb2	Icam5	Itgb2	0	1	0	0	0	1	1	0	1	0	1	1	1	0	1
Tln1_Itgb2	Tln1	Itgb2	0	1	0	0	0	1	1	0	1	0	1	1	1	0	1
Angpt2_Itgb2	Angpt2	Itgb2	0	1	0	0	0	1	1	0	1	0	1	1	1	0	1
Icam2_Itgb2	Icam2	Itgb2	0	1	0	0	0	1	1	0	1	0	1	1	1	0	1
Madcam1_Itgb7	Madcam1	Itgb7	0	1	0	0	0	1	1	0	1	0	1	1	1	0	1
Fn1_Itgb7	Fn1	Itgb7	0	1	0	0	0	1	1	0	1	0	1	1	1	0	1
Adam2_Itgb7	Adam2	Itgb7	0	1	0	0	0	1	1	0	1	0	1	1	1	0	1
Vtn_Plaur	Vtn	Plaur	0	1	0	0	0	1	1	0	1	0	1	1	1	0	1
Serpine2_Plaur	Serpine2	Plaur	0	1	0	0	0	1	1	0	1	0	1	1	1	0	1
Srpx2_Plaur	Srpx2	Plaur	0	1	0	0	0	1	1	0	1	0	1	1	1	0	1
Plg_Plaur	Plg	Plaur	0	1	0	0	0	1	1	0	1	0	1	1	1	0	1
Mmp12_Plaur	Mmp12	Plaur	0	1	0	0	0	1	1	0	1	0	1	1	1	0	1
Il17f_Il17ra	Il17f	Il17ra	0	1	0	0	0	1	1	0	1	0	1	1	1	0	1
Il17a_Il17ra	Il17a	Il17ra	0	1	0	0	0	1	1	0	1	0	1	1	1	0	1
Fn1_Cd79a	Fn1	Cd79a	0	1	0	0	0	1	1	0	1	0	1	1	1	0	1
Psen1_Ncstn	Psen1	Ncstn	0	1	0	0	0	1	1	0	1	0	1	1	1	0	1
App_Ncstn	App	Ncstn	0	1	0	0	0	1	1	0	1	0	1	1	1	0	1
Mmp9_Cd44	Mmp9	Cd44	0	1	0	0	0	1	1	0	1	0	1	1	1	0	1
Egf_Cd44	Egf	Cd44	0	1	0	0	0	1	1	0	1	0	1	1	1	0	1
Bsg_Cd44	Bsg	Cd44	0	1	0	0	0	1	1	0	1	0	1	1	1	0	1
Hgf_Cd44	Hgf	Cd44	0	1	0	0	0	1	1	0	1	0	1	1	1	0	1
Mmp7_Cd44	Mmp7	Cd44	0	1	0	0	0	1	1	0	1	0	1	1	1	0	1
Fgf1_Cd44	Fgf1	Cd44	0	1	0	0	0	1	1	0	1	0	1	1	1	0	1
Has2_Cd44	Has2	Cd44	0	1	0	0	0	1	1	0	1	0	1	1	1	0	1
Fgf2_Cd44	Fgf2	Cd44	0	1	0	0	0	1	1	0	1	0	1	1	1	0	1
Vcan_Cd44	Vcan	Cd44	0	1	0	0	0	1	1	0	1	0	1	1	1	0	1
Spp1_Cd44	Spp1	Cd44	0	1	0	0	0	1	1	0	1	0	1	1	1	0	1
Col1a2_Cd44	Col1a2	Cd44	0	1	0	0	0	1	1	0	1	0	1	1	1	0	1
Prg4_Cd44	Prg4	Cd44	0	1	0	0	0	1	1	0	1	0	1	1	1	0	1
Fn1_Cd44	Fn1	Cd44	0	1	0	0	0	1	1	0	1	0	1	1	1	0	1
Bgn_Cd44	Bgn	Cd44	0	1	0	0	0	1	1	0	1	0	1	1	1	0	1
Il27_Il27ra	Il27	Il27ra	0	1	0	0	0	1	1	0	1	0	1	1	1	0	1
St6gal1_Cd22	St6gal1	Cd22	0	1	0	0	0	1	1	0	1	0	1	1	1	0	1
Ifng_Ifngr1	Ifng	Ifngr1	0	1	0	0	0	1	1	0	1	0	1	1	1	0	1
Vwf_Itgb3	Vwf	Itgb3	0	1	0	0	0	1	1	0	1	0	1	1	1	0	1
Angptl3_Itgb3	Angptl3	Itgb3	0	1	0	0	0	1	1	0	1	0	1	1	1	0	1
Cx3cl1_Itgb3	Cx3cl1	Itgb3	0	1	0	0	0	1	1	0	1	0	1	1	1	0	1
Hmgb1_Itgb3	Hmgb1	Itgb3	0	1	0	0	0	1	1	0	1	0	1	1	1	0	1
Cxcl12_Itgb3	Cxcl12	Itgb3	0	1	0	0	0	1	1	0	1	0	1	1	1	0	1
Fga_Itgb3	Fga	Itgb3	0	1	0	0	0	1	1	0	1	0	1	1	1	0	1
Tnc_Itgb3	Tnc	Itgb3	0	1	0	0	0	1	1	0	1	0	1	1	1	0	1
Fgf2_Itgb3	Fgf2	Itgb3	0	1	0	0	0	1	1	0	1	0	1	1	1	0	1
L1cam_Itgb3	L1cam	Itgb3	0	1	0	0	0	1	1	0	1	0	1	1	1	0	1
Postn_Itgb3	Postn	Itgb3	0	1	0	0	0	1	1	0	1	0	1	1	1	0	1
Spp1_Itgb3	Spp1	Itgb3	0	1	0	0	0	1	1	0	1	0	1	1	1	0	1
Vegfa_Itgb3	Vegfa	Itgb3	0	1	0	0	0	1	1	0	1	0	1	1	1	0	1
Igf1_Itgb3	Igf1	Itgb3	0	1	0	0	0	1	1	0	1	0	1	1	1	0	1
Reln_Itgb3	Reln	Itgb3	0	1	0	0	0	1	1	0	1	0	1	1	1	0	1
Thbs1_Itgb3	Thbs1	Itgb3	0	1	0	0	0	1	1	0	1	0	1	1	1	0	1
Mfge8_Itgb3	Mfge8	Itgb3	0	1	0	0	0	1	1	0	1	0	1	1	1	0	1
Cd40lg_Traf3	Cd40lg	Traf3	0	1	0	0	0	1	1	0	1	0	1	1	1	0	1
Ifng_Ifngr2	Ifng	Ifngr2	0	1	0	0	0	1	1	0	1	0	1	1	1	0	1
Ifnb1_Ifnar1	Ifnb1	Ifnar1	0	1	0	0	0	1	1	0	1	0	1	1	1	0	1
Ucn2_Il10rb	Ucn2	Il10rb	0	1	0	0	0	1	1	0	1	0	1	1	1	0	1
Ucn3_Il10rb	Ucn3	Il10rb	0	1	0	0	0	1	1	0	1	0	1	1	1	0	1
Il18_Il18rap	Il18	Il18rap	0	1	0	0	0	1	1	0	1	0	1	1	1	0	1
Podxl2_Sell	Podxl2	Sell	0	1	0	0	0	1	1	0	1	0	1	1	1	0	1
Calm1_Sell	Calm1	Sell	0	1	0	0	0	1	1	0	1	0	1	1	1	0	1
Cfh_Sell	Cfh	Sell	0	1	0	0	0	1	1	0	1	0	1	1	1	0	1
Dll4_Notch1	Dll4	Notch1	0	1	0	0	0	1	1	0	1	0	1	1	1	0	1
Cntn6_Notch1	Cntn6	Notch1	0	1	0	0	0	1	1	0	1	0	1	1	1	0	1
Rbp3_Notch1	Rbp3	Notch1	0	1	0	0	0	1	1	0	1	0	1	1	1	0	1
Dll3_Notch1	Dll3	Notch1	0	1	0	0	0	1	1	0	1	0	1	1	1	0	1
Psen1_Notch1	Psen1	Notch1	0	1	0	0	0	1	1	0	1	0	1	1	1	0	1
Ccn3_Notch1	Ccn3	Notch1	0	1	0	0	0	1	1	0	1	0	1	1	1	0	1
Dlk2_Notch1	Dlk2	Notch1	0	1	0	0	0	1	1	0	1	0	1	1	1	0	1
Dlk1_Notch1	Dlk1	Notch1	0	1	0	0	0	1	1	0	1	0	1	1	1	0	1
Fgf2_Notch1	Fgf2	Notch1	0	1	0	0	0	1	1	0	1	0	1	1	1	0	1
Jag1_Notch1	Jag1	Notch1	0	1	0	0	0	1	1	0	1	0	1	1	1	0	1
Jag2_Notch1	Jag2	Notch1	0	1	0	0	0	1	1	0	1	0	1	1	1	0	1
Reln_Notch1	Reln	Notch1	0	1	0	0	0	1	1	0	1	0	1	1	1	0	1
Egfl7_Notch1	Egfl7	Notch1	0	1	0	0	0	1	1	0	1	0	1	1	1	0	1
Mfap2_Notch1	Mfap2	Notch1	0	1	0	0	0	1	1	0	1	0	1	1	1	0	1
Mfap5_Notch1	Mfap5	Notch1	0	1	0	0	0	1	1	0	1	0	1	1	1	0	1
Wnt5a_Notch1	Wnt5a	Notch1	0	1	0	0	0	1	1	0	1	0	1	1	1	0	1
Adam9_Itga6	Adam9	Itga6	0	1	0	0	0	1	1	0	1	0	1	1	1	0	1
Lep_Leprot	Lep	Leprot	0	1	0	0	0	1	1	0	1	0	1	1	1	0	1
Izumo1_Cd9	Izumo1	Cd9	0	1	0	0	0	1	1	0	1	0	1	1	1	0	1
Adam3_Cd9	Adam3	Cd9	0	1	0	0	0	1	1	0	1	0	1	1	1	0	1
Sema6d_Tyrobp	Sema6d	Tyrobp	0	1	0	0	0	1	1	0	1	0	1	1	1	0	1
Clec4g_Tyrobp	Clec4g	Tyrobp	0	1	0	0	0	1	1	0	1	0	1	1	1	0	1
Il15_Il2rg	Il15	Il2rg	0	1	0	0	0	1	1	0	1	0	1	1	1	0	1
Il7_Il2rg	Il7	Il2rg	0	1	0	0	0	1	1	0	1	0	1	1	1	0	1
Bsg_Spn	Bsg	Spn	0	1	0	0	0	1	1	0	1	0	1	1	1	0	1
Hmgb1_Cxcr4	Hmgb1	Cxcr4	0	1	0	0	0	1	1	0	1	0	1	1	1	0	1
Cxcl12_Cxcr4	Cxcl12	Cxcr4	0	1	0	0	0	1	1	0	1	0	1	1	1	0	1
Adam12_Tgfbr2	Adam12	Tgfbr2	0	1	0	0	0	1	1	0	1	0	1	1	1	0	1
Ccl26_Cx3cr1	Ccl26	Cx3cr1	0	1	0	0	0	1	1	0	1	0	1	1	1	0	1
Hmgb1_Itgam	Hmgb1	Itgam	0	1	0	0	0	1	1	0	1	0	1	1	1	0	1
Cfh_Itgam	Cfh	Itgam	0	1	0	0	0	1	1	0	1	0	1	1	1	0	1
Dll4_Notch2	Dll4	Notch2	0	1	0	0	0	1	1	0	1	0	1	1	1	0	1
Dll3_Notch2	Dll3	Notch2	0	1	0	0	0	1	1	0	1	0	1	1	1	0	1
Psen1_Notch2	Psen1	Notch2	0	1	0	0	0	1	1	0	1	0	1	1	1	0	1
Dlk1_Notch2	Dlk1	Notch2	0	1	0	0	0	1	1	0	1	0	1	1	1	0	1
Egfl7_Notch2	Egfl7	Notch2	0	1	0	0	0	1	1	0	1	0	1	1	1	0	1
Sftpa1_Sirpa	Sftpa1	Sirpa	0	1	0	0	0	1	1	0	1	0	1	1	1	0	1
Ngf_Sort1	Ngf	Sort1	0	1	0	0	0	1	1	0	1	0	1	1	1	0	1
Vwf_Itga4	Vwf	Itga4	0	1	0	0	0	1	1	0	1	0	1	1	1	0	1
Jam2_Itga4	Jam2	Itga4	0	1	0	0	0	1	1	0	1	0	1	1	1	0	1
Spp1_Itga4	Spp1	Itga4	0	1	0	0	0	1	1	0	1	0	1	1	1	0	1
C1qa_Cd93	C1qa	Cd93	1	1	1	0	0	0	2	1	1	1	2	1	0	0	1
Il16_Kcnj15	Il16	Kcnj15	1	1	0	0	0	0	2	1	1	0	1	0	0	0	1
Tgfb1_Tgfbr1	Tgfb1	Tgfbr1	1	1	0	0	0	0	2	1	1	0	1	0	0	0	1
Tgfb1_Tgfbr3	Tgfb1	Tgfbr3	1	1	0	0	0	0	2	1	1	0	1	0	0	0	1
Calr_Scarf1	Calr	Scarf1	1	1	0	0	0	0	2	1	1	0	1	0	0	0	1
Ccl8_Ccr5	Ccl8	Ccr5	1	1	0	0	0	0	2	1	1	0	1	0	0	0	1
Csf1_Flt4	Csf1	Flt4	1	1	0	0	0	0	2	1	1	0	1	0	0	0	1
Cxcl16_Cxcr6	Cxcl16	Cxcr6	1	1	0	0	0	0	2	1	1	0	1	0	0	0	1
Hsp90b1_Tlr2	Hsp90b1	Tlr2	1	1	0	0	0	0	2	1	1	0	1	0	0	0	1
Sema4d_Erbb2	Sema4d	Erbb2	1	1	0	0	0	0	2	1	1	0	1	0	0	0	1
Sema4d_Plxna2	Sema4d	Plxna2	1	1	0	0	0	0	2	1	1	0	1	0	0	0	1
Plau_Lrp2	Plau	Lrp2	1	1	0	0	0	0	2	1	1	0	1	0	0	0	1
Plau_Mrc2	Plau	Mrc2	1	1	0	0	0	0	2	1	1	0	1	0	0	0	1
Clu_Lrp2	Clu	Lrp2	1	1	0	0	0	0	2	1	1	0	1	0	0	0	1
Clu_Vldlr	Clu	Vldlr	1	1	0	0	0	0	2	1	1	0	1	0	0	0	1
Vcam1_Itga9	Vcam1	Itga9	1	1	0	0	0	0	2	1	1	0	1	0	0	0	1
Serpine1_Lrp2	Serpine1	Lrp2	1	1	0	0	0	0	2	1	1	0	1	0	0	0	1
Serpine1_Vldlr	Serpine1	Vldlr	1	1	0	0	0	0	2	1	1	0	1	0	0	0	1
Mif_Ackr3	Mif	Ackr3	1	1	0	0	0	0	2	1	1	0	1	0	0	0	1
Lcn2_Lrp2	Lcn2	Lrp2	1	1	0	0	0	0	2	1	1	0	1	0	0	0	1
Adam10_Notch3	Adam10	Notch3	1	1	0	0	0	0	2	1	1	0	1	0	0	0	1
Adam10_Cadm1	Adam10	Cadm1	1	1	0	0	0	0	2	1	1	0	1	0	0	0	1
Tgfb1_Acvrl1	Tgfb1	Acvrl1	1	1	0	0	0	0	2	1	1	0	1	0	0	0	1
Lgals8_Itga3	Lgals8	Itga3	1	1	0	0	0	0	2	1	1	0	1	0	0	0	1
Adam10_Axl	Adam10	Axl	1	1	0	0	0	0	2	1	1	0	1	0	0	0	1
Ltb_Cd40	Ltb	Cd40	1	1	0	0	0	0	2	1	1	0	1	0	0	0	1
Lgals9_Cd40	Lgals9	Cd40	1	1	0	0	0	0	2	1	1	0	1	0	0	0	1
Tnf_Cd40	Tnf	Cd40	1	1	0	0	0	0	2	1	1	0	1	0	0	0	1
Apoe_Trem2	Apoe	Trem2	1	1	0	0	0	0	2	1	1	0	1	0	0	0	1
Il1b_Il1r1	Il1b	Il1r1	1	1	0	0	0	0	2	1	1	0	1	0	0	0	1
Il1rn_Il1r1	Il1rn	Il1r1	1	1	0	0	0	0	2	1	1	0	1	0	0	0	1
Adam10_Itgav	Adam10	Itgav	1	1	0	0	0	0	2	1	1	0	1	0	0	0	1
Mmp2_Itgav	Mmp2	Itgav	1	1	0	0	0	0	2	1	1	0	1	0	0	0	1
Cd14_Tlr2	Cd14	Tlr2	1	1	0	0	0	0	2	1	1	0	1	0	0	0	1
Mmp14_Flt1	Mmp14	Flt1	1	1	0	0	0	0	2	1	1	0	1	0	0	0	1
Adam10_Gpnmb	Adam10	Gpnmb	1	1	0	0	0	0	2	1	1	0	1	0	0	0	1
Adam10_Tspan15	Adam10	Tspan15	1	1	0	0	0	0	2	1	1	0	1	0	0	0	1
Cd14_C3ar1	Cd14	C3ar1	1	1	0	0	0	0	2	1	1	0	1	0	0	0	1
Adam10_Erbb2	Adam10	Erbb2	1	1	0	0	0	0	2	1	1	0	1	0	0	0	1
Apoe_Lrp2	Apoe	Lrp2	1	1	0	0	0	0	2	1	1	0	1	0	0	0	1
Apoe_Vldlr	Apoe	Vldlr	1	1	0	0	0	0	2	1	1	0	1	0	0	0	1
Wnt3_Fzd1	Wnt3	Fzd1	0	1	0	0	0	0	1	0	0	0	1	0	0	0	1
Wnt3_Fzd7	Wnt3	Fzd7	0	1	0	0	0	0	1	0	0	0	1	0	0	0	1
Wnt9a_Fzd4	Wnt9a	Fzd4	0	1	0	0	0	0	1	0	0	0	1	0	0	0	1
Wnt9a_Fzd7	Wnt9a	Fzd7	0	1	0	0	0	0	1	0	0	0	1	0	0	0	1
Fgf23_Fgfr1	Fgf23	Fgfr1	0	1	0	0	0	0	1	0	0	0	1	0	0	0	1
Fgf23_Fgfr2	Fgf23	Fgfr2	0	1	0	0	0	0	1	0	0	0	1	0	0	0	1
Fgf23_Fgfr3	Fgf23	Fgfr3	0	1	0	0	0	0	1	0	0	0	1	0	0	0	1
Fgf6_Fgfr1	Fgf6	Fgfr1	0	1	0	0	0	0	1	0	0	0	1	0	0	0	1
Fgf6_Fgfr2	Fgf6	Fgfr2	0	1	0	0	0	0	1	0	0	0	1	0	0	0	1
Fgf6_Fgfr3	Fgf6	Fgfr3	0	1	0	0	0	0	1	0	0	0	1	0	0	0	1
Cdh1_Fgfr1	Cdh1	Fgfr1	0	1	0	0	0	0	1	0	0	0	1	0	0	0	1
Cdh1_Itgae	Cdh1	Itgae	0	1	0	0	0	0	1	0	0	0	1	0	0	0	1
Cdh1_Ptprm	Cdh1	Ptprm	0	1	0	0	0	0	1	0	0	0	1	0	0	0	1
Cdh1_Igf1r	Cdh1	Igf1r	0	1	0	0	0	0	1	0	0	0	1	0	0	0	1
Ccl11_Ccr5	Ccl11	Ccr5	0	1	0	0	0	0	1	0	0	0	1	0	0	0	1
Pdgfb_Pdgfra	Pdgfb	Pdgfra	0	1	0	0	0	0	1	0	0	0	1	0	0	0	1
Pdgfb_Pdgfrb	Pdgfb	Pdgfrb	0	1	0	0	0	0	1	0	0	0	1	0	0	0	1
Il4_Tlr2	Il4	Tlr2	0	1	0	0	0	0	1	0	0	0	1	0	0	0	1
Il4_Il13ra1	Il4	Il13ra1	0	1	0	0	0	0	1	0	0	0	1	0	0	0	1
Ccl3_Ccr5	Ccl3	Ccr5	0	1	0	0	0	0	1	0	0	0	1	0	0	0	1
Icam4_Itgav	Icam4	Itgav	0	1	0	0	0	0	1	0	0	0	1	0	0	0	1
Efnb2_Ephb3	Efnb2	Ephb3	0	1	0	0	0	0	1	0	0	0	1	0	0	0	1
Efnb2_Ephb4	Efnb2	Ephb4	0	1	0	0	0	0	1	0	0	0	1	0	0	0	1
Col1a1_Cd93	Col1a1	Cd93	0	1	0	0	0	0	1	0	0	0	1	0	0	0	1
Angptl4_Gpihbp1	Angptl4	Gpihbp1	0	1	0	0	0	0	1	0	0	0	1	0	0	0	1
Bmp8b_Bmpr2	Bmp8b	Bmpr2	0	1	0	0	0	0	1	0	0	0	1	0	0	0	1
Bmp8b_Bmpr1a	Bmp8b	Bmpr1a	0	1	0	0	0	0	1	0	0	0	1	0	0	0	1
Shh_Pvr	Shh	Pvr	0	1	0	0	0	0	1	0	0	0	1	0	0	0	1
Shh_Ptch1	Shh	Ptch1	0	1	0	0	0	0	1	0	0	0	1	0	0	0	1
Shh_Lrp2	Shh	Lrp2	0	1	0	0	0	0	1	0	0	0	1	0	0	0	1
Shh_Gpc1	Shh	Gpc1	0	1	0	0	0	0	1	0	0	0	1	0	0	0	1
Shh_Cav1	Shh	Cav1	0	1	0	0	0	0	1	0	0	0	1	0	0	0	1
Efna2_Epha2	Efna2	Epha2	0	1	0	0	0	0	1	0	0	0	1	0	0	0	1
Comp_Itgav	Comp	Itgav	0	1	0	0	0	0	1	0	0	0	1	0	0	0	1
Comp_Notch3	Comp	Notch3	0	1	0	0	0	0	1	0	0	0	1	0	0	0	1
Comp_Itga7	Comp	Itga7	0	1	0	0	0	0	1	0	0	0	1	0	0	0	1
Tgfb3_Tgfbr1	Tgfb3	Tgfbr1	0	1	0	0	0	0	1	0	0	0	1	0	0	0	1
Tgfb3_Tgfbr3	Tgfb3	Tgfbr3	0	1	0	0	0	0	1	0	0	0	1	0	0	0	1
Gdf15_Tgfbr1	Gdf15	Tgfbr1	0	1	0	0	0	0	1	0	0	0	1	0	0	0	1
Efnb3_Ephb3	Efnb3	Ephb3	0	1	0	0	0	0	1	0	0	0	1	0	0	0	1
Pgf_Flt1	Pgf	Flt1	0	1	0	0	0	0	1	0	0	0	1	0	0	0	1
Pgf_Nrp2	Pgf	Nrp2	0	1	0	0	0	0	1	0	0	0	1	0	0	0	1
App_Lrp4	App	Lrp4	0	1	0	0	0	0	1	0	0	0	1	0	0	0	1
App_Lrp2	App	Lrp2	0	1	0	0	0	0	1	0	0	0	1	0	0	0	1
App_Tspan15	App	Tspan15	0	1	0	0	0	0	1	0	0	0	1	0	0	0	1
App_Vldlr	App	Vldlr	0	1	0	0	0	0	1	0	0	0	1	0	0	0	1
App_Cav1	App	Cav1	0	1	0	0	0	0	1	0	0	0	1	0	0	0	1
Tnfsf14_Tnfrsf14	Tnfsf14	Tnfrsf14	0	1	0	0	0	0	1	0	0	0	1	0	0	0	1
Bmp7_Bmpr2	Bmp7	Bmpr2	0	1	0	0	0	0	1	0	0	0	1	0	0	0	1
Bmp7_Bmpr1a	Bmp7	Bmpr1a	0	1	0	0	0	0	1	0	0	0	1	0	0	0	1
Rarres2_Ccrl2	Rarres2	Ccrl2	0	1	0	0	0	0	1	0	0	0	1	0	0	0	1
Timp1_Cd63	Timp1	Cd63	0	1	0	0	0	0	1	0	0	0	1	0	0	0	1
Wnt3a_Ptk7	Wnt3a	Ptk7	0	1	0	0	0	0	1	0	0	0	1	0	0	0	1
Wnt3a_Fzd1	Wnt3a	Fzd1	0	1	0	0	0	0	1	0	0	0	1	0	0	0	1
Wnt3a_Fzd4	Wnt3a	Fzd4	0	1	0	0	0	0	1	0	0	0	1	0	0	0	1
Wnt3a_Fzd7	Wnt3a	Fzd7	0	1	0	0	0	0	1	0	0	0	1	0	0	0	1
Wnt2_Fzd1	Wnt2	Fzd1	0	1	0	0	0	0	1	0	0	0	1	0	0	0	1
Wnt2_Fzd4	Wnt2	Fzd4	0	1	0	0	0	0	1	0	0	0	1	0	0	0	1
Wnt2_Fzd7	Wnt2	Fzd7	0	1	0	0	0	0	1	0	0	0	1	0	0	0	1
Bmp5_Bmpr2	Bmp5	Bmpr2	0	1	0	0	0	0	1	0	0	0	1	0	0	0	1
Bmp5_Bmpr1a	Bmp5	Bmpr1a	0	1	0	0	0	0	1	0	0	0	1	0	0	0	1
Wnt8a_Fzd1	Wnt8a	Fzd1	0	1	0	0	0	0	1	0	0	0	1	0	0	0	1
Wnt8a_Ptk7	Wnt8a	Ptk7	0	1	0	0	0	0	1	0	0	0	1	0	0	0	1
Wnt8a_Fzd4	Wnt8a	Fzd4	0	1	0	0	0	0	1	0	0	0	1	0	0	0	1
Wnt8a_Fzd7	Wnt8a	Fzd7	0	1	0	0	0	0	1	0	0	0	1	0	0	0	1
Plg_Lrp2	Plg	Lrp2	0	1	0	0	0	0	1	0	0	0	1	0	0	0	1
Dll1_Notch4	Dll1	Notch4	0	1	0	0	0	0	1	0	0	0	1	0	0	0	1
Dll1_Notch3	Dll1	Notch3	0	1	0	0	0	0	1	0	0	0	1	0	0	0	1
Lama5_Itgb4	Lama5	Itgb4	0	1	0	0	0	0	1	0	0	0	1	0	0	0	1
Vtn_Itgav	Vtn	Itgav	0	1	0	0	0	0	1	0	0	0	1	0	0	0	1
Vtn_Itga8	Vtn	Itga8	0	1	0	0	0	0	1	0	0	0	1	0	0	0	1
Gdf9_Bmpr2	Gdf9	Bmpr2	0	1	0	0	0	0	1	0	0	0	1	0	0	0	1
Gdf9_Bmpr1a	Gdf9	Bmpr1a	0	1	0	0	0	0	1	0	0	0	1	0	0	0	1
Ccl4_Ccr5	Ccl4	Ccr5	0	1	0	0	0	0	1	0	0	0	1	0	0	0	1
Calm3_Adcy8	Calm3	Adcy8	0	1	0	0	0	0	1	0	0	0	1	0	0	0	1
Sema6a_Plxna4	Sema6a	Plxna4	0	1	0	0	0	0	1	0	0	0	1	0	0	0	1
Sema6a_Plxna2	Sema6a	Plxna2	0	1	0	0	0	0	1	0	0	0	1	0	0	0	1
Vip_Npr3	Vip	Npr3	0	1	0	0	0	0	1	0	0	0	1	0	0	0	1
Vip_Ramp2	Vip	Ramp2	0	1	0	0	0	0	1	0	0	0	1	0	0	0	1
Ccn2_Itga5	Ccn2	Itga5	0	1	0	0	0	0	1	0	0	0	1	0	0	0	1
Ccn2_Fgfr2	Ccn2	Fgfr2	0	1	0	0	0	0	1	0	0	0	1	0	0	0	1
Fgf18_Fgfr1	Fgf18	Fgfr1	0	1	0	0	0	0	1	0	0	0	1	0	0	0	1
Fgf18_Fgfr2	Fgf18	Fgfr2	0	1	0	0	0	0	1	0	0	0	1	0	0	0	1
Fgf18_Fgfr3	Fgf18	Fgfr3	0	1	0	0	0	0	1	0	0	0	1	0	0	0	1
Fgf22_Fgfr1	Fgf22	Fgfr1	0	1	0	0	0	0	1	0	0	0	1	0	0	0	1
Fgf22_Fgfr2	Fgf22	Fgfr2	0	1	0	0	0	0	1	0	0	0	1	0	0	0	1
Il13_Il13ra1	Il13	Il13ra1	0	1	0	0	0	0	1	0	0	0	1	0	0	0	1
Ccl7_Ccr5	Ccl7	Ccr5	0	1	0	0	0	0	1	0	0	0	1	0	0	0	1
Edn1_Ednra	Edn1	Ednra	0	1	0	0	0	0	1	0	0	0	1	0	0	0	1
Fgf10_Fgfr1	Fgf10	Fgfr1	0	1	0	0	0	0	1	0	0	0	1	0	0	0	1
Fgf10_Fgfr2	Fgf10	Fgfr2	0	1	0	0	0	0	1	0	0	0	1	0	0	0	1
Fgf10_Fgfr3	Fgf10	Fgfr3	0	1	0	0	0	0	1	0	0	0	1	0	0	0	1
Nid2_Col13a1	Nid2	Col13a1	0	1	0	0	0	0	1	0	0	0	1	0	0	0	1
Arf4_Lrp2	Arf4	Lrp2	0	1	0	0	0	0	1	0	0	0	1	0	0	0	1
Fgf9_Fgfr1	Fgf9	Fgfr1	0	1	0	0	0	0	1	0	0	0	1	0	0	0	1
Fgf9_Fgfr2	Fgf9	Fgfr2	0	1	0	0	0	0	1	0	0	0	1	0	0	0	1
Fgf9_Fgfr3	Fgf9	Fgfr3	0	1	0	0	0	0	1	0	0	0	1	0	0	0	1
Adam2_Itga9	Adam2	Itga9	0	1	0	0	0	0	1	0	0	0	1	0	0	0	1
Fgf17_Fgfr1	Fgf17	Fgfr1	0	1	0	0	0	0	1	0	0	0	1	0	0	0	1
Fgf17_Fgfr2	Fgf17	Fgfr2	0	1	0	0	0	0	1	0	0	0	1	0	0	0	1
Fgf17_Fgfr3	Fgf17	Fgfr3	0	1	0	0	0	0	1	0	0	0	1	0	0	0	1
Angpt1_Itga5	Angpt1	Itga5	0	1	0	0	0	0	1	0	0	0	1	0	0	0	1
Angpt1_Tek	Angpt1	Tek	0	1	0	0	0	0	1	0	0	0	1	0	0	0	1
Col2a1_Itgav	Col2a1	Itgav	0	1	0	0	0	0	1	0	0	0	1	0	0	0	1
Col2a1_Itga1	Col2a1	Itga1	0	1	0	0	0	0	1	0	0	0	1	0	0	0	1
Hrg_Erbb2	Hrg	Erbb2	0	1	0	0	0	0	1	0	0	0	1	0	0	0	1
Wnt10b_Fzd4	Wnt10b	Fzd4	0	1	0	0	0	0	1	0	0	0	1	0	0	0	1
Wnt10b_Fzd7	Wnt10b	Fzd7	0	1	0	0	0	0	1	0	0	0	1	0	0	0	1
Wnt1_Fzd1	Wnt1	Fzd1	0	1	0	0	0	0	1	0	0	0	1	0	0	0	1
Wnt1_Fzd7	Wnt1	Fzd7	0	1	0	0	0	0	1	0	0	0	1	0	0	0	1
Bmp15_Bmpr2	Bmp15	Bmpr2	0	1	0	0	0	0	1	0	0	0	1	0	0	0	1
Bmp15_Bmpr1a	Bmp15	Bmpr1a	0	1	0	0	0	0	1	0	0	0	1	0	0	0	1
Ntn3_Neo1	Ntn3	Neo1	0	1	0	0	0	0	1	0	0	0	1	0	0	0	1
Tslp_Crlf2	Tslp	Crlf2	0	1	0	0	0	0	1	0	0	0	1	0	0	0	1
Apom_Lrp2	Apom	Lrp2	0	1	0	0	0	0	1	0	0	0	1	0	0	0	1
Lta_Tnfrsf14	Lta	Tnfrsf14	0	1	0	0	0	0	1	0	0	0	1	0	0	0	1
Hbegf_Erbb2	Hbegf	Erbb2	0	1	0	0	0	0	1	0	0	0	1	0	0	0	1
Scgb1a1_Lrp2	Scgb1a1	Lrp2	0	1	0	0	0	0	1	0	0	0	1	0	0	0	1
Vegfb_Flt1	Vegfb	Flt1	0	1	0	0	0	0	1	0	0	0	1	0	0	0	1
Slit1_Plxna1	Slit1	Plxna1	0	1	0	0	0	0	1	0	0	0	1	0	0	0	1
Slit1_Gpc1	Slit1	Gpc1	0	1	0	0	0	0	1	0	0	0	1	0	0	0	1
Fgf8_Fgfr1	Fgf8	Fgfr1	0	1	0	0	0	0	1	0	0	0	1	0	0	0	1
Fgf8_Fgfr2	Fgf8	Fgfr2	0	1	0	0	0	0	1	0	0	0	1	0	0	0	1
Fgf8_Fgfr3	Fgf8	Fgfr3	0	1	0	0	0	0	1	0	0	0	1	0	0	0	1
Hras_Tlr2	Hras	Tlr2	0	1	0	0	0	0	1	0	0	0	1	0	0	0	1
Il17a_Il17rd	Il17a	Il17rd	0	1	0	0	0	0	1	0	0	0	1	0	0	0	1
Nppc_Npr3	Nppc	Npr3	0	1	0	0	0	0	1	0	0	0	1	0	0	0	1
Nppc_Npr1	Nppc	Npr1	0	1	0	0	0	0	1	0	0	0	1	0	0	0	1
Lamc2_Itgb4	Lamc2	Itgb4	0	1	0	0	0	0	1	0	0	0	1	0	0	0	1
Angptl1_Tek	Angptl1	Tek	0	1	0	0	0	0	1	0	0	0	1	0	0	0	1
Tnfsf4_Traf2	Tnfsf4	Traf2	0	1	0	0	0	0	1	0	0	0	1	0	0	0	1
F2_Thbd	F2	Thbd	0	1	0	0	0	0	1	0	0	0	1	0	0	0	1
Jag1_Notch3	Jag1	Notch3	0	1	0	0	0	0	1	0	0	0	1	0	0	0	1
Spint1_St14	Spint1	St14	0	1	0	0	0	0	1	0	0	0	1	0	0	0	1
Bmp2_Tgfbr3	Bmp2	Tgfbr3	0	1	0	0	0	0	1	0	0	0	1	0	0	0	1
Bmp2_Bmpr2	Bmp2	Bmpr2	0	1	0	0	0	0	1	0	0	0	1	0	0	0	1
Bmp2_Bmpr1a	Bmp2	Bmpr1a	0	1	0	0	0	0	1	0	0	0	1	0	0	0	1
Angpt4_Tek	Angpt4	Tek	0	1	0	0	0	0	1	0	0	0	1	0	0	0	1
Edn3_Ednra	Edn3	Ednra	0	1	0	0	0	0	1	0	0	0	1	0	0	0	1
Wnt2b_Fzd4	Wnt2b	Fzd4	0	1	0	0	0	0	1	0	0	0	1	0	0	0	1
Pdgfc_Pdgfra	Pdgfc	Pdgfra	0	1	0	0	0	0	1	0	0	0	1	0	0	0	1
Egf_Erbb2	Egf	Erbb2	0	1	0	0	0	0	1	0	0	0	1	0	0	0	1
Efna3_Erbb2	Efna3	Erbb2	0	1	0	0	0	0	1	0	0	0	1	0	0	0	1
Adam15_Itga9	Adam15	Itga9	0	1	0	0	0	0	1	0	0	0	1	0	0	0	1
Edn2_Ednra	Edn2	Ednra	0	1	0	0	0	0	1	0	0	0	1	0	0	0	1
Sema3c_Plxna4	Sema3c	Plxna4	0	1	0	0	0	0	1	0	0	0	1	0	0	0	1
Sema3c_Nrp2	Sema3c	Nrp2	0	1	0	0	0	0	1	0	0	0	1	0	0	0	1
Hgf_Nrp2	Hgf	Nrp2	0	1	0	0	0	0	1	0	0	0	1	0	0	0	1
Sema3a_Plxna4	Sema3a	Plxna4	0	1	0	0	0	0	1	0	0	0	1	0	0	0	1
Sema3a_Nrp2	Sema3a	Nrp2	0	1	0	0	0	0	1	0	0	0	1	0	0	0	1
Sema3a_Plxna1	Sema3a	Plxna1	0	1	0	0	0	0	1	0	0	0	1	0	0	0	1
Fgf5_Fgfr1	Fgf5	Fgfr1	0	1	0	0	0	0	1	0	0	0	1	0	0	0	1
Fgf5_Fgfr2	Fgf5	Fgfr2	0	1	0	0	0	0	1	0	0	0	1	0	0	0	1
Fgf5_Fgfr3	Fgf5	Fgfr3	0	1	0	0	0	0	1	0	0	0	1	0	0	0	1
Pf4_Thbd	Pf4	Thbd	0	1	0	0	0	0	1	0	0	0	1	0	0	0	1
Pf4_Fgfr2	Pf4	Fgfr2	0	1	0	0	0	0	1	0	0	0	1	0	0	0	1
Areg_Erbb2	Areg	Erbb2	0	1	0	0	0	0	1	0	0	0	1	0	0	0	1
Col1a2_Cd93	Col1a2	Cd93	0	1	0	0	0	0	1	0	0	0	1	0	0	0	1
Tgfa_Erbb2	Tgfa	Erbb2	0	1	0	0	0	0	1	0	0	0	1	0	0	0	1
Bmp10_Bmpr2	Bmp10	Bmpr2	0	1	0	0	0	0	1	0	0	0	1	0	0	0	1
Bmp10_Bmpr1a	Bmp10	Bmpr1a	0	1	0	0	0	0	1	0	0	0	1	0	0	0	1
Wnt7a_Fzd1	Wnt7a	Fzd1	0	1	0	0	0	0	1	0	0	0	1	0	0	0	1
Wnt7a_Adgra2	Wnt7a	Adgra2	0	1	0	0	0	0	1	0	0	0	1	0	0	0	1
Wnt7a_Fzd4	Wnt7a	Fzd4	0	1	0	0	0	0	1	0	0	0	1	0	0	0	1
Wnt7a_Fzd7	Wnt7a	Fzd7	0	1	0	0	0	0	1	0	0	0	1	0	0	0	1
Calca_Calcrl	Calca	Calcrl	0	1	0	0	0	0	1	0	0	0	1	0	0	0	1
Fgf21_Fgfr1	Fgf21	Fgfr1	0	1	0	0	0	0	1	0	0	0	1	0	0	0	1
Fgf21_Fgfr2	Fgf21	Fgfr2	0	1	0	0	0	0	1	0	0	0	1	0	0	0	1
Fgf21_Fgfr3	Fgf21	Fgfr3	0	1	0	0	0	0	1	0	0	0	1	0	0	0	1
Fgf15_Fgfr1	Fgf15	Fgfr1	0	1	0	0	0	0	1	0	0	0	1	0	0	0	1
Fgf15_Fgfr2	Fgf15	Fgfr2	0	1	0	0	0	0	1	0	0	0	1	0	0	0	1
Fgf15_Fgfr3	Fgf15	Fgfr3	0	1	0	0	0	0	1	0	0	0	1	0	0	0	1
Fgf13_Fgfr1	Fgf13	Fgfr1	0	1	0	0	0	0	1	0	0	0	1	0	0	0	1
Fgf13_Fgfr2	Fgf13	Fgfr2	0	1	0	0	0	0	1	0	0	0	1	0	0	0	1
Fgf13_Fgfr3	Fgf13	Fgfr3	0	1	0	0	0	0	1	0	0	0	1	0	0	0	1
Fgf16_Fgfr1	Fgf16	Fgfr1	0	1	0	0	0	0	1	0	0	0	1	0	0	0	1
Fgf16_Fgfr2	Fgf16	Fgfr2	0	1	0	0	0	0	1	0	0	0	1	0	0	0	1
Fgf16_Fgfr3	Fgf16	Fgfr3	0	1	0	0	0	0	1	0	0	0	1	0	0	0	1
Bgn_P2rx7	Bgn	P2rx7	0	1	0	0	0	0	1	0	0	0	1	0	0	0	1
Vegfd_Nrp2	Vegfd	Nrp2	0	1	0	0	0	0	1	0	0	0	1	0	0	0	1
Vegfd_Fgfr2	Vegfd	Fgfr2	0	1	0	0	0	0	1	0	0	0	1	0	0	0	1
Vegfd_Kdr	Vegfd	Kdr	0	1	0	0	0	0	1	0	0	0	1	0	0	0	1
Vegfd_Itga9	Vegfd	Itga9	0	1	0	0	0	0	1	0	0	0	1	0	0	0	1
Angpt2_Tek	Angpt2	Tek	0	1	0	0	0	0	1	0	0	0	1	0	0	0	1
Col4a1_Cd93	Col4a1	Cd93	0	1	0	0	0	0	1	0	0	0	1	0	0	0	1
Col4a2_Cd93	Col4a2	Cd93	0	1	0	0	0	0	1	0	0	0	1	0	0	0	1
Vegfc_Nrp2	Vegfc	Nrp2	0	1	0	0	0	0	1	0	0	0	1	0	0	0	1
Vegfc_Kdr	Vegfc	Kdr	0	1	0	0	0	0	1	0	0	0	1	0	0	0	1
Vegfc_Itga9	Vegfc	Itga9	0	1	0	0	0	0	1	0	0	0	1	0	0	0	1
Fgf20_Fgfr1	Fgf20	Fgfr1	0	1	0	0	0	0	1	0	0	0	1	0	0	0	1
Fgf20_Fgfr2	Fgf20	Fgfr2	0	1	0	0	0	0	1	0	0	0	1	0	0	0	1
Fgf20_Fgfr3	Fgf20	Fgfr3	0	1	0	0	0	0	1	0	0	0	1	0	0	0	1
Apoa1_Lrp2	Apoa1	Lrp2	0	1	0	0	0	0	1	0	0	0	1	0	0	0	1
Tdgf1_Gpc1	Tdgf1	Gpc1	0	1	0	0	0	0	1	0	0	0	1	0	0	0	1
Tdgf1_Fzd7	Tdgf1	Fzd7	0	1	0	0	0	0	1	0	0	0	1	0	0	0	1
Apob_Lrp2	Apob	Lrp2	0	1	0	0	0	0	1	0	0	0	1	0	0	0	1
Apob_Apobr	Apob	Apobr	0	1	0	0	0	0	1	0	0	0	1	0	0	0	1
Wnt4_Fzd1	Wnt4	Fzd1	0	1	0	0	0	0	1	0	0	0	1	0	0	0	1
Wnt4_Fzd4	Wnt4	Fzd4	0	1	0	0	0	0	1	0	0	0	1	0	0	0	1
Wnt4_Fzd7	Wnt4	Fzd7	0	1	0	0	0	0	1	0	0	0	1	0	0	0	1
Fgf2_Fgfr2	Fgf2	Fgfr2	0	1	0	0	0	0	1	0	0	0	1	0	0	0	1
Fgf2_Fgfr1	Fgf2	Fgfr1	0	1	0	0	0	0	1	0	0	0	1	0	0	0	1
Fgf2_Fgfr3	Fgf2	Fgfr3	0	1	0	0	0	0	1	0	0	0	1	0	0	0	1
Bmp8a_Bmpr2	Bmp8a	Bmpr2	0	1	0	0	0	0	1	0	0	0	1	0	0	0	1
Gdf7_Bmpr2	Gdf7	Bmpr2	0	1	0	0	0	0	1	0	0	0	1	0	0	0	1
Wnt8b_Ptk7	Wnt8b	Ptk7	0	1	0	0	0	0	1	0	0	0	1	0	0	0	1
Wnt8b_Fzd7	Wnt8b	Fzd7	0	1	0	0	0	0	1	0	0	0	1	0	0	0	1
Lama1_Itga1	Lama1	Itga1	0	1	0	0	0	0	1	0	0	0	1	0	0	0	1
Lama1_Itgb4	Lama1	Itgb4	0	1	0	0	0	0	1	0	0	0	1	0	0	0	1
Lama1_Itga7	Lama1	Itga7	0	1	0	0	0	0	1	0	0	0	1	0	0	0	1
Thbs1_Itga1	Thbs1	Itga1	0	1	0	0	0	0	1	0	0	0	1	0	0	0	1
Thbs1_Vldlr	Thbs1	Vldlr	0	1	0	0	0	0	1	0	0	0	1	0	0	0	1
Fgf1_Fgfr1	Fgf1	Fgfr1	0	1	0	0	0	0	1	0	0	0	1	0	0	0	1
Fgf1_Fgfr2	Fgf1	Fgfr2	0	1	0	0	0	0	1	0	0	0	1	0	0	0	1
Fgf1_Fgfr3	Fgf1	Fgfr3	0	1	0	0	0	0	1	0	0	0	1	0	0	0	1
Apln_Aplnr	Apln	Aplnr	0	1	0	0	0	0	1	0	0	0	1	0	0	0	1
Gc_Lrp2	Gc	Lrp2	0	1	0	0	0	0	1	0	0	0	1	0	0	0	1
S100b_Fgfr1	S100b	Fgfr1	0	1	0	0	0	0	1	0	0	0	1	0	0	0	1
Gdf5_Bmpr2	Gdf5	Bmpr2	0	1	0	0	0	0	1	0	0	0	1	0	0	0	1
Calm2_Cacna1c	Calm2	Cacna1c	0	1	0	0	0	0	1	0	0	0	1	0	0	0	1
Efnb1_Ephb4	Efnb1	Ephb4	0	1	0	0	0	0	1	0	0	0	1	0	0	0	1
Fn1_Col13a1	Fn1	Col13a1	0	1	0	0	0	0	1	0	0	0	1	0	0	0	1
Il18_Il18r1	Il18	Il18r1	0	1	0	0	0	0	1	0	0	0	1	0	0	0	1
Il18_Il18bp	Il18	Il18bp	0	1	0	0	0	0	1	0	0	0	1	0	0	0	1
Pcsk9_Vldlr	Pcsk9	Vldlr	0	1	0	0	0	0	1	0	0	0	1	0	0	0	1
Fgf4_Fgfr1	Fgf4	Fgfr1	0	1	0	0	0	0	1	0	0	0	1	0	0	0	1
Fgf4_Fgfr2	Fgf4	Fgfr2	0	1	0	0	0	0	1	0	0	0	1	0	0	0	1
Fgf4_Fgfr3	Fgf4	Fgfr3	0	1	0	0	0	0	1	0	0	0	1	0	0	0	1
Bdnf_Bex3	Bdnf	Bex3	0	1	0	0	0	0	1	0	0	0	1	0	0	0	1
S100a1_Ryr1	S100a1	Ryr1	0	1	0	0	0	0	1	0	0	0	1	0	0	0	1
Fat4_Dchs1	Fat4	Dchs1	0	1	0	0	0	0	1	0	0	0	1	0	0	0	1
Gdf6_Bmpr2	Gdf6	Bmpr2	0	1	0	0	0	0	1	0	0	0	1	0	0	0	1
Adm2_Calcrl	Adm2	Calcrl	0	1	0	0	0	0	1	0	0	0	1	0	0	0	1
Wnt5a_Ryk	Wnt5a	Ryk	0	1	0	0	0	0	1	0	0	0	1	0	0	0	1
Wnt5a_Fzd7	Wnt5a	Fzd7	0	1	0	0	0	0	1	0	0	0	1	0	0	0	1
Amelx_Cd63	Amelx	Cd63	0	1	0	0	0	0	1	0	0	0	1	0	0	0	1
Agt_Lrp2	Agt	Lrp2	0	1	0	0	0	0	1	0	0	0	1	0	0	0	1
Slit3_Plxna1	Slit3	Plxna1	0	1	0	0	0	0	1	0	0	0	1	0	0	0	1
Lep_Lrp2	Lep	Lrp2	0	1	0	0	0	0	1	0	0	0	1	0	0	0	1
Adcyap1_Ramp2	Adcyap1	Ramp2	0	1	0	0	0	0	1	0	0	0	1	0	0	0	1
Sema5a_Plxna1	Sema5a	Plxna1	0	1	0	0	0	0	1	0	0	0	1	0	0	0	1
Fgf7_Fgfr1	Fgf7	Fgfr1	0	1	0	0	0	0	1	0	0	0	1	0	0	0	1
Fgf7_Fgfr2	Fgf7	Fgfr2	0	1	0	0	0	0	1	0	0	0	1	0	0	0	1
Fgf7_Fgfr3	Fgf7	Fgfr3	0	1	0	0	0	0	1	0	0	0	1	0	0	0	1
Tg_Lrp2	Tg	Lrp2	0	1	0	0	0	0	1	0	0	0	1	0	0	0	1
Sema3e_Plxna1	Sema3e	Plxna1	0	1	0	0	0	0	1	0	0	0	1	0	0	0	1
Bmp4_Bmpr2	Bmp4	Bmpr2	0	1	0	0	0	0	1	0	0	0	1	0	0	0	1
Jag2_Notch3	Jag2	Notch3	0	1	0	0	0	0	1	0	0	0	1	0	0	0	1
Pdgfa_Pdgfra	Pdgfa	Pdgfra	0	1	0	0	0	0	1	0	0	0	1	0	0	0	1
Sema3f_Nrp2	Sema3f	Nrp2	0	1	0	0	0	0	1	0	0	0	1	0	0	0	1
Hmgb1_Thbd	Hmgb1	Thbd	0	1	0	0	0	0	1	0	0	0	1	0	0	0	1
Col4a4_Cd93	Col4a4	Cd93	0	1	0	0	0	0	1	0	0	0	1	0	0	0	1
Col3a1_Ddr2	Col3a1	Ddr2	0	1	0	0	0	0	1	0	0	0	1	0	0	0	1
Sema3g_Plxna4	Sema3g	Plxna4	0	1	0	0	0	0	1	0	0	0	1	0	0	0	1
Sema3g_Nrp2	Sema3g	Nrp2	0	1	0	0	0	0	1	0	0	0	1	0	0	0	1
Lama3_Itgb4	Lama3	Itgb4	0	1	0	0	0	0	1	0	0	0	1	0	0	0	1
Lama2_Itgb4	Lama2	Itgb4	0	1	0	0	0	0	1	0	0	0	1	0	0	0	1
Lama2_Itga7	Lama2	Itga7	0	1	0	0	0	0	1	0	0	0	1	0	0	0	1
Fgf14_Fgfr2	Fgf14	Fgfr2	0	1	0	0	0	0	1	0	0	0	1	0	0	0	1
Fgf12_Fgfr2	Fgf12	Fgfr2	0	1	0	0	0	0	1	0	0	0	1	0	0	0	1
Sema6d_Plxna4	Sema6d	Plxna4	0	1	0	0	0	0	1	0	0	0	1	0	0	0	1
Sema6d_Plxna1	Sema6d	Plxna1	0	1	0	0	0	0	1	0	0	0	1	0	0	0	1
Sema6d_Kdr	Sema6d	Kdr	0	1	0	0	0	0	1	0	0	0	1	0	0	0	1
Sema3b_Nrp2	Sema3b	Nrp2	0	1	0	0	0	0	1	0	0	0	1	0	0	0	1
Sema3b_Plxna1	Sema3b	Plxna1	0	1	0	0	0	0	1	0	0	0	1	0	0	0	1
Fgf11_Fgfr2	Fgf11	Fgfr2	0	1	0	0	0	0	1	0	0	0	1	0	0	0	1
Gcg_Glp1r	Gcg	Glp1r	0	1	0	0	0	0	1	0	0	0	1	0	0	0	1
Btla_Tnfrsf14	Btla	Tnfrsf14	0	1	0	0	0	0	1	0	0	0	1	0	0	0	1
Fgf3_Fgfr2	Fgf3	Fgfr2	0	1	0	0	0	0	1	0	0	0	1	0	0	0	1
Cd160_Tnfrsf14	Cd160	Tnfrsf14	0	1	0	0	0	0	1	0	0	0	1	0	0	0	1
Sema6c_Plxna1	Sema6c	Plxna1	0	1	0	0	0	0	1	0	0	0	1	0	0	0	1
Apoc1_Vldlr	Apoc1	Vldlr	0	1	0	0	0	0	1	0	0	0	1	0	0	0	1
Wnt7b_Fzd7	Wnt7b	Fzd7	0	1	0	0	0	0	1	0	0	0	1	0	0	0	1
Calm1_Cacna1c	Calm1	Cacna1c	0	1	0	0	0	0	1	0	0	0	1	0	0	0	1
Reln_Vldlr	Reln	Vldlr	0	1	0	0	0	0	1	0	0	0	1	0	0	0	1
Slit2_Plxna1	Slit2	Plxna1	0	1	0	0	0	0	1	0	0	0	1	0	0	0	1
Wnt11_Ryk	Wnt11	Ryk	0	1	0	0	0	0	1	0	0	0	1	0	0	0	1
Bmp7_Acvrl1	Bmp7	Acvrl1	0	1	0	0	0	0	1	0	0	0	1	0	0	0	1
Bmp10_Acvrl1	Bmp10	Acvrl1	0	1	0	0	0	0	1	0	0	0	1	0	0	0	1
Gdf2_Acvrl1	Gdf2	Acvrl1	0	1	0	0	0	0	1	0	0	0	1	0	0	0	1
Bmp15_Acvr1b	Bmp15	Acvr1b	0	1	0	0	0	0	1	0	0	0	1	0	0	0	1
Gdf9_Acvr1b	Gdf9	Acvr1b	0	1	0	0	0	0	1	0	0	0	1	0	0	0	1
Gdf3_Acvr1b	Gdf3	Acvr1b	0	1	0	0	0	0	1	0	0	0	1	0	0	0	1
Nodal_Acvr1b	Nodal	Acvr1b	0	1	0	0	0	0	1	0	0	0	1	0	0	0	1
Inhba_Acvr1b	Inhba	Acvr1b	0	1	0	0	0	0	1	0	0	0	1	0	0	0	1
Lefty1_Acvr1b	Lefty1	Acvr1b	0	1	0	0	0	0	1	0	0	0	1	0	0	0	1
Lefty2_Acvr1b	Lefty2	Acvr1b	0	1	0	0	0	0	1	0	0	0	1	0	0	0	1
Tdgf1_Acvr1b	Tdgf1	Acvr1b	0	1	0	0	0	0	1	0	0	0	1	0	0	0	1
Mstn_Acvr1b	Mstn	Acvr1b	0	1	0	0	0	0	1	0	0	0	1	0	0	0	1
Gdf11_Acvr1b	Gdf11	Acvr1b	0	1	0	0	0	0	1	0	0	0	1	0	0	0	1
Lamc2_Itga3	Lamc2	Itga3	0	1	0	0	0	0	1	0	0	0	1	0	0	0	1
Fn1_Itga3	Fn1	Itga3	0	1	0	0	0	0	1	0	0	0	1	0	0	0	1
Reln_Itga3	Reln	Itga3	0	1	0	0	0	0	1	0	0	0	1	0	0	0	1
Thbs1_Itga3	Thbs1	Itga3	0	1	0	0	0	0	1	0	0	0	1	0	0	0	1
Ihh_Smo	Ihh	Smo	0	1	0	0	0	0	1	0	0	0	1	0	0	0	1
Shh_Smo	Shh	Smo	0	1	0	0	0	0	1	0	0	0	1	0	0	0	1
Pros1_Axl	Pros1	Axl	0	1	0	0	0	0	1	0	0	0	1	0	0	0	1
Vegfa_Axl	Vegfa	Axl	0	1	0	0	0	0	1	0	0	0	1	0	0	0	1
Gas6_Axl	Gas6	Axl	0	1	0	0	0	0	1	0	0	0	1	0	0	0	1
Lama5_Bcam	Lama5	Bcam	0	1	0	0	0	0	1	0	0	0	1	0	0	0	1
Igf2_Igf1r	Igf2	Igf1r	0	1	0	0	0	0	1	0	0	0	1	0	0	0	1
Igf1_Igf1r	Igf1	Igf1r	0	1	0	0	0	0	1	0	0	0	1	0	0	0	1
Wnt3a_Igf1r	Wnt3a	Igf1r	0	1	0	0	0	0	1	0	0	0	1	0	0	0	1
Areg_Igf1r	Areg	Igf1r	0	1	0	0	0	0	1	0	0	0	1	0	0	0	1
Gnai2_Igf1r	Gnai2	Igf1r	0	1	0	0	0	0	1	0	0	0	1	0	0	0	1
Gpc3_Igf1r	Gpc3	Igf1r	0	1	0	0	0	0	1	0	0	0	1	0	0	0	1
Kitl_Kit	Kitl	Kit	0	1	0	0	0	0	1	0	0	0	1	0	0	0	1
Il33_Kit	Il33	Kit	0	1	0	0	0	0	1	0	0	0	1	0	0	0	1
Fgf2_Kit	Fgf2	Kit	0	1	0	0	0	0	1	0	0	0	1	0	0	0	1
Efnb1_Ephb3	Efnb1	Ephb3	0	1	0	0	0	0	1	0	0	0	1	0	0	0	1
Efna5_Epha2	Efna5	Epha2	0	1	0	0	0	0	1	0	0	0	1	0	0	0	1
Efna1_Epha2	Efna1	Epha2	0	1	0	0	0	0	1	0	0	0	1	0	0	0	1
Efna3_Epha2	Efna3	Epha2	0	1	0	0	0	0	1	0	0	0	1	0	0	0	1
Efna4_Epha2	Efna4	Epha2	0	1	0	0	0	0	1	0	0	0	1	0	0	0	1
Bmp15_Tgfbr1	Bmp15	Tgfbr1	0	1	0	0	0	0	1	0	0	0	1	0	0	0	1
Gdf9_Tgfbr1	Gdf9	Tgfbr1	0	1	0	0	0	0	1	0	0	0	1	0	0	0	1
Gdf11_Tgfbr1	Gdf11	Tgfbr1	0	1	0	0	0	0	1	0	0	0	1	0	0	0	1
Tgfb2_Tgfbr1	Tgfb2	Tgfbr1	0	1	0	0	0	0	1	0	0	0	1	0	0	0	1
Bmp8a_Tgfbr1	Bmp8a	Tgfbr1	0	1	0	0	0	0	1	0	0	0	1	0	0	0	1
Mstn_Tgfbr1	Mstn	Tgfbr1	0	1	0	0	0	0	1	0	0	0	1	0	0	0	1
Tdgf1_Tgfbr1	Tdgf1	Tgfbr1	0	1	0	0	0	0	1	0	0	0	1	0	0	0	1
Bmp10_Tgfbr1	Bmp10	Tgfbr1	0	1	0	0	0	0	1	0	0	0	1	0	0	0	1
Inhba_Tgfbr1	Inhba	Tgfbr1	0	1	0	0	0	0	1	0	0	0	1	0	0	0	1
Gdf3_Tgfbr1	Gdf3	Tgfbr1	0	1	0	0	0	0	1	0	0	0	1	0	0	0	1
Egf_Cav1	Egf	Cav1	0	1	0	0	0	0	1	0	0	0	1	0	0	0	1
Bsg_Cav1	Bsg	Cav1	0	1	0	0	0	0	1	0	0	0	1	0	0	0	1
Igfbp5_Cav1	Igfbp5	Cav1	0	1	0	0	0	0	1	0	0	0	1	0	0	0	1
Gnai2_Cav1	Gnai2	Cav1	0	1	0	0	0	0	1	0	0	0	1	0	0	0	1
Hras_Cav1	Hras	Cav1	0	1	0	0	0	0	1	0	0	0	1	0	0	0	1
Pros1_Mertk	Pros1	Mertk	0	1	0	0	0	0	1	0	0	0	1	0	0	0	1
Gas6_Mertk	Gas6	Mertk	0	1	0	0	0	0	1	0	0	0	1	0	0	0	1
Sema3c_Plxnd1	Sema3c	Plxnd1	0	1	0	0	0	0	1	0	0	0	1	0	0	0	1
Sema3e_Plxnd1	Sema3e	Plxnd1	0	1	0	0	0	0	1	0	0	0	1	0	0	0	1
Hmgb1_Ager	Hmgb1	Ager	0	1	0	0	0	0	1	0	0	0	1	0	0	0	1
S100a9_Ager	S100a9	Ager	0	1	0	0	0	0	1	0	0	0	1	0	0	0	1
Dll4_Notch4	Dll4	Notch4	0	1	0	0	0	0	1	0	0	0	1	0	0	0	1
Dll3_Notch4	Dll3	Notch4	0	1	0	0	0	0	1	0	0	0	1	0	0	0	1
Psen1_Notch4	Psen1	Notch4	0	1	0	0	0	0	1	0	0	0	1	0	0	0	1
Jag1_Notch4	Jag1	Notch4	0	1	0	0	0	0	1	0	0	0	1	0	0	0	1
Jag2_Notch4	Jag2	Notch4	0	1	0	0	0	0	1	0	0	0	1	0	0	0	1
Cd40lg_Cd40	Cd40lg	Cd40	0	1	0	0	0	0	1	0	0	0	1	0	0	0	1
Pdgfc_Flt4	Pdgfc	Flt4	0	1	0	0	0	0	1	0	0	0	1	0	0	0	1
Vegfd_Flt4	Vegfd	Flt4	0	1	0	0	0	0	1	0	0	0	1	0	0	0	1
Vegfc_Flt4	Vegfc	Flt4	0	1	0	0	0	0	1	0	0	0	1	0	0	0	1
Dkk3_Kremen1	Dkk3	Kremen1	0	1	0	0	0	0	1	0	0	0	1	0	0	0	1
Dkk4_Kremen1	Dkk4	Kremen1	0	1	0	0	0	0	1	0	0	0	1	0	0	0	1
Dkk1_Kremen1	Dkk1	Kremen1	0	1	0	0	0	0	1	0	0	0	1	0	0	0	1
S100a1_Ryr2	S100a1	Ryr2	0	1	0	0	0	0	1	0	0	0	1	0	0	0	1
Ihh_Ptch1	Ihh	Ptch1	0	1	0	0	0	0	1	0	0	0	1	0	0	0	1
Osm_Osmr	Osm	Osmr	0	1	0	0	0	0	1	0	0	0	1	0	0	0	1
Il31_Osmr	Il31	Osmr	0	1	0	0	0	0	1	0	0	0	1	0	0	0	1
Calm1_Adcy8	Calm1	Adcy8	0	1	0	0	0	0	1	0	0	0	1	0	0	0	1
Calm2_Adcy8	Calm2	Adcy8	0	1	0	0	0	0	1	0	0	0	1	0	0	0	1
Angptl3_Itga5	Angptl3	Itga5	0	1	0	0	0	0	1	0	0	0	1	0	0	0	1
Cxcl12_Itga5	Cxcl12	Itga5	0	1	0	0	0	0	1	0	0	0	1	0	0	0	1
Fga_Itga5	Fga	Itga5	0	1	0	0	0	0	1	0	0	0	1	0	0	0	1
Fgg_Itga5	Fgg	Itga5	0	1	0	0	0	0	1	0	0	0	1	0	0	0	1
Fgb_Itga5	Fgb	Itga5	0	1	0	0	0	0	1	0	0	0	1	0	0	0	1
L1cam_Itga5	L1cam	Itga5	0	1	0	0	0	0	1	0	0	0	1	0	0	0	1
Postn_Itga5	Postn	Itga5	0	1	0	0	0	0	1	0	0	0	1	0	0	0	1
Fn1_Itga5	Fn1	Itga5	0	1	0	0	0	0	1	0	0	0	1	0	0	0	1
Reln_Itga5	Reln	Itga5	0	1	0	0	0	0	1	0	0	0	1	0	0	0	1
Thbs1_Itga5	Thbs1	Itga5	0	1	0	0	0	0	1	0	0	0	1	0	0	0	1
Angpt2_Itga5	Angpt2	Itga5	0	1	0	0	0	0	1	0	0	0	1	0	0	0	1
Angptl8_Gpihbp1	Angptl8	Gpihbp1	0	1	0	0	0	0	1	0	0	0	1	0	0	0	1
Apoc3_Gpihbp1	Apoc3	Gpihbp1	0	1	0	0	0	0	1	0	0	0	1	0	0	0	1
Afdn_Nectin3	Afdn	Nectin3	0	1	0	0	0	0	1	0	0	0	1	0	0	0	1
Trf_Tfrc	Trf	Tfrc	0	1	0	0	0	0	1	0	0	0	1	0	0	0	1
Sema6d_Trem2	Sema6d	Trem2	0	1	0	0	0	0	1	0	0	0	1	0	0	0	1
Pdgfa_Pdgfrb	Pdgfa	Pdgfrb	0	1	0	0	0	0	1	0	0	0	1	0	0	0	1
Pdgfc_Pdgfrb	Pdgfc	Pdgfrb	0	1	0	0	0	0	1	0	0	0	1	0	0	0	1
Pdgfd_Pdgfrb	Pdgfd	Pdgfrb	0	1	0	0	0	0	1	0	0	0	1	0	0	0	1
Mfge8_Pdgfrb	Mfge8	Pdgfrb	0	1	0	0	0	0	1	0	0	0	1	0	0	0	1
Il1a_Il1r1	Il1a	Il1r1	0	1	0	0	0	0	1	0	0	0	1	0	0	0	1
Sema3a_Plxna2	Sema3a	Plxna2	0	1	0	0	0	0	1	0	0	0	1	0	0	0	1
Spp1_Itga8	Spp1	Itga8	0	1	0	0	0	0	1	0	0	0	1	0	0	0	1
Npnt_Itga8	Npnt	Itga8	0	1	0	0	0	0	1	0	0	0	1	0	0	0	1
Tnc_Itga8	Tnc	Itga8	0	1	0	0	0	0	1	0	0	0	1	0	0	0	1
Cd40lg_Traf2	Cd40lg	Traf2	0	1	0	0	0	0	1	0	0	0	1	0	0	0	1
Tnfsf9_Traf2	Tnfsf9	Traf2	0	1	0	0	0	0	1	0	0	0	1	0	0	0	1
Tnc_Itgb6	Tnc	Itgb6	0	1	0	0	0	0	1	0	0	0	1	0	0	0	1
Dspp_Itgb6	Dspp	Itgb6	0	1	0	0	0	0	1	0	0	0	1	0	0	0	1
Thbs1_Itgb6	Thbs1	Itgb6	0	1	0	0	0	0	1	0	0	0	1	0	0	0	1
Vwf_Itgav	Vwf	Itgav	0	1	0	0	0	0	1	0	0	0	1	0	0	0	1
Angptl3_Itgav	Angptl3	Itgav	0	1	0	0	0	0	1	0	0	0	1	0	0	0	1
Cx3cl1_Itgav	Cx3cl1	Itgav	0	1	0	0	0	0	1	0	0	0	1	0	0	0	1
Hmgb1_Itgav	Hmgb1	Itgav	0	1	0	0	0	0	1	0	0	0	1	0	0	0	1
Fbn1_Itgav	Fbn1	Itgav	0	1	0	0	0	0	1	0	0	0	1	0	0	0	1
Cxcl12_Itgav	Cxcl12	Itgav	0	1	0	0	0	0	1	0	0	0	1	0	0	0	1
Fgg_Itgav	Fgg	Itgav	0	1	0	0	0	0	1	0	0	0	1	0	0	0	1
Adam15_Itgav	Adam15	Itgav	0	1	0	0	0	0	1	0	0	0	1	0	0	0	1
Tnc_Itgav	Tnc	Itgav	0	1	0	0	0	0	1	0	0	0	1	0	0	0	1
Fgf2_Itgav	Fgf2	Itgav	0	1	0	0	0	0	1	0	0	0	1	0	0	0	1
L1cam_Itgav	L1cam	Itgav	0	1	0	0	0	0	1	0	0	0	1	0	0	0	1
Ccn1_Itgav	Ccn1	Itgav	0	1	0	0	0	0	1	0	0	0	1	0	0	0	1
Postn_Itgav	Postn	Itgav	0	1	0	0	0	0	1	0	0	0	1	0	0	0	1
Spp1_Itgav	Spp1	Itgav	0	1	0	0	0	0	1	0	0	0	1	0	0	0	1
Vegfa_Itgav	Vegfa	Itgav	0	1	0	0	0	0	1	0	0	0	1	0	0	0	1
Igf1_Itgav	Igf1	Itgav	0	1	0	0	0	0	1	0	0	0	1	0	0	0	1
Adam9_Itgav	Adam9	Itgav	0	1	0	0	0	0	1	0	0	0	1	0	0	0	1
Dspp_Itgav	Dspp	Itgav	0	1	0	0	0	0	1	0	0	0	1	0	0	0	1
Egfl7_Itgav	Egfl7	Itgav	0	1	0	0	0	0	1	0	0	0	1	0	0	0	1
Thbs1_Itgav	Thbs1	Itgav	0	1	0	0	0	0	1	0	0	0	1	0	0	0	1
Mfge8_Itgav	Mfge8	Itgav	0	1	0	0	0	0	1	0	0	0	1	0	0	0	1
Angpt2_Itgav	Angpt2	Itgav	0	1	0	0	0	0	1	0	0	0	1	0	0	0	1
Agrn_Lrp4	Agrn	Lrp4	0	1	0	0	0	0	1	0	0	0	1	0	0	0	1
Wnt7a_Lrp4	Wnt7a	Lrp4	0	1	0	0	0	0	1	0	0	0	1	0	0	0	1
Pf4_Procr	Pf4	Procr	0	1	0	0	0	0	1	0	0	0	1	0	0	0	1
Proc_Procr	Proc	Procr	0	1	0	0	0	0	1	0	0	0	1	0	0	0	1
Nppb_Npr1	Nppb	Npr1	0	1	0	0	0	0	1	0	0	0	1	0	0	0	1
Nppa_Npr1	Nppa	Npr1	0	1	0	0	0	0	1	0	0	0	1	0	0	0	1
Vegfa_Npr1	Vegfa	Npr1	0	1	0	0	0	0	1	0	0	0	1	0	0	0	1
Hmgb1_Tlr2	Hmgb1	Tlr2	0	1	0	0	0	0	1	0	0	0	1	0	0	0	1
Ccn1_Tlr2	Ccn1	Tlr2	0	1	0	0	0	0	1	0	0	0	1	0	0	0	1
Vcan_Tlr2	Vcan	Tlr2	0	1	0	0	0	0	1	0	0	0	1	0	0	0	1
Bgn_Tlr2	Bgn	Tlr2	0	1	0	0	0	0	1	0	0	0	1	0	0	0	1
Crp_Fcgr1	Crp	Fcgr1	0	1	0	0	0	0	1	0	0	0	1	0	0	0	1
Wnt7a_Reck	Wnt7a	Reck	0	1	0	0	0	0	1	0	0	0	1	0	0	0	1
Cck_Cckar	Cck	Cckar	0	1	0	0	0	0	1	0	0	0	1	0	0	0	1
Tgfb2_Tgfbr3	Tgfb2	Tgfbr3	0	1	0	0	0	0	1	0	0	0	1	0	0	0	1
Inhba_Tgfbr3	Inhba	Tgfbr3	0	1	0	0	0	0	1	0	0	0	1	0	0	0	1
Vegfa_Flt1	Vegfa	Flt1	0	1	0	0	0	0	1	0	0	0	1	0	0	0	1
Fgf2_Lyve1	Fgf2	Lyve1	0	1	0	0	0	0	1	0	0	0	1	0	0	0	1
Wnt7b_Adgra2	Wnt7b	Adgra2	0	1	0	0	0	0	1	0	0	0	1	0	0	0	1
Ntn1_Mcam	Ntn1	Mcam	0	1	0	0	0	0	1	0	0	0	1	0	0	0	1
Gdf10_Bmpr1a	Gdf10	Bmpr1a	0	1	0	0	0	0	1	0	0	0	1	0	0	0	1
Bmp6_Bmpr1a	Bmp6	Bmpr1a	0	1	0	0	0	0	1	0	0	0	1	0	0	0	1
Bmp8a_Bmpr1a	Bmp8a	Bmpr1a	0	1	0	0	0	0	1	0	0	0	1	0	0	0	1
Gdf7_Bmpr1a	Gdf7	Bmpr1a	0	1	0	0	0	0	1	0	0	0	1	0	0	0	1
Bmp4_Bmpr1a	Bmp4	Bmpr1a	0	1	0	0	0	0	1	0	0	0	1	0	0	0	1
Gdf6_Bmpr1a	Gdf6	Bmpr1a	0	1	0	0	0	0	1	0	0	0	1	0	0	0	1
Amh_Bmpr1a	Amh	Bmpr1a	0	1	0	0	0	0	1	0	0	0	1	0	0	0	1
Cxcl12_Cmklr1	Cxcl12	Cmklr1	0	1	0	0	0	0	1	0	0	0	1	0	0	0	1
Lep_Lepr	Lep	Lepr	0	1	0	0	0	0	1	0	0	0	1	0	0	0	1
Bdnf_Sorcs2	Bdnf	Sorcs2	0	1	0	0	0	0	1	0	0	0	1	0	0	0	1
Ngf_Sorcs2	Ngf	Sorcs2	0	1	0	0	0	0	1	0	0	0	1	0	0	0	1
Spp1_Itga9	Spp1	Itga9	0	1	0	0	0	0	1	0	0	0	1	0	0	0	1
Adam12_Itga9	Adam12	Itga9	0	1	0	0	0	0	1	0	0	0	1	0	0	0	1
Tnc_Itga9	Tnc	Itga9	0	1	0	0	0	0	1	0	0	0	1	0	0	0	1
Vegfa_Gpc1	Vegfa	Gpc1	0	1	0	0	0	0	1	0	0	0	1	0	0	0	1
Ihh_Gpc1	Ihh	Gpc1	0	1	0	0	0	0	1	0	0	0	1	0	0	0	1
Col18a1_Gpc1	Col18a1	Gpc1	0	1	0	0	0	0	1	0	0	0	1	0	0	0	1
Wnt7b_Fzd4	Wnt7b	Fzd4	0	1	0	0	0	0	1	0	0	0	1	0	0	0	1
Wnt5a_Fzd4	Wnt5a	Fzd4	0	1	0	0	0	0	1	0	0	0	1	0	0	0	1
Rtn4_S1pr2	Rtn4	S1pr2	0	1	0	0	0	0	1	0	0	0	1	0	0	0	1
Apela_Aplnr	Apela	Aplnr	0	1	0	0	0	0	1	0	0	0	1	0	0	0	1
Btc_Erbb2	Btc	Erbb2	0	1	0	0	0	0	1	0	0	0	1	0	0	0	1
L1cam_Erbb2	L1cam	Erbb2	0	1	0	0	0	0	1	0	0	0	1	0	0	0	1
Nrg1_Erbb2	Nrg1	Erbb2	0	1	0	0	0	0	1	0	0	0	1	0	0	0	1
Wnt7b_Fzd1	Wnt7b	Fzd1	0	1	0	0	0	0	1	0	0	0	1	0	0	0	1
Wnt5a_Fzd1	Wnt5a	Fzd1	0	1	0	0	0	0	1	0	0	0	1	0	0	0	1
Ntn1_Neo1	Ntn1	Neo1	0	1	0	0	0	0	1	0	0	0	1	0	0	0	1
Rgmb_Neo1	Rgmb	Neo1	0	1	0	0	0	0	1	0	0	0	1	0	0	0	1
Rgma_Neo1	Rgma	Neo1	0	1	0	0	0	0	1	0	0	0	1	0	0	0	1
Hspg2_Ptprs	Hspg2	Ptprs	0	1	0	0	0	0	1	0	0	0	1	0	0	0	1
Nppb_Npr3	Nppb	Npr3	0	1	0	0	0	0	1	0	0	0	1	0	0	0	1
Nppa_Npr3	Nppa	Npr3	0	1	0	0	0	0	1	0	0	0	1	0	0	0	1
Ostn_Npr3	Ostn	Npr3	0	1	0	0	0	0	1	0	0	0	1	0	0	0	1
Cxcl12_Ackr3	Cxcl12	Ackr3	0	1	0	0	0	0	1	0	0	0	1	0	0	0	1
Col8a1_Itga1	Col8a1	Itga1	0	1	0	0	0	0	1	0	0	0	1	0	0	0	1
Selenop_Lrp2	Selenop	Lrp2	0	1	0	0	0	0	1	0	0	0	1	0	0	0	1
Tcn2_Lrp2	Tcn2	Lrp2	0	1	0	0	0	0	1	0	0	0	1	0	0	0	1
Cubn_Lrp2	Cubn	Lrp2	0	1	0	0	0	0	1	0	0	0	1	0	0	0	1
Fgf3_Fgfr1	Fgf3	Fgfr1	0	1	0	0	0	0	1	0	0	0	1	0	0	0	1
Fgf11_Fgfr1	Fgf11	Fgfr1	0	1	0	0	0	0	1	0	0	0	1	0	0	0	1
Ncam1_Fgfr1	Ncam1	Fgfr1	0	1	0	0	0	0	1	0	0	0	1	0	0	0	1
Fgf14_Fgfr1	Fgf14	Fgfr1	0	1	0	0	0	0	1	0	0	0	1	0	0	0	1
Fgf12_Fgfr1	Fgf12	Fgfr1	0	1	0	0	0	0	1	0	0	0	1	0	0	0	1
Bmp6_Bmpr2	Bmp6	Bmpr2	0	1	0	0	0	0	1	0	0	0	1	0	0	0	1
Gdf2_Bmpr2	Gdf2	Bmpr2	0	1	0	0	0	0	1	0	0	0	1	0	0	0	1
Dll4_Notch3	Dll4	Notch3	0	1	0	0	0	0	1	0	0	0	1	0	0	0	1
Dll3_Notch3	Dll3	Notch3	0	1	0	0	0	0	1	0	0	0	1	0	0	0	1
Psen1_Notch3	Psen1	Notch3	0	1	0	0	0	0	1	0	0	0	1	0	0	0	1
Dlk1_Notch3	Dlk1	Notch3	0	1	0	0	0	0	1	0	0	0	1	0	0	0	1
Egfl7_Notch3	Egfl7	Notch3	0	1	0	0	0	0	1	0	0	0	1	0	0	0	1
Thbs2_Notch3	Thbs2	Notch3	0	1	0	0	0	0	1	0	0	0	1	0	0	0	1
Fgf3_Fgfr3	Fgf3	Fgfr3	0	1	0	0	0	0	1	0	0	0	1	0	0	0	1
Fgf11_Fgfr3	Fgf11	Fgfr3	0	1	0	0	0	0	1	0	0	0	1	0	0	0	1
Fgf14_Fgfr3	Fgf14	Fgfr3	0	1	0	0	0	0	1	0	0	0	1	0	0	0	1
Hsp90aa1_Fgfr3	Hsp90aa1	Fgfr3	0	1	0	0	0	0	1	0	0	0	1	0	0	0	1
Fgf12_Fgfr3	Fgf12	Fgfr3	0	1	0	0	0	0	1	0	0	0	1	0	0	0	1
Ptn_Ptprb	Ptn	Ptprb	0	1	0	0	0	0	1	0	0	0	1	0	0	0	1
Vegfa_Ptprb	Vegfa	Ptprb	0	1	0	0	0	0	1	0	0	0	1	0	0	0	1
Tnc_Itga7	Tnc	Itga7	0	1	0	0	0	0	1	0	0	0	1	0	0	0	1
Col4a6_Cd93	Col4a6	Cd93	0	1	0	0	0	0	1	0	0	0	1	0	0	0	1
Camp_P2rx7	Camp	P2rx7	0	1	0	0	0	0	1	0	0	0	1	0	0	0	1
Slit2_Robo4	Slit2	Robo4	0	1	0	0	0	0	1	0	0	0	1	0	0	0	1
Hspg2_Col13a1	Hspg2	Col13a1	0	1	0	0	0	0	1	0	0	0	1	0	0	0	1
Vegfa_Kdr	Vegfa	Kdr	0	1	0	0	0	0	1	0	0	0	1	0	0	0	1
Vegfa_Nrp2	Vegfa	Nrp2	0	1	0	0	0	0	1	0	0	0	1	0	0	0	1
Wnt11_Fzd7	Wnt11	Fzd7	0	1	0	0	0	0	1	0	0	0	1	0	0	0	1
Sema6b_Plxna4	Sema6b	Plxna4	0	1	0	0	0	0	1	0	0	0	1	0	0	0	1
Pdgfd_Pdgfra	Pdgfd	Pdgfra	0	1	0	0	0	0	1	0	0	0	1	0	0	0	1
Il1b_Il1rap	Il1b	Il1rap	1	0	0	1	0	0	1	2	1	1	0	0	0	1	0
Cp_Slc40a1	Cp	Slc40a1	1	0	0	1	0	0	1	2	1	1	0	0	0	1	0
Wnt3_Egfr	Wnt3	Egfr	0	0	0	1	0	0	0	1	0	1	0	0	0	1	0
Wnt9a_Egfr	Wnt9a	Egfr	0	0	0	1	0	0	0	1	0	1	0	0	0	1	0
Cdh1_Egfr	Cdh1	Egfr	0	0	0	1	0	0	0	1	0	1	0	0	0	1	0
Gdf15_Egfr	Gdf15	Egfr	0	0	0	1	0	0	0	1	0	1	0	0	0	1	0
Pgf_Egfr	Pgf	Egfr	0	0	0	1	0	0	0	1	0	1	0	0	0	1	0
Zp3_Egfr	Zp3	Egfr	0	0	0	1	0	0	0	1	0	1	0	0	0	1	0
App_Tspan12	App	Tspan12	0	0	0	1	0	0	0	1	0	1	0	0	0	1	0
Prl7a2_Prlr	Prl7a2	Prlr	0	0	0	1	0	0	0	1	0	1	0	0	0	1	0
Prl8a9_Prlr	Prl8a9	Prlr	0	0	0	1	0	0	0	1	0	1	0	0	0	1	0
Prl8a1_Prlr	Prl8a1	Prlr	0	0	0	1	0	0	0	1	0	1	0	0	0	1	0
Prl5a1_Prlr	Prl5a1	Prlr	0	0	0	1	0	0	0	1	0	1	0	0	0	1	0
Prl3c1_Prlr	Prl3c1	Prlr	0	0	0	1	0	0	0	1	0	1	0	0	0	1	0
Ccn2_Egfr	Ccn2	Egfr	0	0	0	1	0	0	0	1	0	1	0	0	0	1	0
Prl7d1_Prlr	Prl7d1	Prlr	0	0	0	1	0	0	0	1	0	1	0	0	0	1	0
Prl2c5_Prlr	Prl2c5	Prlr	0	0	0	1	0	0	0	1	0	1	0	0	0	1	0
Prl4a1_Prlr	Prl4a1	Prlr	0	0	0	1	0	0	0	1	0	1	0	0	0	1	0
Tnfsf11_Lgr4	Tnfsf11	Lgr4	0	0	0	1	0	0	0	1	0	1	0	0	0	1	0
Gdnf_Gfra1	Gdnf	Gfra1	0	0	0	1	0	0	0	1	0	1	0	0	0	1	0
Prl2a1_Prlr	Prl2a1	Prlr	0	0	0	1	0	0	0	1	0	1	0	0	0	1	0
Il33_Il1rap	Il33	Il1rap	0	0	0	1	0	0	0	1	0	1	0	0	0	1	0
Il1f6_Il1rap	Il1f6	Il1rap	0	0	0	1	0	0	0	1	0	1	0	0	0	1	0
Il1f8_Il1rap	Il1f8	Il1rap	0	0	0	1	0	0	0	1	0	1	0	0	0	1	0
Bmp2_Hjv	Bmp2	Hjv	0	0	0	1	0	0	0	1	0	1	0	0	0	1	0
Il1a_Il1rap	Il1a	Il1rap	0	0	0	1	0	0	0	1	0	1	0	0	0	1	0
Rspo1_Lgr4	Rspo1	Lgr4	0	0	0	1	0	0	0	1	0	1	0	0	0	1	0
Apob_Mttp	Apob	Mttp	0	0	0	1	0	0	0	1	0	1	0	0	0	1	0
Rspo4_Lgr4	Rspo4	Lgr4	0	0	0	1	0	0	0	1	0	1	0	0	0	1	0
Prl3a1_Prlr	Prl3a1	Prlr	0	0	0	1	0	0	0	1	0	1	0	0	0	1	0
Prl3b1_Prlr	Prl3b1	Prlr	0	0	0	1	0	0	0	1	0	1	0	0	0	1	0
Il1f9_Il1rap	Il1f9	Il1rap	0	0	0	1	0	0	0	1	0	1	0	0	0	1	0
Prl2c1_Prlr	Prl2c1	Prlr	0	0	0	1	0	0	0	1	0	1	0	0	0	1	0
Agt_Agtr1a	Agt	Agtr1a	0	0	0	1	0	0	0	1	0	1	0	0	0	1	0
Prl7c1_Prlr	Prl7c1	Prlr	0	0	0	1	0	0	0	1	0	1	0	0	0	1	0
Prl3d3_Prlr	Prl3d3	Prlr	0	0	0	1	0	0	0	1	0	1	0	0	0	1	0
Prl7b1_Prlr	Prl7b1	Prlr	0	0	0	1	0	0	0	1	0	1	0	0	0	1	0
Prl3d2_Prlr	Prl3d2	Prlr	0	0	0	1	0	0	0	1	0	1	0	0	0	1	0
Prl3d1_Prlr	Prl3d1	Prlr	0	0	0	1	0	0	0	1	0	1	0	0	0	1	0
Prl6a1_Prlr	Prl6a1	Prlr	0	0	0	1	0	0	0	1	0	1	0	0	0	1	0
Prl7a1_Prlr	Prl7a1	Prlr	0	0	0	1	0	0	0	1	0	1	0	0	0	1	0
Prl2c3_Prlr	Prl2c3	Prlr	0	0	0	1	0	0	0	1	0	1	0	0	0	1	0
Prl2b1_Prlr	Prl2b1	Prlr	0	0	0	1	0	0	0	1	0	1	0	0	0	1	0
Prl8a8_Prlr	Prl8a8	Prlr	0	0	0	1	0	0	0	1	0	1	0	0	0	1	0
Prl8a6_Prlr	Prl8a6	Prlr	0	0	0	1	0	0	0	1	0	1	0	0	0	1	0
Prl_Prlr	Prl	Prlr	0	0	0	1	0	0	0	1	0	1	0	0	0	1	0
Prl2c2_Prlr	Prl2c2	Prlr	0	0	0	1	0	0	0	1	0	1	0	0	0	1	0
Ang_Egfr	Ang	Egfr	0	0	0	1	0	0	0	1	0	1	0	0	0	1	0
Tnfsf12_Egfr	Tnfsf12	Egfr	0	0	0	1	0	0	0	1	0	1	0	0	0	1	0
Egf_Egfr	Egf	Egfr	0	0	0	1	0	0	0	1	0	1	0	0	0	1	0
Btc_Egfr	Btc	Egfr	0	0	0	1	0	0	0	1	0	1	0	0	0	1	0
Ereg_Egfr	Ereg	Egfr	0	0	0	1	0	0	0	1	0	1	0	0	0	1	0
Spink1_Egfr	Spink1	Egfr	0	0	0	1	0	0	0	1	0	1	0	0	0	1	0
Il6_Egfr	Il6	Egfr	0	0	0	1	0	0	0	1	0	1	0	0	0	1	0
Tnc_Egfr	Tnc	Egfr	0	0	0	1	0	0	0	1	0	1	0	0	0	1	0
Hsp90aa1_Egfr	Hsp90aa1	Egfr	0	0	0	1	0	0	0	1	0	1	0	0	0	1	0
Vcan_Egfr	Vcan	Egfr	0	0	0	1	0	0	0	1	0	1	0	0	0	1	0
Postn_Egfr	Postn	Egfr	0	0	0	1	0	0	0	1	0	1	0	0	0	1	0
Efnb1_Egfr	Efnb1	Egfr	0	0	0	1	0	0	0	1	0	1	0	0	0	1	0
Hbegf_Egfr	Hbegf	Egfr	0	0	0	1	0	0	0	1	0	1	0	0	0	1	0
Osm_Egfr	Osm	Egfr	0	0	0	1	0	0	0	1	0	1	0	0	0	1	0
Areg_Egfr	Areg	Egfr	0	0	0	1	0	0	0	1	0	1	0	0	0	1	0
Nrg1_Egfr	Nrg1	Egfr	0	0	0	1	0	0	0	1	0	1	0	0	0	1	0
Lrig1_Egfr	Lrig1	Egfr	0	0	0	1	0	0	0	1	0	1	0	0	0	1	0
Tgfa_Egfr	Tgfa	Egfr	0	0	0	1	0	0	0	1	0	1	0	0	0	1	0
Epgn_Egfr	Epgn	Egfr	0	0	0	1	0	0	0	1	0	1	0	0	0	1	0
Nrtn_Gfra1	Nrtn	Gfra1	0	0	0	1	0	0	0	1	0	1	0	0	0	1	0
Artn_Gfra1	Artn	Gfra1	0	0	0	1	0	0	0	1	0	1	0	0	0	1	0
Gnas_Gcgr	Gnas	Gcgr	0	0	0	1	0	0	0	1	0	1	0	0	0	1	0
Gcg_Gcgr	Gcg	Gcgr	0	0	0	1	0	0	0	1	0	1	0	0	0	1	0
Trf_Tfr2	Trf	Tfr2	0	0	0	1	0	0	0	1	0	1	0	0	0	1	0
Fgf2_Gpc4	Fgf2	Gpc4	0	0	0	1	0	0	0	1	0	1	0	0	0	1	0
Col18a1_Gpc4	Col18a1	Gpc4	0	0	0	1	0	0	0	1	0	1	0	0	0	1	0
Bsg_Slc16a1	Bsg	Slc16a1	0	0	0	1	0	0	0	1	0	1	0	0	0	1	0
Bmp4_Hjv	Bmp4	Hjv	0	0	0	1	0	0	0	1	0	1	0	0	0	1	0
Bmp6_Hjv	Bmp6	Hjv	0	0	0	1	0	0	0	1	0	1	0	0	0	1	0
Rspo2_Lgr4	Rspo2	Lgr4	0	0	0	1	0	0	0	1	0	1	0	0	0	1	0
Rspo3_Lgr4	Rspo3	Lgr4	0	0	0	1	0	0	0	1	0	1	0	0	0	1	0
Cxcl12_Agtr1a	Cxcl12	Agtr1a	0	0	0	1	0	0	0	1	0	1	0	0	0	1	0
Calr_Mpl	Calr	Mpl	1	0	0	0	0	1	1	1	2	0	0	1	1	0	0
Hsp90b1_Tlr9	Hsp90b1	Tlr9	1	0	0	0	0	1	1	1	2	0	0	1	1	0	0
Cxcl13_Cxcr5	Cxcl13	Cxcr5	1	0	0	0	0	1	1	1	2	0	0	1	1	0	0
Tnfsf13b_Tnfrsf13c	Tnfsf13b	Tnfrsf13c	1	0	0	0	0	1	1	1	2	0	0	1	1	0	0
Mif_Cxcr2	Mif	Cxcr2	1	0	0	0	0	1	1	1	2	0	0	1	1	0	0
Cd14_Tlr9	Cd14	Tlr9	1	0	0	0	0	1	1	1	2	0	0	1	1	0	0
Selplg_Cxcr2	Selplg	Cxcr2	1	0	0	0	0	1	1	1	2	0	0	1	1	0	0
Selplg_Selp	Selplg	Selp	1	0	0	0	0	1	1	1	2	0	0	1	1	0	0
Tnfsf13b_Tnfrsf13b	Tnfsf13b	Tnfrsf13b	1	0	0	0	0	1	1	1	2	0	0	1	1	0	0
Adam10_Tspan17	Adam10	Tspan17	1	0	0	0	0	1	1	1	2	0	0	1	1	0	0
Adam10_Il6ra	Adam10	Il6ra	1	0	0	0	0	1	1	1	2	0	0	1	1	0	0
Cdh1_Klrg1	Cdh1	Klrg1	0	0	0	0	0	1	0	0	1	0	0	1	1	0	0
Mmp9_Tlr9	Mmp9	Tlr9	0	0	0	0	0	1	0	0	1	0	0	1	1	0	0
Tnfsf11_Itga2b	Tnfsf11	Itga2b	0	0	0	0	0	1	0	0	1	0	0	1	1	0	0
Col2a1_Itga2b	Col2a1	Itga2b	0	0	0	0	0	1	0	0	1	0	0	1	1	0	0
Hras_Tlr9	Hras	Tlr9	0	0	0	0	0	1	0	0	1	0	0	1	1	0	0
Il6_Il6ra	Il6	Il6ra	0	0	0	0	0	1	0	0	1	0	0	1	1	0	0
F2_Itga2b	F2	Itga2b	0	0	0	0	0	1	0	0	1	0	0	1	1	0	0
Cxcl5_Cxcr2	Cxcl5	Cxcr2	0	0	0	0	0	1	0	0	1	0	0	1	1	0	0
Ppbp_Cxcr2	Ppbp	Cxcr2	0	0	0	0	0	1	0	0	1	0	0	1	1	0	0
Cxcl3_Cxcr2	Cxcl3	Cxcr2	0	0	0	0	0	1	0	0	1	0	0	1	1	0	0
Cxcl1_Cxcr2	Cxcl1	Cxcr2	0	0	0	0	0	1	0	0	1	0	0	1	1	0	0
Epo_Mpl	Epo	Mpl	0	0	0	0	0	1	0	0	1	0	0	1	1	0	0
Fgg_Itga2b	Fgg	Itga2b	0	0	0	0	0	1	0	0	1	0	0	1	1	0	0
Fn1_Itga2b	Fn1	Itga2b	0	0	0	0	0	1	0	0	1	0	0	1	1	0	0
Cd24a_Selp	Cd24a	Selp	0	0	0	0	0	1	0	0	1	0	0	1	1	0	0
Cxcl2_Cxcr2	Cxcl2	Cxcr2	0	0	0	0	0	1	0	0	1	0	0	1	1	0	0
Ccl21a_Ccr7	Ccl21a	Ccr7	0	0	0	0	0	1	0	0	1	0	0	1	1	0	0
Ccl21d_Ccr7	Ccl21d	Ccr7	0	0	0	0	0	1	0	0	1	0	0	1	1	0	0
Vcan_Selp	Vcan	Selp	0	0	0	0	0	1	0	0	1	0	0	1	1	0	0
Tslp_Il7r	Tslp	Il7r	0	0	0	0	0	1	0	0	1	0	0	1	1	0	0
Il7_Il7r	Il7	Il7r	0	0	0	0	0	1	0	0	1	0	0	1	1	0	0
Tnfsf13_Tnfrsf13b	Tnfsf13	Tnfrsf13b	0	0	0	0	0	1	0	0	1	0	0	1	1	0	0
Vwf_Gp9	Vwf	Gp9	0	0	0	0	0	1	0	0	1	0	0	1	1	0	0
Vwf_Gp5	Vwf	Gp5	0	0	0	0	0	1	0	0	1	0	0	1	1	0	0
Vwf_Gp1ba	Vwf	Gp1ba	0	0	0	0	0	1	0	0	1	0	0	1	1	0	0
Vwf_Gp1bb	Vwf	Gp1bb	0	0	0	0	0	1	0	0	1	0	0	1	1	0	0
Hmgb1_Tlr1	Hmgb1	Tlr1	0	0	0	0	0	1	0	0	1	0	0	1	1	0	0
Hmgb1_Tlr9	Hmgb1	Tlr9	0	0	0	0	0	1	0	0	1	0	0	1	1	0	0
Vwf_Itga2b	Vwf	Itga2b	0	0	0	0	0	1	0	0	1	0	0	1	1	0	0
Fga_Itga2b	Fga	Itga2b	0	0	0	0	0	1	0	0	1	0	0	1	1	0	0
Reln_Itga2b	Reln	Itga2b	0	0	0	0	0	1	0	0	1	0	0	1	1	0	0
Ccl19_Ccr7	Ccl19	Ccr7	0	0	0	0	0	1	0	0	1	0	0	1	1	0	0
Ccl21c_Ccr7	Ccl21c	Ccr7	0	0	0	0	0	1	0	0	1	0	0	1	1	0	0
Ccl21b_Ccr7	Ccl21b	Ccr7	0	0	0	0	0	1	0	0	1	0	0	1	1	0	0
Thpo_Mpl	Thpo	Mpl	0	0	0	0	0	1	0	0	1	0	0	1	1	0	0
Agrn_Atp1a3	Agrn	Atp1a3	0	0	0	0	0	1	0	0	1	0	0	1	1	0	0
Il16_Grin2c	Il16	Grin2c	1	0	0	0	0	0	1	1	1	0	0	0	0	0	0
Il16_Kcnj4	Il16	Kcnj4	1	0	0	0	0	0	1	1	1	0	0	0	0	0	0
Il16_Grin2d	Il16	Grin2d	1	0	0	0	0	0	1	1	1	0	0	0	0	0	0
Il16_Kcna3	Il16	Kcna3	1	0	0	0	0	0	1	1	1	0	0	0	0	0	0
Il16_Kcnd2	Il16	Kcnd2	1	0	0	0	0	0	1	1	1	0	0	0	0	0	0
Il16_Kcnd1	Il16	Kcnd1	1	0	0	0	0	0	1	1	1	0	0	0	0	0	0
Il16_Kcnj10	Il16	Kcnj10	1	0	0	0	0	0	1	1	1	0	0	0	0	0	0
Tgfb1_Itgb8	Tgfb1	Itgb8	1	0	0	0	0	0	1	1	1	0	0	0	0	0	0
Ccl8_Ccr1	Ccl8	Ccr1	1	0	0	0	0	0	1	1	1	0	0	0	0	0	0
Ccl8_Ccr8	Ccl8	Ccr8	1	0	0	0	0	0	1	1	1	0	0	0	0	0	0
Ccl8_Ccr3	Ccl8	Ccr3	1	0	0	0	0	0	1	1	1	0	0	0	0	0	0
Hspa8_Aqp2	Hspa8	Aqp2	1	0	0	0	0	0	1	1	1	0	0	0	0	0	0
Ccl6_Ccr1	Ccl6	Ccr1	1	0	0	0	0	0	1	1	1	0	0	0	0	0	0
Ccl9_Ccr1	Ccl9	Ccr1	1	0	0	0	0	0	1	1	1	0	0	0	0	0	0
Hsp90b1_Tlr4	Hsp90b1	Tlr4	1	0	0	0	0	0	1	1	1	0	0	0	0	0	0
Clu_Lrp8	Clu	Lrp8	1	0	0	0	0	0	1	1	1	0	0	0	0	0	0
Cxcl13_Cxcr3	Cxcl13	Cxcr3	1	0	0	0	0	0	1	1	1	0	0	0	0	0	0
Cxcl13_Ackr4	Cxcl13	Ackr4	1	0	0	0	0	0	1	1	1	0	0	0	0	0	0
Sfrp1_Fzd2	Sfrp1	Fzd2	1	0	0	0	0	0	1	1	1	0	0	0	0	0	0
Ccl22_Ccr4	Ccl22	Ccr4	1	0	0	0	0	0	1	1	1	0	0	0	0	0	0
Ccl22_Ackr2	Ccl22	Ackr2	1	0	0	0	0	0	1	1	1	0	0	0	0	0	0
Ptgs2_Ptger4	Ptgs2	Ptger4	1	0	0	0	0	0	1	1	1	0	0	0	0	0	0
Ptgs2_Ptger3	Ptgs2	Ptger3	1	0	0	0	0	0	1	1	1	0	0	0	0	0	0
Ptgs2_Ptger2	Ptgs2	Ptger2	1	0	0	0	0	0	1	1	1	0	0	0	0	0	0
Serpine1_Lrp1b	Serpine1	Lrp1b	1	0	0	0	0	0	1	1	1	0	0	0	0	0	0
Cxcl10_Cxcr3	Cxcl10	Cxcr3	1	0	0	0	0	0	1	1	1	0	0	0	0	0	0
Arf6_Pld1	Arf6	Pld1	1	0	0	0	0	0	1	1	1	0	0	0	0	0	0
Adam10_Epha3	Adam10	Epha3	1	0	0	0	0	0	1	1	1	0	0	0	0	0	0
Hsp90b1_Pparg	Hsp90b1	Pparg	1	0	0	0	0	0	1	1	1	0	0	0	0	0	0
Fyn_Cd244a	Fyn	Cd244a	1	0	0	0	0	0	1	1	1	0	0	0	0	0	0
Ptgs2_Ptger1	Ptgs2	Ptger1	1	0	0	0	0	0	1	1	1	0	0	0	0	0	0
Ptpn6_Ros1	Ptpn6	Ros1	1	0	0	0	0	0	1	1	1	0	0	0	0	0	0
Lgals9_Havcr2	Lgals9	Havcr2	1	0	0	0	0	0	1	1	1	0	0	0	0	0	0
Tnfsf13b_Tnfrsf17	Tnfsf13b	Tnfrsf17	1	0	0	0	0	0	1	1	1	0	0	0	0	0	0
Alox5ap_Alox5	Alox5ap	Alox5	1	0	0	0	0	0	1	1	1	0	0	0	0	0	0
Cd14_Ly96	Cd14	Ly96	1	0	0	0	0	0	1	1	1	0	0	0	0	0	0
Sftpd_Ly96	Sftpd	Ly96	1	0	0	0	0	0	1	1	1	0	0	0	0	0	0
Cd86_Cd28	Cd86	Cd28	1	0	0	0	0	0	1	1	1	0	0	0	0	0	0
Icosl_Cd28	Icosl	Cd28	1	0	0	0	0	0	1	1	1	0	0	0	0	0	0
Il1b_Il1r2	Il1b	Il1r2	1	0	0	0	0	0	1	1	1	0	0	0	0	0	0
Il1rn_Il1r2	Il1rn	Il1r2	1	0	0	0	0	0	1	1	1	0	0	0	0	0	0
Selplg_Sele	Selplg	Sele	1	0	0	0	0	0	1	1	1	0	0	0	0	0	0
Adam10_Tspan5	Adam10	Tspan5	1	0	0	0	0	0	1	1	1	0	0	0	0	0	0
Cd14_Tlr3	Cd14	Tlr3	1	0	0	0	0	0	1	1	1	0	0	0	0	0	0
Cxcl9_Ccr3	Cxcl9	Ccr3	1	0	0	0	0	0	1	1	1	0	0	0	0	0	0
Adam10_Tspan10	Adam10	Tspan10	1	0	0	0	0	0	1	1	1	0	0	0	0	0	0
Cd14_Tlr4	Cd14	Tlr4	1	0	0	0	0	0	1	1	1	0	0	0	0	0	0
Cxcl10_Tlr4	Cxcl10	Tlr4	1	0	0	0	0	0	1	1	1	0	0	0	0	0	0
Sftpd_Tlr4	Sftpd	Tlr4	1	0	0	0	0	0	1	1	1	0	0	0	0	0	0
Lcn2_Slc22a17	Lcn2	Slc22a17	1	0	0	0	0	0	1	1	1	0	0	0	0	0	0
Cxcl9_Cxcr3	Cxcl9	Cxcr3	1	0	0	0	0	0	1	1	1	0	0	0	0	0	0
Il1rn_Il1rl2	Il1rn	Il1rl2	1	0	0	0	0	0	1	1	1	0	0	0	0	0	0
Gng2_Kcnj6	Gng2	Kcnj6	1	0	0	0	0	0	1	1	1	0	0	0	0	0	0
Gng12_Kcnj6	Gng12	Kcnj6	1	0	0	0	0	0	1	1	1	0	0	0	0	0	0
Gnb4_Kcnj6	Gnb4	Kcnj6	1	0	0	0	0	0	1	1	1	0	0	0	0	0	0
Icosl_Icos	Icosl	Icos	1	0	0	0	0	0	1	1	1	0	0	0	0	0	0
Apoe_Lrp8	Apoe	Lrp8	1	0	0	0	0	0	1	1	1	0	0	0	0	0	0
Wnt3_Fzd6	Wnt3	Fzd6	0	0	0	0	0	0	0	0	0	0	0	0	0	0	0
Wnt3_Fzd2	Wnt3	Fzd2	0	0	0	0	0	0	0	0	0	0	0	0	0	0	0
Wnt3_Fzd3	Wnt3	Fzd3	0	0	0	0	0	0	0	0	0	0	0	0	0	0	0
Wnt3_Fzd8	Wnt3	Fzd8	0	0	0	0	0	0	0	0	0	0	0	0	0	0	0
Wnt3_Ror1	Wnt3	Ror1	0	0	0	0	0	0	0	0	0	0	0	0	0	0	0
Wnt3_Ror2	Wnt3	Ror2	0	0	0	0	0	0	0	0	0	0	0	0	0	0	0
Wnt3_Fzd5	Wnt3	Fzd5	0	0	0	0	0	0	0	0	0	0	0	0	0	0	0
Wnt9a_Fzd9	Wnt9a	Fzd9	0	0	0	0	0	0	0	0	0	0	0	0	0	0	0
Fgf23_Kl	Fgf23	Kl	0	0	0	0	0	0	0	0	0	0	0	0	0	0	0
Ccl2_Ccr4	Ccl2	Ccr4	0	0	0	0	0	0	0	0	0	0	0	0	0	0	0
Ccl2_Ackr1	Ccl2	Ackr1	0	0	0	0	0	0	0	0	0	0	0	0	0	0	0
Ccl2_Ackr2	Ccl2	Ackr2	0	0	0	0	0	0	0	0	0	0	0	0	0	0	0
Ccl12_Ccr4	Ccl12	Ccr4	0	0	0	0	0	0	0	0	0	0	0	0	0	0	0
Ccl11_Ackr2	Ccl11	Ackr2	0	0	0	0	0	0	0	0	0	0	0	0	0	0	0
Ccl11_Cxcr3	Ccl11	Cxcr3	0	0	0	0	0	0	0	0	0	0	0	0	0	0	0
Ccl11_Ccr3	Ccl11	Ccr3	0	0	0	0	0	0	0	0	0	0	0	0	0	0	0
Ccl11_Ackr4	Ccl11	Ackr4	0	0	0	0	0	0	0	0	0	0	0	0	0	0	0
Fasl_Fas	Fasl	Fas	0	0	0	0	0	0	0	0	0	0	0	0	0	0	0
Il4_Il2ra	Il4	Il2ra	0	0	0	0	0	0	0	0	0	0	0	0	0	0	0
Il4_Il13ra2	Il4	Il13ra2	0	0	0	0	0	0	0	0	0	0	0	0	0	0	0
Ccl3_Ccr1	Ccl3	Ccr1	0	0	0	0	0	0	0	0	0	0	0	0	0	0	0
Ccl3_Ackr2	Ccl3	Ackr2	0	0	0	0	0	0	0	0	0	0	0	0	0	0	0
Ccl3_Ccr3	Ccl3	Ccr3	0	0	0	0	0	0	0	0	0	0	0	0	0	0	0
Efnb2_Ephb2	Efnb2	Ephb2	0	0	0	0	0	0	0	0	0	0	0	0	0	0	0
Efnb2_Epha3	Efnb2	Epha3	0	0	0	0	0	0	0	0	0	0	0	0	0	0	0
Efnb2_Epha4	Efnb2	Epha4	0	0	0	0	0	0	0	0	0	0	0	0	0	0	0
Efnb2_Epha7	Efnb2	Epha7	0	0	0	0	0	0	0	0	0	0	0	0	0	0	0
Efnb2_Epha6	Efnb2	Epha6	0	0	0	0	0	0	0	0	0	0	0	0	0	0	0
Efnb2_Ephb6	Efnb2	Ephb6	0	0	0	0	0	0	0	0	0	0	0	0	0	0	0
Efnb2_Ephb1	Efnb2	Ephb1	0	0	0	0	0	0	0	0	0	0	0	0	0	0	0
Bmp8b_Acvr2b	Bmp8b	Acvr2b	0	0	0	0	0	0	0	0	0	0	0	0	0	0	0
Bmp8b_Bmpr1b	Bmp8b	Bmpr1b	0	0	0	0	0	0	0	0	0	0	0	0	0	0	0
Bmp8b_Acvr2a	Bmp8b	Acvr2a	0	0	0	0	0	0	0	0	0	0	0	0	0	0	0
Shh_Cdon	Shh	Cdon	0	0	0	0	0	0	0	0	0	0	0	0	0	0	0
Shh_Hhip	Shh	Hhip	0	0	0	0	0	0	0	0	0	0	0	0	0	0	0
Shh_Gpc6	Shh	Gpc6	0	0	0	0	0	0	0	0	0	0	0	0	0	0	0
Shh_Gas1	Shh	Gas1	0	0	0	0	0	0	0	0	0	0	0	0	0	0	0
Shh_Ptch2	Shh	Ptch2	0	0	0	0	0	0	0	0	0	0	0	0	0	0	0
Pspn_Gfra4	Pspn	Gfra4	0	0	0	0	0	0	0	0	0	0	0	0	0	0	0
Pspn_Ret	Pspn	Ret	0	0	0	0	0	0	0	0	0	0	0	0	0	0	0
Efna2_Epha10	Efna2	Epha10	0	0	0	0	0	0	0	0	0	0	0	0	0	0	0
Efna2_Epha3	Efna2	Epha3	0	0	0	0	0	0	0	0	0	0	0	0	0	0	0
Efna2_Epha4	Efna2	Epha4	0	0	0	0	0	0	0	0	0	0	0	0	0	0	0
Efna2_Epha7	Efna2	Epha7	0	0	0	0	0	0	0	0	0	0	0	0	0	0	0
Efna2_Epha6	Efna2	Epha6	0	0	0	0	0	0	0	0	0	0	0	0	0	0	0
Efna2_Epha8	Efna2	Epha8	0	0	0	0	0	0	0	0	0	0	0	0	0	0	0
Efna2_Epha1	Efna2	Epha1	0	0	0	0	0	0	0	0	0	0	0	0	0	0	0
Efna2_Epha5	Efna2	Epha5	0	0	0	0	0	0	0	0	0	0	0	0	0	0	0
Tgfb3_Acvr1	Tgfb3	Acvr1	0	0	0	0	0	0	0	0	0	0	0	0	0	0	0
Gdf15_Ret	Gdf15	Ret	0	0	0	0	0	0	0	0	0	0	0	0	0	0	0
Gdf15_Gfral	Gdf15	Gfral	0	0	0	0	0	0	0	0	0	0	0	0	0	0	0
Efnb3_Ephb2	Efnb3	Ephb2	0	0	0	0	0	0	0	0	0	0	0	0	0	0	0
Efnb3_Epha4	Efnb3	Epha4	0	0	0	0	0	0	0	0	0	0	0	0	0	0	0
Efnb3_Ephb6	Efnb3	Ephb6	0	0	0	0	0	0	0	0	0	0	0	0	0	0	0
Efnb3_Ephb1	Efnb3	Ephb1	0	0	0	0	0	0	0	0	0	0	0	0	0	0	0
Sst_Sstr3	Sst	Sstr3	0	0	0	0	0	0	0	0	0	0	0	0	0	0	0
Sst_Sstr2	Sst	Sstr2	0	0	0	0	0	0	0	0	0	0	0	0	0	0	0
Sst_Sstr4	Sst	Sstr4	0	0	0	0	0	0	0	0	0	0	0	0	0	0	0
Sst_Sstr5	Sst	Sstr5	0	0	0	0	0	0	0	0	0	0	0	0	0	0	0
Sst_Sstr1	Sst	Sstr1	0	0	0	0	0	0	0	0	0	0	0	0	0	0	0
Ccl24_Ackr2	Ccl24	Ackr2	0	0	0	0	0	0	0	0	0	0	0	0	0	0	0
Ccl24_Ccr3	Ccl24	Ccr3	0	0	0	0	0	0	0	0	0	0	0	0	0	0	0
Zp3_Zp3r	Zp3	Zp3r	0	0	0	0	0	0	0	0	0	0	0	0	0	0	0
Shbg_Gprc6a	Shbg	Gprc6a	0	0	0	0	0	0	0	0	0	0	0	0	0	0	0
App_Trpc6	App	Trpc6	0	0	0	0	0	0	0	0	0	0	0	0	0	0	0
App_Dcc	App	Dcc	0	0	0	0	0	0	0	0	0	0	0	0	0	0	0
App_Lrp8	App	Lrp8	0	0	0	0	0	0	0	0	0	0	0	0	0	0	0
App_Sorcs1	App	Sorcs1	0	0	0	0	0	0	0	0	0	0	0	0	0	0	0
App_Casr	App	Casr	0	0	0	0	0	0	0	0	0	0	0	0	0	0	0
App_Gpr3	App	Gpr3	0	0	0	0	0	0	0	0	0	0	0	0	0	0	0
App_Tnfrsf21	App	Tnfrsf21	0	0	0	0	0	0	0	0	0	0	0	0	0	0	0
App_Adra2a	App	Adra2a	0	0	0	0	0	0	0	0	0	0	0	0	0	0	0
App_Drd3	App	Drd3	0	0	0	0	0	0	0	0	0	0	0	0	0	0	0
Agrp_Mc5r	Agrp	Mc5r	0	0	0	0	0	0	0	0	0	0	0	0	0	0	0
Agrp_Mc3r	Agrp	Mc3r	0	0	0	0	0	0	0	0	0	0	0	0	0	0	0
Tnfsf14_Fas	Tnfsf14	Fas	0	0	0	0	0	0	0	0	0	0	0	0	0	0	0
Trh_Trhr	Trh	Trhr	0	0	0	0	0	0	0	0	0	0	0	0	0	0	0
Wnt10a_Fzd10	Wnt10a	Fzd10	0	0	0	0	0	0	0	0	0	0	0	0	0	0	0
Bmp7_Acvr1	Bmp7	Acvr1	0	0	0	0	0	0	0	0	0	0	0	0	0	0	0
Bmp7_Acvr2b	Bmp7	Acvr2b	0	0	0	0	0	0	0	0	0	0	0	0	0	0	0
Bmp7_Bmpr1b	Bmp7	Bmpr1b	0	0	0	0	0	0	0	0	0	0	0	0	0	0	0
Bmp7_Acvr2a	Bmp7	Acvr2a	0	0	0	0	0	0	0	0	0	0	0	0	0	0	0
Wnt3a_Fzd2	Wnt3a	Fzd2	0	0	0	0	0	0	0	0	0	0	0	0	0	0	0
Wnt3a_Fzd3	Wnt3a	Fzd3	0	0	0	0	0	0	0	0	0	0	0	0	0	0	0
Wnt3a_Fzd8	Wnt3a	Fzd8	0	0	0	0	0	0	0	0	0	0	0	0	0	0	0
Wnt3a_Fzd6	Wnt3a	Fzd6	0	0	0	0	0	0	0	0	0	0	0	0	0	0	0
Wnt3a_Apcdd1	Wnt3a	Apcdd1	0	0	0	0	0	0	0	0	0	0	0	0	0	0	0
Wnt3a_Fzd5	Wnt3a	Fzd5	0	0	0	0	0	0	0	0	0	0	0	0	0	0	0
Wnt2_Fzd2	Wnt2	Fzd2	0	0	0	0	0	0	0	0	0	0	0	0	0	0	0
Wnt2_Fzd9	Wnt2	Fzd9	0	0	0	0	0	0	0	0	0	0	0	0	0	0	0
Wnt2_Fzd3	Wnt2	Fzd3	0	0	0	0	0	0	0	0	0	0	0	0	0	0	0
Wnt2_Fzd8	Wnt2	Fzd8	0	0	0	0	0	0	0	0	0	0	0	0	0	0	0
Wnt2_Fzd5	Wnt2	Fzd5	0	0	0	0	0	0	0	0	0	0	0	0	0	0	0
Bmp5_Bmpr1b	Bmp5	Bmpr1b	0	0	0	0	0	0	0	0	0	0	0	0	0	0	0
Wnt8a_Fzd5	Wnt8a	Fzd5	0	0	0	0	0	0	0	0	0	0	0	0	0	0	0
Plg_Plgrkt	Plg	Plgrkt	0	0	0	0	0	0	0	0	0	0	0	0	0	0	0
Ceacam16_Tectb	Ceacam16	Tectb	0	0	0	0	0	0	0	0	0	0	0	0	0	0	0
Ceacam16_Tecta	Ceacam16	Tecta	0	0	0	0	0	0	0	0	0	0	0	0	0	0	0
Pyy_Npy5r	Pyy	Npy5r	0	0	0	0	0	0	0	0	0	0	0	0	0	0	0
Pyy_Npy1r	Pyy	Npy1r	0	0	0	0	0	0	0	0	0	0	0	0	0	0	0
Ppy_Npy2r	Ppy	Npy2r	0	0	0	0	0	0	0	0	0	0	0	0	0	0	0
Ada_Adora2b	Ada	Adora2b	0	0	0	0	0	0	0	0	0	0	0	0	0	0	0
Ada_Adora1	Ada	Adora1	0	0	0	0	0	0	0	0	0	0	0	0	0	0	0
Mmp9_Ephb2	Mmp9	Ephb2	0	0	0	0	0	0	0	0	0	0	0	0	0	0	0
Mmp9_Tlr4	Mmp9	Tlr4	0	0	0	0	0	0	0	0	0	0	0	0	0	0	0
Gdf9_Bmpr1b	Gdf9	Bmpr1b	0	0	0	0	0	0	0	0	0	0	0	0	0	0	0
Gdf9_Acvr2a	Gdf9	Acvr2a	0	0	0	0	0	0	0	0	0	0	0	0	0	0	0
Gdf9_Acvr1c	Gdf9	Acvr1c	0	0	0	0	0	0	0	0	0	0	0	0	0	0	0
Wnt9b_Fzd5	Wnt9b	Fzd5	0	0	0	0	0	0	0	0	0	0	0	0	0	0	0
Tnfsf13_Tnfrsf17	Tnfsf13	Tnfrsf17	0	0	0	0	0	0	0	0	0	0	0	0	0	0	0
Il3_Il2ra	Il3	Il2ra	0	0	0	0	0	0	0	0	0	0	0	0	0	0	0
Il3_Il3ra	Il3	Il3ra	0	0	0	0	0	0	0	0	0	0	0	0	0	0	0
Ccl4_Ccr1	Ccl4	Ccr1	0	0	0	0	0	0	0	0	0	0	0	0	0	0	0
Ccl4_Ccr8	Ccl4	Ccr8	0	0	0	0	0	0	0	0	0	0	0	0	0	0	0
Ccl4_Ackr2	Ccl4	Ackr2	0	0	0	0	0	0	0	0	0	0	0	0	0	0	0
Ccl4_Ccr3	Ccl4	Ccr3	0	0	0	0	0	0	0	0	0	0	0	0	0	0	0
Calm3_Grm7	Calm3	Grm7	0	0	0	0	0	0	0	0	0	0	0	0	0	0	0
Calm3_Scn10a	Calm3	Scn10a	0	0	0	0	0	0	0	0	0	0	0	0	0	0	0
Calm3_Scn4a	Calm3	Scn4a	0	0	0	0	0	0	0	0	0	0	0	0	0	0	0
Calm3_Trpc5	Calm3	Trpc5	0	0	0	0	0	0	0	0	0	0	0	0	0	0	0
Calm3_Kcnq3	Calm3	Kcnq3	0	0	0	0	0	0	0	0	0	0	0	0	0	0	0
Cd70_Cd27	Cd70	Cd27	0	0	0	0	0	0	0	0	0	0	0	0	0	0	0
Vip_Vipr1	Vip	Vipr1	0	0	0	0	0	0	0	0	0	0	0	0	0	0	0
Vip_Adcyap1r1	Vip	Adcyap1r1	0	0	0	0	0	0	0	0	0	0	0	0	0	0	0
Vip_Ramp1	Vip	Ramp1	0	0	0	0	0	0	0	0	0	0	0	0	0	0	0
Vip_Ramp3	Vip	Ramp3	0	0	0	0	0	0	0	0	0	0	0	0	0	0	0
Nts_Ntsr1	Nts	Ntsr1	0	0	0	0	0	0	0	0	0	0	0	0	0	0	0
Nts_Ntsr2	Nts	Ntsr2	0	0	0	0	0	0	0	0	0	0	0	0	0	0	0
Ccn2_Ntrk1	Ccn2	Ntrk1	0	0	0	0	0	0	0	0	0	0	0	0	0	0	0
Il13_Il13ra2	Il13	Il13ra2	0	0	0	0	0	0	0	0	0	0	0	0	0	0	0
Pomc_Mc2r	Pomc	Mc2r	0	0	0	0	0	0	0	0	0	0	0	0	0	0	0
Pomc_Mc4r	Pomc	Mc4r	0	0	0	0	0	0	0	0	0	0	0	0	0	0	0
Pomc_Oprm1	Pomc	Oprm1	0	0	0	0	0	0	0	0	0	0	0	0	0	0	0
Pomc_Mc3r	Pomc	Mc3r	0	0	0	0	0	0	0	0	0	0	0	0	0	0	0
Pomc_Mc1r	Pomc	Mc1r	0	0	0	0	0	0	0	0	0	0	0	0	0	0	0
Pomc_Mc5r	Pomc	Mc5r	0	0	0	0	0	0	0	0	0	0	0	0	0	0	0
Pomc_Oprd1	Pomc	Oprd1	0	0	0	0	0	0	0	0	0	0	0	0	0	0	0
Ccl7_Ccr1	Ccl7	Ccr1	0	0	0	0	0	0	0	0	0	0	0	0	0	0	0
Ccl7_Ccr10	Ccl7	Ccr10	0	0	0	0	0	0	0	0	0	0	0	0	0	0	0
Ccl7_Cxcr3	Ccl7	Cxcr3	0	0	0	0	0	0	0	0	0	0	0	0	0	0	0
Ccl7_Ccr3	Ccl7	Ccr3	0	0	0	0	0	0	0	0	0	0	0	0	0	0	0
Tac4_Tacr1	Tac4	Tacr1	0	0	0	0	0	0	0	0	0	0	0	0	0	0	0
Gng4_Kcnj6	Gng4	Kcnj6	0	0	0	0	0	0	0	0	0	0	0	0	0	0	0
Edn1_Kel	Edn1	Kel	0	0	0	0	0	0	0	0	0	0	0	0	0	0	0
Il9_Il9r	Il9	Il9r	0	0	0	0	0	0	0	0	0	0	0	0	0	0	0
Vcl_Alk	Vcl	Alk	0	0	0	0	0	0	0	0	0	0	0	0	0	0	0
Tnfsf11_Tnfrsf11b	Tnfsf11	Tnfrsf11b	0	0	0	0	0	0	0	0	0	0	0	0	0	0	0
Tnfsf11_Tnfrsf11a	Tnfsf11	Tnfrsf11a	0	0	0	0	0	0	0	0	0	0	0	0	0	0	0
Gdnf_Gfra4	Gdnf	Gfra4	0	0	0	0	0	0	0	0	0	0	0	0	0	0	0
Gdnf_Gfra3	Gdnf	Gfra3	0	0	0	0	0	0	0	0	0	0	0	0	0	0	0
Gdnf_Ret	Gdnf	Ret	0	0	0	0	0	0	0	0	0	0	0	0	0	0	0
Col2a1_Itga2	Col2a1	Itga2	0	0	0	0	0	0	0	0	0	0	0	0	0	0	0
Col2a1_Mag	Col2a1	Mag	0	0	0	0	0	0	0	0	0	0	0	0	0	0	0
Pla2g10_Pla2r1	Pla2g10	Pla2r1	0	0	0	0	0	0	0	0	0	0	0	0	0	0	0
Pros1_Tyro3	Pros1	Tyro3	0	0	0	0	0	0	0	0	0	0	0	0	0	0	0
Wnt10b_Fzd8	Wnt10b	Fzd8	0	0	0	0	0	0	0	0	0	0	0	0	0	0	0
Wnt10b_Fzd5	Wnt10b	Fzd5	0	0	0	0	0	0	0	0	0	0	0	0	0	0	0
Wnt1_Fzd10	Wnt1	Fzd10	0	0	0	0	0	0	0	0	0	0	0	0	0	0	0
Wnt1_Fzd9	Wnt1	Fzd9	0	0	0	0	0	0	0	0	0	0	0	0	0	0	0
Wnt1_Fzd8	Wnt1	Fzd8	0	0	0	0	0	0	0	0	0	0	0	0	0	0	0
Wnt1_Fzd5	Wnt1	Fzd5	0	0	0	0	0	0	0	0	0	0	0	0	0	0	0
Npff_Npffr2	Npff	Npffr2	0	0	0	0	0	0	0	0	0	0	0	0	0	0	0
Ccl25_Ccr9	Ccl25	Ccr9	0	0	0	0	0	0	0	0	0	0	0	0	0	0	0
Ccl25_Ackr2	Ccl25	Ackr2	0	0	0	0	0	0	0	0	0	0	0	0	0	0	0
Ccl25_Ackr4	Ccl25	Ackr4	0	0	0	0	0	0	0	0	0	0	0	0	0	0	0
Guca2a_Gucy2c	Guca2a	Gucy2c	0	0	0	0	0	0	0	0	0	0	0	0	0	0	0
Bmp15_Bmpr1b	Bmp15	Bmpr1b	0	0	0	0	0	0	0	0	0	0	0	0	0	0	0
Bmp15_Acvr1c	Bmp15	Acvr1c	0	0	0	0	0	0	0	0	0	0	0	0	0	0	0
Gnb3_Kcnj6	Gnb3	Kcnj6	0	0	0	0	0	0	0	0	0	0	0	0	0	0	0
Crisp2_Catsper1	Crisp2	Catsper1	0	0	0	0	0	0	0	0	0	0	0	0	0	0	0
Tff2_Muc6	Tff2	Muc6	0	0	0	0	0	0	0	0	0	0	0	0	0	0	0
Ntn3_Dcc	Ntn3	Dcc	0	0	0	0	0	0	0	0	0	0	0	0	0	0	0
Hbegf_Erbb4	Hbegf	Erbb4	0	0	0	0	0	0	0	0	0	0	0	0	0	0	0
Anxa1_Fpr1	Anxa1	Fpr1	0	0	0	0	0	0	0	0	0	0	0	0	0	0	0
Anxa1_Dysf	Anxa1	Dysf	0	0	0	0	0	0	0	0	0	0	0	0	0	0	0
Il33_Il1rl1	Il33	Il1rl1	0	0	0	0	0	0	0	0	0	0	0	0	0	0	0
Dkk1_Kremen2	Dkk1	Kremen2	0	0	0	0	0	0	0	0	0	0	0	0	0	0	0
Gal_Gpr151	Gal	Gpr151	0	0	0	0	0	0	0	0	0	0	0	0	0	0	0
Gal_Galr1	Gal	Galr1	0	0	0	0	0	0	0	0	0	0	0	0	0	0	0
Gal_Galr2	Gal	Galr2	0	0	0	0	0	0	0	0	0	0	0	0	0	0	0
Rbp4_Stra6	Rbp4	Stra6	0	0	0	0	0	0	0	0	0	0	0	0	0	0	0
Slit1_Robo2	Slit1	Robo2	0	0	0	0	0	0	0	0	0	0	0	0	0	0	0
Slit1_Flrt3	Slit1	Flrt3	0	0	0	0	0	0	0	0	0	0	0	0	0	0	0
Gdf11_Acvr2b	Gdf11	Acvr2b	0	0	0	0	0	0	0	0	0	0	0	0	0	0	0
Gdf11_Acvr2a	Gdf11	Acvr2a	0	0	0	0	0	0	0	0	0	0	0	0	0	0	0
Gdf11_Acvr1c	Gdf11	Acvr1c	0	0	0	0	0	0	0	0	0	0	0	0	0	0	0
Il23a_Il23r	Il23a	Il23r	0	0	0	0	0	0	0	0	0	0	0	0	0	0	0
Inhbc_Acvr2b	Inhbc	Acvr2b	0	0	0	0	0	0	0	0	0	0	0	0	0	0	0
Inhbc_Acvr2a	Inhbc	Acvr2a	0	0	0	0	0	0	0	0	0	0	0	0	0	0	0
Nmb_Brs3	Nmb	Brs3	0	0	0	0	0	0	0	0	0	0	0	0	0	0	0
Il17a_Il17rc	Il17a	Il17rc	0	0	0	0	0	0	0	0	0	0	0	0	0	0	0
Ctla4_Cd80	Ctla4	Cd80	0	0	0	0	0	0	0	0	0	0	0	0	0	0	0
Mstn_Acvr2b	Mstn	Acvr2b	0	0	0	0	0	0	0	0	0	0	0	0	0	0	0
Mstn_Acvr2a	Mstn	Acvr2a	0	0	0	0	0	0	0	0	0	0	0	0	0	0	0
Il20_Il20rb	Il20	Il20rb	0	0	0	0	0	0	0	0	0	0	0	0	0	0	0
Il20_Il22ra1	Il20	Il22ra1	0	0	0	0	0	0	0	0	0	0	0	0	0	0	0
Xcl1_Xcr1	Xcl1	Xcr1	0	0	0	0	0	0	0	0	0	0	0	0	0	0	0
Tnfsf4_Tnfrsf4	Tnfsf4	Tnfrsf4	0	0	0	0	0	0	0	0	0	0	0	0	0	0	0
Hc_C5ar2	Hc	C5ar2	0	0	0	0	0	0	0	0	0	0	0	0	0	0	0
Hc_C5ar1	Hc	C5ar1	0	0	0	0	0	0	0	0	0	0	0	0	0	0	0
Il1f6_Il1rl2	Il1f6	Il1rl2	0	0	0	0	0	0	0	0	0	0	0	0	0	0	0
Il1f8_Il1rl2	Il1f8	Il1rl2	0	0	0	0	0	0	0	0	0	0	0	0	0	0	0
Fshb_Fshr	Fshb	Fshr	0	0	0	0	0	0	0	0	0	0	0	0	0	0	0
Lin7c_Htr2c	Lin7c	Htr2c	0	0	0	0	0	0	0	0	0	0	0	0	0	0	0
Mdk_Alk	Mdk	Alk	0	0	0	0	0	0	0	0	0	0	0	0	0	0	0
Mdk_Ptprz1	Mdk	Ptprz1	0	0	0	0	0	0	0	0	0	0	0	0	0	0	0
Oxt_Avpr2	Oxt	Avpr2	0	0	0	0	0	0	0	0	0	0	0	0	0	0	0
Oxt_Oxtr	Oxt	Oxtr	0	0	0	0	0	0	0	0	0	0	0	0	0	0	0
Bmp2_Acvr2b	Bmp2	Acvr2b	0	0	0	0	0	0	0	0	0	0	0	0	0	0	0
Bmp2_Bmpr1b	Bmp2	Bmpr1b	0	0	0	0	0	0	0	0	0	0	0	0	0	0	0
Bmp2_Acvr2a	Bmp2	Acvr2a	0	0	0	0	0	0	0	0	0	0	0	0	0	0	0
Bmp2_Acvr1	Bmp2	Acvr1	0	0	0	0	0	0	0	0	0	0	0	0	0	0	0
Edn3_Kel	Edn3	Kel	0	0	0	0	0	0	0	0	0	0	0	0	0	0	0
a_Mc1r	a	Mc1r	0	0	0	0	0	0	0	0	0	0	0	0	0	0	0
Ghrh_Ghrhr	Ghrh	Ghrhr	0	0	0	0	0	0	0	0	0	0	0	0	0	0	0
Ghrh_Vipr1	Ghrh	Vipr1	0	0	0	0	0	0	0	0	0	0	0	0	0	0	0
Efna1_Epha10	Efna1	Epha10	0	0	0	0	0	0	0	0	0	0	0	0	0	0	0
Efna1_Epha3	Efna1	Epha3	0	0	0	0	0	0	0	0	0	0	0	0	0	0	0
Efna1_Epha7	Efna1	Epha7	0	0	0	0	0	0	0	0	0	0	0	0	0	0	0
Efna1_Epha6	Efna1	Epha6	0	0	0	0	0	0	0	0	0	0	0	0	0	0	0
Efna1_Epha8	Efna1	Epha8	0	0	0	0	0	0	0	0	0	0	0	0	0	0	0
Efna1_Epha1	Efna1	Epha1	0	0	0	0	0	0	0	0	0	0	0	0	0	0	0
Efna1_Epha5	Efna1	Epha5	0	0	0	0	0	0	0	0	0	0	0	0	0	0	0
Sfrp2_Fzd5	Sfrp2	Fzd5	0	0	0	0	0	0	0	0	0	0	0	0	0	0	0
Egf_Erbb4	Egf	Erbb4	0	0	0	0	0	0	0	0	0	0	0	0	0	0	0
Efna3_Epha10	Efna3	Epha10	0	0	0	0	0	0	0	0	0	0	0	0	0	0	0
Efna3_Epha3	Efna3	Epha3	0	0	0	0	0	0	0	0	0	0	0	0	0	0	0
Efna3_Epha7	Efna3	Epha7	0	0	0	0	0	0	0	0	0	0	0	0	0	0	0
Efna3_Epha6	Efna3	Epha6	0	0	0	0	0	0	0	0	0	0	0	0	0	0	0
Efna3_Epha8	Efna3	Epha8	0	0	0	0	0	0	0	0	0	0	0	0	0	0	0
Efna3_Epha1	Efna3	Epha1	0	0	0	0	0	0	0	0	0	0	0	0	0	0	0
Efna3_Ephb1	Efna3	Ephb1	0	0	0	0	0	0	0	0	0	0	0	0	0	0	0
Efna3_Epha5	Efna3	Epha5	0	0	0	0	0	0	0	0	0	0	0	0	0	0	0
Efna4_Epha10	Efna4	Epha10	0	0	0	0	0	0	0	0	0	0	0	0	0	0	0
Efna4_Epha3	Efna4	Epha3	0	0	0	0	0	0	0	0	0	0	0	0	0	0	0
Efna4_Epha7	Efna4	Epha7	0	0	0	0	0	0	0	0	0	0	0	0	0	0	0
Efna4_Epha6	Efna4	Epha6	0	0	0	0	0	0	0	0	0	0	0	0	0	0	0
Efna4_Epha8	Efna4	Epha8	0	0	0	0	0	0	0	0	0	0	0	0	0	0	0
Efna4_Epha1	Efna4	Epha1	0	0	0	0	0	0	0	0	0	0	0	0	0	0	0
Efna4_Epha5	Efna4	Epha5	0	0	0	0	0	0	0	0	0	0	0	0	0	0	0
Tnfsf8_Tnfrsf8	Tnfsf8	Tnfrsf8	0	0	0	0	0	0	0	0	0	0	0	0	0	0	0
Col9a2_Mag	Col9a2	Mag	0	0	0	0	0	0	0	0	0	0	0	0	0	0	0
Edn2_Kel	Edn2	Kel	0	0	0	0	0	0	0	0	0	0	0	0	0	0	0
Rspo1_Lgr6	Rspo1	Lgr6	0	0	0	0	0	0	0	0	0	0	0	0	0	0	0
Rspo1_Znrf3	Rspo1	Znrf3	0	0	0	0	0	0	0	0	0	0	0	0	0	0	0
Uts2_Uts2r	Uts2	Uts2r	0	0	0	0	0	0	0	0	0	0	0	0	0	0	0
Cort_Sstr3	Cort	Sstr3	0	0	0	0	0	0	0	0	0	0	0	0	0	0	0
Cort_Sstr2	Cort	Sstr2	0	0	0	0	0	0	0	0	0	0	0	0	0	0	0
Cort_Sstr4	Cort	Sstr4	0	0	0	0	0	0	0	0	0	0	0	0	0	0	0
Cort_Sstr5	Cort	Sstr5	0	0	0	0	0	0	0	0	0	0	0	0	0	0	0
Cort_Sstr1	Cort	Sstr1	0	0	0	0	0	0	0	0	0	0	0	0	0	0	0
Cort_Ghsr	Cort	Ghsr	0	0	0	0	0	0	0	0	0	0	0	0	0	0	0
Draxin_Dcc	Draxin	Dcc	0	0	0	0	0	0	0	0	0	0	0	0	0	0	0
Gnb1_Kcnj6	Gnb1	Kcnj6	0	0	0	0	0	0	0	0	0	0	0	0	0	0	0
Nmu_Nmur2	Nmu	Nmur2	0	0	0	0	0	0	0	0	0	0	0	0	0	0	0
Bmp3_Acvr2b	Bmp3	Acvr2b	0	0	0	0	0	0	0	0	0	0	0	0	0	0	0
Bmp3_Acvr2a	Bmp3	Acvr2a	0	0	0	0	0	0	0	0	0	0	0	0	0	0	0
Cxcl5_Ackr1	Cxcl5	Ackr1	0	0	0	0	0	0	0	0	0	0	0	0	0	0	0
Ppbp_Cxcr1	Ppbp	Cxcr1	0	0	0	0	0	0	0	0	0	0	0	0	0	0	0
Pf4_Cxcr3	Pf4	Cxcr3	0	0	0	0	0	0	0	0	0	0	0	0	0	0	0
Areg_Erbb4	Areg	Erbb4	0	0	0	0	0	0	0	0	0	0	0	0	0	0	0
Cxcl3_Cxcr3	Cxcl3	Cxcr3	0	0	0	0	0	0	0	0	0	0	0	0	0	0	0
Cxcl1_Cxcr1	Cxcl1	Cxcr1	0	0	0	0	0	0	0	0	0	0	0	0	0	0	0
Cxcl1_Ackr1	Cxcl1	Ackr1	0	0	0	0	0	0	0	0	0	0	0	0	0	0	0
Il31_Il31ra	Il31	Il31ra	0	0	0	0	0	0	0	0	0	0	0	0	0	0	0
Pla2g1b_Pla2r1	Pla2g1b	Pla2r1	0	0	0	0	0	0	0	0	0	0	0	0	0	0	0
Col1a2_Itga2	Col1a2	Itga2	0	0	0	0	0	0	0	0	0	0	0	0	0	0	0
Gng11_Kcnj6	Gng11	Kcnj6	0	0	0	0	0	0	0	0	0	0	0	0	0	0	0
Gnb2_Kcnj6	Gnb2	Kcnj6	0	0	0	0	0	0	0	0	0	0	0	0	0	0	0
Npy_Npy4r	Npy	Npy4r	0	0	0	0	0	0	0	0	0	0	0	0	0	0	0
Npy_Npy5r	Npy	Npy5r	0	0	0	0	0	0	0	0	0	0	0	0	0	0	0
Npy_Npy1r	Npy	Npy1r	0	0	0	0	0	0	0	0	0	0	0	0	0	0	0
Npy_Npy6r	Npy	Npy6r	0	0	0	0	0	0	0	0	0	0	0	0	0	0	0
Npy_Fap	Npy	Fap	0	0	0	0	0	0	0	0	0	0	0	0	0	0	0
Npvf_Npffr2	Npvf	Npffr2	0	0	0	0	0	0	0	0	0	0	0	0	0	0	0
Tgfa_Erbb4	Tgfa	Erbb4	0	0	0	0	0	0	0	0	0	0	0	0	0	0	0
Bmp10_Acvr1	Bmp10	Acvr1	0	0	0	0	0	0	0	0	0	0	0	0	0	0	0
Bmp10_Alk	Bmp10	Alk	0	0	0	0	0	0	0	0	0	0	0	0	0	0	0
Prok2_Prokr2	Prok2	Prokr2	0	0	0	0	0	0	0	0	0	0	0	0	0	0	0
Prok2_Prokr1	Prok2	Prokr1	0	0	0	0	0	0	0	0	0	0	0	0	0	0	0
Wnt7a_Fzd9	Wnt7a	Fzd9	0	0	0	0	0	0	0	0	0	0	0	0	0	0	0
Wnt7a_Fzd3	Wnt7a	Fzd3	0	0	0	0	0	0	0	0	0	0	0	0	0	0	0
Wnt7a_Fzd5	Wnt7a	Fzd5	0	0	0	0	0	0	0	0	0	0	0	0	0	0	0
Gdf3_Acvr2b	Gdf3	Acvr2b	0	0	0	0	0	0	0	0	0	0	0	0	0	0	0
Gdf3_Acvr2a	Gdf3	Acvr2a	0	0	0	0	0	0	0	0	0	0	0	0	0	0	0
Clec2d_Klrb1b	Clec2d	Klrb1b	0	0	0	0	0	0	0	0	0	0	0	0	0	0	0
Rtn2_Rtn4r	Rtn2	Rtn4r	0	0	0	0	0	0	0	0	0	0	0	0	0	0	0
Calca_Calcr	Calca	Calcr	0	0	0	0	0	0	0	0	0	0	0	0	0	0	0
Izumo1_Izumo1r	Izumo1	Izumo1r	0	0	0	0	0	0	0	0	0	0	0	0	0	0	0
Fadd_Tradd	Fadd	Tradd	0	0	0	0	0	0	0	0	0	0	0	0	0	0	0
Fgf13_Scn5a	Fgf13	Scn5a	0	0	0	0	0	0	0	0	0	0	0	0	0	0	0
Bgn_Tlr4	Bgn	Tlr4	0	0	0	0	0	0	0	0	0	0	0	0	0	0	0
Vegfc_Ccbe1	Vegfc	Ccbe1	0	0	0	0	0	0	0	0	0	0	0	0	0	0	0
Il15_Il15ra	Il15	Il15ra	0	0	0	0	0	0	0	0	0	0	0	0	0	0	0
Ccl17_Ccr8	Ccl17	Ccr8	0	0	0	0	0	0	0	0	0	0	0	0	0	0	0
Ccl17_Ccr4	Ccl17	Ccr4	0	0	0	0	0	0	0	0	0	0	0	0	0	0	0
Ccl17_Ackr1	Ccl17	Ackr1	0	0	0	0	0	0	0	0	0	0	0	0	0	0	0
Ccl17_Ackr2	Ccl17	Ackr2	0	0	0	0	0	0	0	0	0	0	0	0	0	0	0
Insl3_Rxfp2	Insl3	Rxfp2	0	0	0	0	0	0	0	0	0	0	0	0	0	0	0
Insl3_Rxfp1	Insl3	Rxfp1	0	0	0	0	0	0	0	0	0	0	0	0	0	0	0
Tdgf1_Acvr2b	Tdgf1	Acvr2b	0	0	0	0	0	0	0	0	0	0	0	0	0	0	0
Tdgf1_Acvr2a	Tdgf1	Acvr2a	0	0	0	0	0	0	0	0	0	0	0	0	0	0	0
Ucn_Crhr1	Ucn	Crhr1	0	0	0	0	0	0	0	0	0	0	0	0	0	0	0
Ntng2_Lrrc4c	Ntng2	Lrrc4c	0	0	0	0	0	0	0	0	0	0	0	0	0	0	0
Ntng2_Lrrc4	Ntng2	Lrrc4	0	0	0	0	0	0	0	0	0	0	0	0	0	0	0
Avp_Oxtr	Avp	Oxtr	0	0	0	0	0	0	0	0	0	0	0	0	0	0	0
Apob_Tlr4	Apob	Tlr4	0	0	0	0	0	0	0	0	0	0	0	0	0	0	0
Wnt4_Musk	Wnt4	Musk	0	0	0	0	0	0	0	0	0	0	0	0	0	0	0
Wnt4_Fzd2	Wnt4	Fzd2	0	0	0	0	0	0	0	0	0	0	0	0	0	0	0
Wnt4_Fzd10	Wnt4	Fzd10	0	0	0	0	0	0	0	0	0	0	0	0	0	0	0
Wnt4_Fzd8	Wnt4	Fzd8	0	0	0	0	0	0	0	0	0	0	0	0	0	0	0
Wnt4_Fzd5	Wnt4	Fzd5	0	0	0	0	0	0	0	0	0	0	0	0	0	0	0
Galp_Galr1	Galp	Galr1	0	0	0	0	0	0	0	0	0	0	0	0	0	0	0
Galp_Galr2	Galp	Galr2	0	0	0	0	0	0	0	0	0	0	0	0	0	0	0
Fgf2_Ptprz1	Fgf2	Ptprz1	0	0	0	0	0	0	0	0	0	0	0	0	0	0	0
Bmp8a_Acvr2b	Bmp8a	Acvr2b	0	0	0	0	0	0	0	0	0	0	0	0	0	0	0
Bmp8a_Acvr2a	Bmp8a	Acvr2a	0	0	0	0	0	0	0	0	0	0	0	0	0	0	0
Gdf7_Acvr2a	Gdf7	Acvr2a	0	0	0	0	0	0	0	0	0	0	0	0	0	0	0
Nodal_Acvr2b	Nodal	Acvr2b	0	0	0	0	0	0	0	0	0	0	0	0	0	0	0
Nodal_Acvr2a	Nodal	Acvr2a	0	0	0	0	0	0	0	0	0	0	0	0	0	0	0
Tnfsf10_Tnfrsf11b	Tnfsf10	Tnfrsf11b	0	0	0	0	0	0	0	0	0	0	0	0	0	0	0
Inha_Acvr2a	Inha	Acvr2a	0	0	0	0	0	0	0	0	0	0	0	0	0	0	0
Pth2_Ramp1	Pth2	Ramp1	0	0	0	0	0	0	0	0	0	0	0	0	0	0	0
Spon1_Lrp8	Spon1	Lrp8	0	0	0	0	0	0	0	0	0	0	0	0	0	0	0
Lefty1_Acvr1	Lefty1	Acvr1	0	0	0	0	0	0	0	0	0	0	0	0	0	0	0
Lefty1_Acvr2b	Lefty1	Acvr2b	0	0	0	0	0	0	0	0	0	0	0	0	0	0	0
Lefty1_Acvr2a	Lefty1	Acvr2a	0	0	0	0	0	0	0	0	0	0	0	0	0	0	0
Sct_Sctr	Sct	Sctr	0	0	0	0	0	0	0	0	0	0	0	0	0	0	0
Gng10_Kcnj6	Gng10	Kcnj6	0	0	0	0	0	0	0	0	0	0	0	0	0	0	0
Wnt8b_Fzd10	Wnt8b	Fzd10	0	0	0	0	0	0	0	0	0	0	0	0	0	0	0
Amh_Acvr1	Amh	Acvr1	0	0	0	0	0	0	0	0	0	0	0	0	0	0	0
Il5_Il5ra	Il5	Il5ra	0	0	0	0	0	0	0	0	0	0	0	0	0	0	0
Iapp_Ramp3	Iapp	Ramp3	0	0	0	0	0	0	0	0	0	0	0	0	0	0	0
Iapp_Calcr	Iapp	Calcr	0	0	0	0	0	0	0	0	0	0	0	0	0	0	0
Lama1_Itga2	Lama1	Itga2	0	0	0	0	0	0	0	0	0	0	0	0	0	0	0
Pmch_Mchr1	Pmch	Mchr1	0	0	0	0	0	0	0	0	0	0	0	0	0	0	0
Crp_Tlr4	Crp	Tlr4	0	0	0	0	0	0	0	0	0	0	0	0	0	0	0
Thbs1_Itga2	Thbs1	Itga2	0	0	0	0	0	0	0	0	0	0	0	0	0	0	0
Inhbb_Acvr2b	Inhbb	Acvr2b	0	0	0	0	0	0	0	0	0	0	0	0	0	0	0
Inhbb_Acvr2a	Inhbb	Acvr2a	0	0	0	0	0	0	0	0	0	0	0	0	0	0	0
Clcf1_Cntfr	Clcf1	Cntfr	0	0	0	0	0	0	0	0	0	0	0	0	0	0	0
Il17f_Il17rc	Il17f	Il17rc	0	0	0	0	0	0	0	0	0	0	0	0	0	0	0
Chad_Itga2	Chad	Itga2	0	0	0	0	0	0	0	0	0	0	0	0	0	0	0
Inhba_Acvr2b	Inhba	Acvr2b	0	0	0	0	0	0	0	0	0	0	0	0	0	0	0
Inhba_Acvr2a	Inhba	Acvr2a	0	0	0	0	0	0	0	0	0	0	0	0	0	0	0
Gdf5_Acvr1	Gdf5	Acvr1	0	0	0	0	0	0	0	0	0	0	0	0	0	0	0
Gdf5_Acvr2b	Gdf5	Acvr2b	0	0	0	0	0	0	0	0	0	0	0	0	0	0	0
Gdf5_Acvr2a	Gdf5	Acvr2a	0	0	0	0	0	0	0	0	0	0	0	0	0	0	0
Calm2_Grm7	Calm2	Grm7	0	0	0	0	0	0	0	0	0	0	0	0	0	0	0
Calm2_Scn10a	Calm2	Scn10a	0	0	0	0	0	0	0	0	0	0	0	0	0	0	0
Calm2_Trpc5	Calm2	Trpc5	0	0	0	0	0	0	0	0	0	0	0	0	0	0	0
Calm2_Kcnq3	Calm2	Kcnq3	0	0	0	0	0	0	0	0	0	0	0	0	0	0	0
Ucn3_Crhr1	Ucn3	Crhr1	0	0	0	0	0	0	0	0	0	0	0	0	0	0	0
Efnb1_Ephb2	Efnb1	Ephb2	0	0	0	0	0	0	0	0	0	0	0	0	0	0	0
Efnb1_Epha6	Efnb1	Epha6	0	0	0	0	0	0	0	0	0	0	0	0	0	0	0
Efnb1_Ephb6	Efnb1	Ephb6	0	0	0	0	0	0	0	0	0	0	0	0	0	0	0
Efnb1_Epha5	Efnb1	Epha5	0	0	0	0	0	0	0	0	0	0	0	0	0	0	0
Rln3_Rxfp2	Rln3	Rxfp2	0	0	0	0	0	0	0	0	0	0	0	0	0	0	0
Rln3_Rxfp4	Rln3	Rxfp4	0	0	0	0	0	0	0	0	0	0	0	0	0	0	0
Rln3_Rxfp1	Rln3	Rxfp1	0	0	0	0	0	0	0	0	0	0	0	0	0	0	0
Rln3_Rxfp3	Rln3	Rxfp3	0	0	0	0	0	0	0	0	0	0	0	0	0	0	0
Col9a1_Mag	Col9a1	Mag	0	0	0	0	0	0	0	0	0	0	0	0	0	0	0
Nlgn2_Nrxn1	Nlgn2	Nrxn1	0	0	0	0	0	0	0	0	0	0	0	0	0	0	0
Nlgn2_Nrxn3	Nlgn2	Nrxn3	0	0	0	0	0	0	0	0	0	0	0	0	0	0	0
Nlgn2_Nrxn2	Nlgn2	Nrxn2	0	0	0	0	0	0	0	0	0	0	0	0	0	0	0
Il1f9_Il1rl2	Il1f9	Il1rl2	0	0	0	0	0	0	0	0	0	0	0	0	0	0	0
Inhbe_Acvr2b	Inhbe	Acvr2b	0	0	0	0	0	0	0	0	0	0	0	0	0	0	0
Inhbe_Acvr2a	Inhbe	Acvr2a	0	0	0	0	0	0	0	0	0	0	0	0	0	0	0
Pnoc_Oprl1	Pnoc	Oprl1	0	0	0	0	0	0	0	0	0	0	0	0	0	0	0
Fn1_Flrt2	Fn1	Flrt2	0	0	0	0	0	0	0	0	0	0	0	0	0	0	0
Qrfp_Qrfpr	Qrfp	Qrfpr	0	0	0	0	0	0	0	0	0	0	0	0	0	0	0
Pcsk9_Lrp8	Pcsk9	Lrp8	0	0	0	0	0	0	0	0	0	0	0	0	0	0	0
Il17c_Il17re	Il17c	Il17re	0	0	0	0	0	0	0	0	0	0	0	0	0	0	0
Dscam_Dcc	Dscam	Dcc	0	0	0	0	0	0	0	0	0	0	0	0	0	0	0
Gnai2_Adra2b	Gnai2	Adra2b	0	0	0	0	0	0	0	0	0	0	0	0	0	0	0
Gnai2_Drd2	Gnai2	Drd2	0	0	0	0	0	0	0	0	0	0	0	0	0	0	0
Gnai2_C5ar1	Gnai2	C5ar1	0	0	0	0	0	0	0	0	0	0	0	0	0	0	0
Hcrt_Hcrtr2	Hcrt	Hcrtr2	0	0	0	0	0	0	0	0	0	0	0	0	0	0	0
Hcrt_Hcrtr1	Hcrt	Hcrtr1	0	0	0	0	0	0	0	0	0	0	0	0	0	0	0
Bdnf_Ntrk2	Bdnf	Ntrk2	0	0	0	0	0	0	0	0	0	0	0	0	0	0	0
Nxph3_Nrxn2	Nxph3	Nrxn2	0	0	0	0	0	0	0	0	0	0	0	0	0	0	0
Nxph3_Nrxn1	Nxph3	Nrxn1	0	0	0	0	0	0	0	0	0	0	0	0	0	0	0
Nxph3_Nrxn3	Nxph3	Nrxn3	0	0	0	0	0	0	0	0	0	0	0	0	0	0	0
Ucn2_Crhr1	Ucn2	Crhr1	0	0	0	0	0	0	0	0	0	0	0	0	0	0	0
Crh_Crhr1	Crh	Crhr1	0	0	0	0	0	0	0	0	0	0	0	0	0	0	0
Gdf6_Acvr2a	Gdf6	Acvr2a	0	0	0	0	0	0	0	0	0	0	0	0	0	0	0
Wnt5a_Fzd2	Wnt5a	Fzd2	0	0	0	0	0	0	0	0	0	0	0	0	0	0	0
Wnt5a_Fzd3	Wnt5a	Fzd3	0	0	0	0	0	0	0	0	0	0	0	0	0	0	0
Wnt5a_Fzd5	Wnt5a	Fzd5	0	0	0	0	0	0	0	0	0	0	0	0	0	0	0
Adam12_Epha1	Adam12	Epha1	0	0	0	0	0	0	0	0	0	0	0	0	0	0	0
Nlgn3_Nrxn1	Nlgn3	Nrxn1	0	0	0	0	0	0	0	0	0	0	0	0	0	0	0
Nlgn3_Nrxn3	Nlgn3	Nrxn3	0	0	0	0	0	0	0	0	0	0	0	0	0	0	0
Nlgn3_Nrxn2	Nlgn3	Nrxn2	0	0	0	0	0	0	0	0	0	0	0	0	0	0	0
Agt_Agtr1b	Agt	Agtr1b	0	0	0	0	0	0	0	0	0	0	0	0	0	0	0
Agt_Agtr2	Agt	Agtr2	0	0	0	0	0	0	0	0	0	0	0	0	0	0	0
Agt_Mas1	Agt	Mas1	0	0	0	0	0	0	0	0	0	0	0	0	0	0	0
Slit3_Robo3	Slit3	Robo3	0	0	0	0	0	0	0	0	0	0	0	0	0	0	0
Slit3_Robo2	Slit3	Robo2	0	0	0	0	0	0	0	0	0	0	0	0	0	0	0
Adcyap1_Adrb3	Adcyap1	Adrb3	0	0	0	0	0	0	0	0	0	0	0	0	0	0	0
Rspo2_Znrf3	Rspo2	Znrf3	0	0	0	0	0	0	0	0	0	0	0	0	0	0	0
Dmp1_Phex	Dmp1	Phex	0	0	0	0	0	0	0	0	0	0	0	0	0	0	0
Cthrc1_Fzd3	Cthrc1	Fzd3	0	0	0	0	0	0	0	0	0	0	0	0	0	0	0
Alkal2_Alk	Alkal2	Alk	0	0	0	0	0	0	0	0	0	0	0	0	0	0	0
Ntng1_Lrrc4c	Ntng1	Lrrc4c	0	0	0	0	0	0	0	0	0	0	0	0	0	0	0
Cxcl12_Oprm1	Cxcl12	Oprm1	0	0	0	0	0	0	0	0	0	0	0	0	0	0	0
Nrg1_Erbb4	Nrg1	Erbb4	0	0	0	0	0	0	0	0	0	0	0	0	0	0	0
Bmp4_Musk	Bmp4	Musk	0	0	0	0	0	0	0	0	0	0	0	0	0	0	0
Nlgn1_Nrxn1	Nlgn1	Nrxn1	0	0	0	0	0	0	0	0	0	0	0	0	0	0	0
Nlgn1_Nrxn3	Nlgn1	Nrxn3	0	0	0	0	0	0	0	0	0	0	0	0	0	0	0
Nlgn1_Nrxn2	Nlgn1	Nrxn2	0	0	0	0	0	0	0	0	0	0	0	0	0	0	0
Efna5_Ephb2	Efna5	Ephb2	0	0	0	0	0	0	0	0	0	0	0	0	0	0	0
Gnb5_Kcnj6	Gnb5	Kcnj6	0	0	0	0	0	0	0	0	0	0	0	0	0	0	0
Gng8_Kcnj6	Gng8	Kcnj6	0	0	0	0	0	0	0	0	0	0	0	0	0	0	0
Pth_Ramp1	Pth	Ramp1	0	0	0	0	0	0	0	0	0	0	0	0	0	0	0
Gnas_Ptgdr	Gnas	Ptgdr	0	0	0	0	0	0	0	0	0	0	0	0	0	0	0
Gnas_Htr6	Gnas	Htr6	0	0	0	0	0	0	0	0	0	0	0	0	0	0	0
Lefty2_Acvr2b	Lefty2	Acvr2b	0	0	0	0	0	0	0	0	0	0	0	0	0	0	0
Tnfsf18_Tnfrsf18	Tnfsf18	Tnfrsf18	0	0	0	0	0	0	0	0	0	0	0	0	0	0	0
Col3a1_Mag	Col3a1	Mag	0	0	0	0	0	0	0	0	0	0	0	0	0	0	0
Gng5_Kcnj6	Gng5	Kcnj6	0	0	0	0	0	0	0	0	0	0	0	0	0	0	0
Gng3_Kcnj6	Gng3	Kcnj6	0	0	0	0	0	0	0	0	0	0	0	0	0	0	0
Il22_Il22ra1	Il22	Il22ra1	0	0	0	0	0	0	0	0	0	0	0	0	0	0	0
Gng7_Kcnj6	Gng7	Kcnj6	0	0	0	0	0	0	0	0	0	0	0	0	0	0	0
Psen1_Ephb2	Psen1	Ephb2	0	0	0	0	0	0	0	0	0	0	0	0	0	0	0
Psen1_Erbb4	Psen1	Erbb4	0	0	0	0	0	0	0	0	0	0	0	0	0	0	0
Pla2g5_Pla2r1	Pla2g5	Pla2r1	0	0	0	0	0	0	0	0	0	0	0	0	0	0	0
Rtn4_Rtn4rl2	Rtn4	Rtn4rl2	0	0	0	0	0	0	0	0	0	0	0	0	0	0	0
Nxph2_Nrxn1	Nxph2	Nrxn1	0	0	0	0	0	0	0	0	0	0	0	0	0	0	0
Ntn1_Robo3	Ntn1	Robo3	0	0	0	0	0	0	0	0	0	0	0	0	0	0	0
Ntn1_Dcc	Ntn1	Dcc	0	0	0	0	0	0	0	0	0	0	0	0	0	0	0
Ntn1_Unc5d	Ntn1	Unc5d	0	0	0	0	0	0	0	0	0	0	0	0	0	0	0
Wnt7b_Fzd10	Wnt7b	Fzd10	0	0	0	0	0	0	0	0	0	0	0	0	0	0	0
Wnt7b_Fzd3	Wnt7b	Fzd3	0	0	0	0	0	0	0	0	0	0	0	0	0	0	0
Calm1_Kcnn4	Calm1	Kcnn4	0	0	0	0	0	0	0	0	0	0	0	0	0	0	0
Calm1_Grm4	Calm1	Grm4	0	0	0	0	0	0	0	0	0	0	0	0	0	0	0
Eda_Eda2r	Eda	Eda2r	0	0	0	0	0	0	0	0	0	0	0	0	0	0	0
Nrg2_Erbb4	Nrg2	Erbb4	0	0	0	0	0	0	0	0	0	0	0	0	0	0	0
Btc_Erbb4	Btc	Erbb4	0	0	0	0	0	0	0	0	0	0	0	0	0	0	0
Afdn_Nrxn3	Afdn	Nrxn3	0	0	0	0	0	0	0	0	0	0	0	0	0	0	0
Nxph1_Nrxn1	Nxph1	Nrxn1	0	0	0	0	0	0	0	0	0	0	0	0	0	0	0
Nxph1_Nrxn3	Nxph1	Nrxn3	0	0	0	0	0	0	0	0	0	0	0	0	0	0	0
Sytl3_Nrxn1	Sytl3	Nrxn1	0	0	0	0	0	0	0	0	0	0	0	0	0	0	0
Col9a3_Mag	Col9a3	Mag	0	0	0	0	0	0	0	0	0	0	0	0	0	0	0
Cntn2_Cntn1	Cntn2	Cntn1	0	0	0	0	0	0	0	0	0	0	0	0	0	0	0
L1cam_Cntn1	L1cam	Cntn1	0	0	0	0	0	0	0	0	0	0	0	0	0	0	0
Rtn4_Ngfr	Rtn4	Ngfr	0	0	0	0	0	0	0	0	0	0	0	0	0	0	0
Ngf_Ngfr	Ngf	Ngfr	0	0	0	0	0	0	0	0	0	0	0	0	0	0	0
Nts_Ngfr	Nts	Ngfr	0	0	0	0	0	0	0	0	0	0	0	0	0	0	0
Ntf3_Ngfr	Ntf3	Ngfr	0	0	0	0	0	0	0	0	0	0	0	0	0	0	0
Bdnf_Ngfr	Bdnf	Ngfr	0	0	0	0	0	0	0	0	0	0	0	0	0	0	0
Omg_Ngfr	Omg	Ngfr	0	0	0	0	0	0	0	0	0	0	0	0	0	0	0
Ntf5_Ngfr	Ntf5	Ngfr	0	0	0	0	0	0	0	0	0	0	0	0	0	0	0
App_Ngfr	App	Ngfr	0	0	0	0	0	0	0	0	0	0	0	0	0	0	0
Il2_Ngfr	Il2	Ngfr	0	0	0	0	0	0	0	0	0	0	0	0	0	0	0
Il23a_Il12rb1	Il23a	Il12rb1	0	0	0	0	0	0	0	0	0	0	0	0	0	0	0
Il12a_Il12rb1	Il12a	Il12rb1	0	0	0	0	0	0	0	0	0	0	0	0	0	0	0
Sema5a_Plxnb3	Sema5a	Plxnb3	0	0	0	0	0	0	0	0	0	0	0	0	0	0	0
Hras_Grin2d	Hras	Grin2d	0	0	0	0	0	0	0	0	0	0	0	0	0	0	0
Eda_Edar	Eda	Edar	0	0	0	0	0	0	0	0	0	0	0	0	0	0	0
Ucn3_Crhr2	Ucn3	Crhr2	0	0	0	0	0	0	0	0	0	0	0	0	0	0	0
Crh_Crhr2	Crh	Crhr2	0	0	0	0	0	0	0	0	0	0	0	0	0	0	0
Ucn2_Crhr2	Ucn2	Crhr2	0	0	0	0	0	0	0	0	0	0	0	0	0	0	0
Ucn_Crhr2	Ucn	Crhr2	0	0	0	0	0	0	0	0	0	0	0	0	0	0	0
Sema3f_Plxna3	Sema3f	Plxna3	0	0	0	0	0	0	0	0	0	0	0	0	0	0	0
Pthlh_Pth1r	Pthlh	Pth1r	0	0	0	0	0	0	0	0	0	0	0	0	0	0	0
Pth_Pth1r	Pth	Pth1r	0	0	0	0	0	0	0	0	0	0	0	0	0	0	0
Gnas_Pth1r	Gnas	Pth1r	0	0	0	0	0	0	0	0	0	0	0	0	0	0	0
Calm1_Cnga2	Calm1	Cnga2	0	0	0	0	0	0	0	0	0	0	0	0	0	0	0
Epo_Epor	Epo	Epor	0	0	0	0	0	0	0	0	0	0	0	0	0	0	0
Kitl_Epor	Kitl	Epor	0	0	0	0	0	0	0	0	0	0	0	0	0	0	0
Afdn_Nectin4	Afdn	Nectin4	0	0	0	0	0	0	0	0	0	0	0	0	0	0	0
Clcf1_Crlf1	Clcf1	Crlf1	0	0	0	0	0	0	0	0	0	0	0	0	0	0	0
Calm1_Kcnq1	Calm1	Kcnq1	0	0	0	0	0	0	0	0	0	0	0	0	0	0	0
Calml3_Kcnq1	Calml3	Kcnq1	0	0	0	0	0	0	0	0	0	0	0	0	0	0	0
Vip_Vipr2	Vip	Vipr2	0	0	0	0	0	0	0	0	0	0	0	0	0	0	0
Sct_Vipr2	Sct	Vipr2	0	0	0	0	0	0	0	0	0	0	0	0	0	0	0
Adcyap1_Vipr2	Adcyap1	Vipr2	0	0	0	0	0	0	0	0	0	0	0	0	0	0	0
Fgf8_Fgfrl1	Fgf8	Fgfrl1	0	0	0	0	0	0	0	0	0	0	0	0	0	0	0
Fgf2_Fgfrl1	Fgf2	Fgfrl1	0	0	0	0	0	0	0	0	0	0	0	0	0	0	0
Il25_Il17rb	Il25	Il17rb	0	0	0	0	0	0	0	0	0	0	0	0	0	0	0
Il17b_Il17rb	Il17b	Il17rb	0	0	0	0	0	0	0	0	0	0	0	0	0	0	0
Ntn1_Adora2b	Ntn1	Adora2b	0	0	0	0	0	0	0	0	0	0	0	0	0	0	0
Nmb_Nmbr	Nmb	Nmbr	0	0	0	0	0	0	0	0	0	0	0	0	0	0	0
Grp_Nmbr	Grp	Nmbr	0	0	0	0	0	0	0	0	0	0	0	0	0	0	0
Ptpn11_Ros1	Ptpn11	Ros1	0	0	0	0	0	0	0	0	0	0	0	0	0	0	0
Il19_Il20ra	Il19	Il20ra	0	0	0	0	0	0	0	0	0	0	0	0	0	0	0
Il24_Il20ra	Il24	Il20ra	0	0	0	0	0	0	0	0	0	0	0	0	0	0	0
Il20_Il20ra	Il20	Il20ra	0	0	0	0	0	0	0	0	0	0	0	0	0	0	0
Tac1_Tacr2	Tac1	Tacr2	0	0	0	0	0	0	0	0	0	0	0	0	0	0	0
Tac2_Tacr2	Tac2	Tacr2	0	0	0	0	0	0	0	0	0	0	0	0	0	0	0
Npvf_Npffr1	Npvf	Npffr1	0	0	0	0	0	0	0	0	0	0	0	0	0	0	0
Npff_Npffr1	Npff	Npffr1	0	0	0	0	0	0	0	0	0	0	0	0	0	0	0
Cxcl12_Avpr1a	Cxcl12	Avpr1a	0	0	0	0	0	0	0	0	0	0	0	0	0	0	0
Avp_Avpr1a	Avp	Avpr1a	0	0	0	0	0	0	0	0	0	0	0	0	0	0	0
Rspo1_Lgr5	Rspo1	Lgr5	0	0	0	0	0	0	0	0	0	0	0	0	0	0	0
Rspo2_Lgr5	Rspo2	Lgr5	0	0	0	0	0	0	0	0	0	0	0	0	0	0	0
Rspo3_Lgr5	Rspo3	Lgr5	0	0	0	0	0	0	0	0	0	0	0	0	0	0	0
Rspo4_Lgr5	Rspo4	Lgr5	0	0	0	0	0	0	0	0	0	0	0	0	0	0	0
Has2_Hmmr	Has2	Hmmr	0	0	0	0	0	0	0	0	0	0	0	0	0	0	0
Hmgb1_Havcr2	Hmgb1	Havcr2	0	0	0	0	0	0	0	0	0	0	0	0	0	0	0
Lypd3_Agr2	Lypd3	Agr2	0	0	0	0	0	0	0	0	0	0	0	0	0	0	0
Sema6d_Nrcam	Sema6d	Nrcam	0	0	0	0	0	0	0	0	0	0	0	0	0	0	0
Calm1_Scn4a	Calm1	Scn4a	0	0	0	0	0	0	0	0	0	0	0	0	0	0	0
Calm2_Scn4a	Calm2	Scn4a	0	0	0	0	0	0	0	0	0	0	0	0	0	0	0
Gdf5_Ror2	Gdf5	Ror2	0	0	0	0	0	0	0	0	0	0	0	0	0	0	0
Wnt5a_Ror2	Wnt5a	Ror2	0	0	0	0	0	0	0	0	0	0	0	0	0	0	0
F2_F2rl2	F2	F2rl2	0	0	0	0	0	0	0	0	0	0	0	0	0	0	0
F7_F2rl1	F7	F2rl1	0	0	0	0	0	0	0	0	0	0	0	0	0	0	0
F2_F2rl1	F2	F2rl1	0	0	0	0	0	0	0	0	0	0	0	0	0	0	0
Tnfsf10_Tnfrsf10b	Tnfsf10	Tnfrsf10b	0	0	0	0	0	0	0	0	0	0	0	0	0	0	0
Fadd_Tnfrsf10b	Fadd	Tnfrsf10b	0	0	0	0	0	0	0	0	0	0	0	0	0	0	0
Nrtn_Gfra2	Nrtn	Gfra2	0	0	0	0	0	0	0	0	0	0	0	0	0	0	0
Gdnf_Gfra2	Gdnf	Gfra2	0	0	0	0	0	0	0	0	0	0	0	0	0	0	0
Artn_Gfra2	Artn	Gfra2	0	0	0	0	0	0	0	0	0	0	0	0	0	0	0
Cthrc1_Fzd6	Cthrc1	Fzd6	0	0	0	0	0	0	0	0	0	0	0	0	0	0	0
Wnt4_Fzd6	Wnt4	Fzd6	0	0	0	0	0	0	0	0	0	0	0	0	0	0	0
Wnt5a_Fzd6	Wnt5a	Fzd6	0	0	0	0	0	0	0	0	0	0	0	0	0	0	0
Wnt10b_Fzd6	Wnt10b	Fzd6	0	0	0	0	0	0	0	0	0	0	0	0	0	0	0
Wnt1_Fzd6	Wnt1	Fzd6	0	0	0	0	0	0	0	0	0	0	0	0	0	0	0
Nptx2_Nptxr	Nptx2	Nptxr	0	0	0	0	0	0	0	0	0	0	0	0	0	0	0
Nptx1_Nptxr	Nptx1	Nptxr	0	0	0	0	0	0	0	0	0	0	0	0	0	0	0
Slit3_Robo1	Slit3	Robo1	0	0	0	0	0	0	0	0	0	0	0	0	0	0	0
Slit2_Robo1	Slit2	Robo1	0	0	0	0	0	0	0	0	0	0	0	0	0	0	0
Slit1_Robo1	Slit1	Robo1	0	0	0	0	0	0	0	0	0	0	0	0	0	0	0
Amh_Amhr2	Amh	Amhr2	0	0	0	0	0	0	0	0	0	0	0	0	0	0	0
Wnt7b_Celsr3	Wnt7b	Celsr3	0	0	0	0	0	0	0	0	0	0	0	0	0	0	0
Wnt7a_Celsr3	Wnt7a	Celsr3	0	0	0	0	0	0	0	0	0	0	0	0	0	0	0
Tnfsf12_Tnfrsf12a	Tnfsf12	Tnfrsf12a	0	0	0	0	0	0	0	0	0	0	0	0	0	0	0
Lhb_Lhcgr	Lhb	Lhcgr	0	0	0	0	0	0	0	0	0	0	0	0	0	0	0
Gnai2_Lhcgr	Gnai2	Lhcgr	0	0	0	0	0	0	0	0	0	0	0	0	0	0	0
Gnas_Lhcgr	Gnas	Lhcgr	0	0	0	0	0	0	0	0	0	0	0	0	0	0	0
Nrtn_Gfra3	Nrtn	Gfra3	0	0	0	0	0	0	0	0	0	0	0	0	0	0	0
Artn_Gfra3	Artn	Gfra3	0	0	0	0	0	0	0	0	0	0	0	0	0	0	0
Calm1_Fas	Calm1	Fas	0	0	0	0	0	0	0	0	0	0	0	0	0	0	0
Fadd_Fas	Fadd	Fas	0	0	0	0	0	0	0	0	0	0	0	0	0	0	0
Thbs1_Itgb8	Thbs1	Itgb8	0	0	0	0	0	0	0	0	0	0	0	0	0	0	0
Calm1_Mip	Calm1	Mip	0	0	0	0	0	0	0	0	0	0	0	0	0	0	0
S100a8_Ly96	S100a8	Ly96	0	0	0	0	0	0	0	0	0	0	0	0	0	0	0
Hmgb1_Ly96	Hmgb1	Ly96	0	0	0	0	0	0	0	0	0	0	0	0	0	0	0
Pf4_Ccr1	Pf4	Ccr1	0	0	0	0	0	0	0	0	0	0	0	0	0	0	0
Ntn1_Unc5a	Ntn1	Unc5a	0	0	0	0	0	0	0	0	0	0	0	0	0	0	0
Pdyn_Oprk1	Pdyn	Oprk1	0	0	0	0	0	0	0	0	0	0	0	0	0	0	0
Pth_Pth2r	Pth	Pth2r	0	0	0	0	0	0	0	0	0	0	0	0	0	0	0
Pth2_Pth2r	Pth2	Pth2r	0	0	0	0	0	0	0	0	0	0	0	0	0	0	0
Il1a_Il1r2	Il1a	Il1r2	0	0	0	0	0	0	0	0	0	0	0	0	0	0	0
Nms_Nmur1	Nms	Nmur1	0	0	0	0	0	0	0	0	0	0	0	0	0	0	0
Nmu_Nmur1	Nmu	Nmur1	0	0	0	0	0	0	0	0	0	0	0	0	0	0	0
Efna5_Epha4	Efna5	Epha4	0	0	0	0	0	0	0	0	0	0	0	0	0	0	0
Efna1_Epha4	Efna1	Epha4	0	0	0	0	0	0	0	0	0	0	0	0	0	0	0
Efnb1_Epha4	Efnb1	Epha4	0	0	0	0	0	0	0	0	0	0	0	0	0	0	0
Efna3_Epha4	Efna3	Epha4	0	0	0	0	0	0	0	0	0	0	0	0	0	0	0
Efna4_Epha4	Efna4	Epha4	0	0	0	0	0	0	0	0	0	0	0	0	0	0	0
Pdcd1lg2_Pdcd1	Pdcd1lg2	Pdcd1	0	0	0	0	0	0	0	0	0	0	0	0	0	0	0
Avp_Avpr1b	Avp	Avpr1b	0	0	0	0	0	0	0	0	0	0	0	0	0	0	0
Bsg_Sele	Bsg	Sele	0	0	0	0	0	0	0	0	0	0	0	0	0	0	0
Il15_Il2ra	Il15	Il2ra	0	0	0	0	0	0	0	0	0	0	0	0	0	0	0
Il2_Il2ra	Il2	Il2ra	0	0	0	0	0	0	0	0	0	0	0	0	0	0	0
Tdgf1_Acvr1c	Tdgf1	Acvr1c	0	0	0	0	0	0	0	0	0	0	0	0	0	0	0
Inhba_Acvr1c	Inhba	Acvr1c	0	0	0	0	0	0	0	0	0	0	0	0	0	0	0
Nodal_Acvr1c	Nodal	Acvr1c	0	0	0	0	0	0	0	0	0	0	0	0	0	0	0
Inhbb_Acvr1c	Inhbb	Acvr1c	0	0	0	0	0	0	0	0	0	0	0	0	0	0	0
Gdf3_Acvr1c	Gdf3	Acvr1c	0	0	0	0	0	0	0	0	0	0	0	0	0	0	0
Il1f8_Il1f5	Il1f8	Il1f5	0	0	0	0	0	0	0	0	0	0	0	0	0	0	0
Gas6_Tyro3	Gas6	Tyro3	0	0	0	0	0	0	0	0	0	0	0	0	0	0	0
Npy_Npy2r	Npy	Npy2r	0	0	0	0	0	0	0	0	0	0	0	0	0	0	0
Bdnf_Insrr	Bdnf	Insrr	0	0	0	0	0	0	0	0	0	0	0	0	0	0	0
Ntf3_Ntrk1	Ntf3	Ntrk1	0	0	0	0	0	0	0	0	0	0	0	0	0	0	0
Bdnf_Ntrk1	Bdnf	Ntrk1	0	0	0	0	0	0	0	0	0	0	0	0	0	0	0
Ntf5_Ntrk1	Ntf5	Ntrk1	0	0	0	0	0	0	0	0	0	0	0	0	0	0	0
Ngf_Ntrk1	Ngf	Ntrk1	0	0	0	0	0	0	0	0	0	0	0	0	0	0	0
Tfpi_F3	Tfpi	F3	0	0	0	0	0	0	0	0	0	0	0	0	0	0	0
F7_F3	F7	F3	0	0	0	0	0	0	0	0	0	0	0	0	0	0	0
Tac1_Tacr3	Tac1	Tacr3	0	0	0	0	0	0	0	0	0	0	0	0	0	0	0
Tac2_Tacr3	Tac2	Tacr3	0	0	0	0	0	0	0	0	0	0	0	0	0	0	0
Gdf10_Bmpr1b	Gdf10	Bmpr1b	0	0	0	0	0	0	0	0	0	0	0	0	0	0	0
Bmp6_Bmpr1b	Bmp6	Bmpr1b	0	0	0	0	0	0	0	0	0	0	0	0	0	0	0
Gdf7_Bmpr1b	Gdf7	Bmpr1b	0	0	0	0	0	0	0	0	0	0	0	0	0	0	0
Bmp4_Bmpr1b	Bmp4	Bmpr1b	0	0	0	0	0	0	0	0	0	0	0	0	0	0	0
Gdf5_Bmpr1b	Gdf5	Bmpr1b	0	0	0	0	0	0	0	0	0	0	0	0	0	0	0
Gdf6_Bmpr1b	Gdf6	Bmpr1b	0	0	0	0	0	0	0	0	0	0	0	0	0	0	0
Bmp10_Bmpr1b	Bmp10	Bmpr1b	0	0	0	0	0	0	0	0	0	0	0	0	0	0	0
Efna5_Epha7	Efna5	Epha7	0	0	0	0	0	0	0	0	0	0	0	0	0	0	0
Efnb1_Epha7	Efnb1	Epha7	0	0	0	0	0	0	0	0	0	0	0	0	0	0	0
Efna5_Epha8	Efna5	Epha8	0	0	0	0	0	0	0	0	0	0	0	0	0	0	0
Ihh_Ptch2	Ihh	Ptch2	0	0	0	0	0	0	0	0	0	0	0	0	0	0	0
Tnfsf9_Tnfrsf9	Tnfsf9	Tnfrsf9	0	0	0	0	0	0	0	0	0	0	0	0	0	0	0
Fgf21_Klb	Fgf21	Klb	0	0	0	0	0	0	0	0	0	0	0	0	0	0	0
Fgf15_Klb	Fgf15	Klb	0	0	0	0	0	0	0	0	0	0	0	0	0	0	0
Gnrh1_Gnrhr	Gnrh1	Gnrhr	0	0	0	0	0	0	0	0	0	0	0	0	0	0	0
S100a10_Trpv5	S100a10	Trpv5	0	0	0	0	0	0	0	0	0	0	0	0	0	0	0
S100a10_Trpv6	S100a10	Trpv6	0	0	0	0	0	0	0	0	0	0	0	0	0	0	0
Tac1_Tacr1	Tac1	Tacr1	0	0	0	0	0	0	0	0	0	0	0	0	0	0	0
Tac2_Tacr1	Tac2	Tacr1	0	0	0	0	0	0	0	0	0	0	0	0	0	0	0
Nrtn_Ret	Nrtn	Ret	0	0	0	0	0	0	0	0	0	0	0	0	0	0	0
Artn_Ret	Artn	Ret	0	0	0	0	0	0	0	0	0	0	0	0	0	0	0
Shank3_Ret	Shank3	Ret	0	0	0	0	0	0	0	0	0	0	0	0	0	0	0
Crp_Olr1	Crp	Olr1	0	0	0	0	0	0	0	0	0	0	0	0	0	0	0
Guca2b_Gucy2c	Guca2b	Gucy2c	0	0	0	0	0	0	0	0	0	0	0	0	0	0	0
Slurp1_Chrna7	Slurp1	Chrna7	0	0	0	0	0	0	0	0	0	0	0	0	0	0	0
Tnfsf9_Tmem126a	Tnfsf9	Tmem126a	0	0	0	0	0	0	0	0	0	0	0	0	0	0	0
Cck_Cckbr	Cck	Cckbr	0	0	0	0	0	0	0	0	0	0	0	0	0	0	0
Tac1_Grpr	Tac1	Grpr	0	0	0	0	0	0	0	0	0	0	0	0	0	0	0
Grp_Grpr	Grp	Grpr	0	0	0	0	0	0	0	0	0	0	0	0	0	0	0
Avp_Avpr2	Avp	Avpr2	0	0	0	0	0	0	0	0	0	0	0	0	0	0	0
C1qtnf5_Mfrp	C1qtnf5	Mfrp	0	0	0	0	0	0	0	0	0	0	0	0	0	0	0
Slpi_Plscr4	Slpi	Plscr4	0	0	0	0	0	0	0	0	0	0	0	0	0	0	0
Ptma_Vipr1	Ptma	Vipr1	0	0	0	0	0	0	0	0	0	0	0	0	0	0	0
Adcyap1_Vipr1	Adcyap1	Vipr1	0	0	0	0	0	0	0	0	0	0	0	0	0	0	0
Efnb1_Ephb1	Efnb1	Ephb1	0	0	0	0	0	0	0	0	0	0	0	0	0	0	0
Mst1_Mst1r	Mst1	Mst1r	0	0	0	0	0	0	0	0	0	0	0	0	0	0	0
Rspo2_Lgr6	Rspo2	Lgr6	0	0	0	0	0	0	0	0	0	0	0	0	0	0	0
Rspo3_Lgr6	Rspo3	Lgr6	0	0	0	0	0	0	0	0	0	0	0	0	0	0	0
Rspo4_Lgr6	Rspo4	Lgr6	0	0	0	0	0	0	0	0	0	0	0	0	0	0	0
Ntf3_Ntrk3	Ntf3	Ntrk3	0	0	0	0	0	0	0	0	0	0	0	0	0	0	0
Bdnf_Ntrk3	Bdnf	Ntrk3	0	0	0	0	0	0	0	0	0	0	0	0	0	0	0
Ngf_Ntrk3	Ngf	Ntrk3	0	0	0	0	0	0	0	0	0	0	0	0	0	0	0
Ccl1_Ccr8	Ccl1	Ccr8	0	0	0	0	0	0	0	0	0	0	0	0	0	0	0
Flt3l_Flt3	Flt3l	Flt3	0	0	0	0	0	0	0	0	0	0	0	0	0	0	0
Ccl26_Ccr3	Ccl26	Ccr3	0	0	0	0	0	0	0	0	0	0	0	0	0	0	0
Ccl28_Ccr3	Ccl28	Ccr3	0	0	0	0	0	0	0	0	0	0	0	0	0	0	0
Rspo3_Fzd8	Rspo3	Fzd8	0	0	0	0	0	0	0	0	0	0	0	0	0	0	0
Wnt5a_Fzd8	Wnt5a	Fzd8	0	0	0	0	0	0	0	0	0	0	0	0	0	0	0
Il22_Il22ra2	Il22	Il22ra2	0	0	0	0	0	0	0	0	0	0	0	0	0	0	0
Nms_Nmur2	Nms	Nmur2	0	0	0	0	0	0	0	0	0	0	0	0	0	0	0
Cxcl2_Ackr1	Cxcl2	Ackr1	0	0	0	0	0	0	0	0	0	0	0	0	0	0	0
Hmgb1_Tlr4	Hmgb1	Tlr4	0	0	0	0	0	0	0	0	0	0	0	0	0	0	0
Fga_Tlr4	Fga	Tlr4	0	0	0	0	0	0	0	0	0	0	0	0	0	0	0
Tnc_Tlr4	Tnc	Tlr4	0	0	0	0	0	0	0	0	0	0	0	0	0	0	0
S100a9_Tlr4	S100a9	Tlr4	0	0	0	0	0	0	0	0	0	0	0	0	0	0	0
S100a1_Tlr4	S100a1	Tlr4	0	0	0	0	0	0	0	0	0	0	0	0	0	0	0
S100a8_Tlr4	S100a8	Tlr4	0	0	0	0	0	0	0	0	0	0	0	0	0	0	0
Retn_Tlr4	Retn	Tlr4	0	0	0	0	0	0	0	0	0	0	0	0	0	0	0
Npb_Npbwr1	Npb	Npbwr1	0	0	0	0	0	0	0	0	0	0	0	0	0	0	0
Npw_Npbwr1	Npw	Npbwr1	0	0	0	0	0	0	0	0	0	0	0	0	0	0	0
Uts2b_Uts2r	Uts2b	Uts2r	0	0	0	0	0	0	0	0	0	0	0	0	0	0	0
Adcyap1_Ramp3	Adcyap1	Ramp3	0	0	0	0	0	0	0	0	0	0	0	0	0	0	0
Adm2_Ramp3	Adm2	Ramp3	0	0	0	0	0	0	0	0	0	0	0	0	0	0	0
Pon2_Htr2a	Pon2	Htr2a	0	0	0	0	0	0	0	0	0	0	0	0	0	0	0
Tnfsf12_Tnfrsf25	Tnfsf12	Tnfrsf25	0	0	0	0	0	0	0	0	0	0	0	0	0	0	0
Tnfsf15_Tnfrsf25	Tnfsf15	Tnfrsf25	0	0	0	0	0	0	0	0	0	0	0	0	0	0	0
Wnt5a_Ror1	Wnt5a	Ror1	0	0	0	0	0	0	0	0	0	0	0	0	0	0	0
Vwf_Stab2	Vwf	Stab2	0	0	0	0	0	0	0	0	0	0	0	0	0	0	0
Calm1_Trpc5	Calm1	Trpc5	0	0	0	0	0	0	0	0	0	0	0	0	0	0	0
Hsp90aa1_Cftr	Hsp90aa1	Cftr	0	0	0	0	0	0	0	0	0	0	0	0	0	0	0
Cxcl12_Oprd1	Cxcl12	Oprd1	0	0	0	0	0	0	0	0	0	0	0	0	0	0	0
Gnai2_Oprd1	Gnai2	Oprd1	0	0	0	0	0	0	0	0	0	0	0	0	0	0	0
Ccl27a_Ackr2	Ccl27a	Ackr2	0	0	0	0	0	0	0	0	0	0	0	0	0	0	0
Ccl21a_Ackr2	Ccl21a	Ackr2	0	0	0	0	0	0	0	0	0	0	0	0	0	0	0
Ccl28_Ackr2	Ccl28	Ackr2	0	0	0	0	0	0	0	0	0	0	0	0	0	0	0
Efna5_Epha10	Efna5	Epha10	0	0	0	0	0	0	0	0	0	0	0	0	0	0	0
Uts2b_Sstr5	Uts2b	Sstr5	0	0	0	0	0	0	0	0	0	0	0	0	0	0	0
Ccl20_Cxcr3	Ccl20	Cxcr3	0	0	0	0	0	0	0	0	0	0	0	0	0	0	0
Ccl19_Cxcr3	Ccl19	Cxcr3	0	0	0	0	0	0	0	0	0	0	0	0	0	0	0
Ccl21c_Cxcr3	Ccl21c	Cxcr3	0	0	0	0	0	0	0	0	0	0	0	0	0	0	0
Ccl21d_Cxcr3	Ccl21d	Cxcr3	0	0	0	0	0	0	0	0	0	0	0	0	0	0	0
Ccl21b_Cxcr3	Ccl21b	Cxcr3	0	0	0	0	0	0	0	0	0	0	0	0	0	0	0
Ccl21a_Cxcr3	Ccl21a	Cxcr3	0	0	0	0	0	0	0	0	0	0	0	0	0	0	0
Pdcd1lg2_Pdcd2	Pdcd1lg2	Pdcd2	0	0	0	0	0	0	0	0	0	0	0	0	0	0	0
Liph_Lpar1	Liph	Lpar1	0	0	0	0	0	0	0	0	0	0	0	0	0	0	0
Gnai2_Mtnr1b	Gnai2	Mtnr1b	0	0	0	0	0	0	0	0	0	0	0	0	0	0	0
Wnt5a_Fzd9	Wnt5a	Fzd9	0	0	0	0	0	0	0	0	0	0	0	0	0	0	0
Cd200_Cd200r1	Cd200	Cd200r1	0	0	0	0	0	0	0	0	0	0	0	0	0	0	0
Lama2_Itga2	Lama2	Itga2	0	0	0	0	0	0	0	0	0	0	0	0	0	0	0
Vwf_Itga2	Vwf	Itga2	0	0	0	0	0	0	0	0	0	0	0	0	0	0	0
Tnc_Itga2	Tnc	Itga2	0	0	0	0	0	0	0	0	0	0	0	0	0	0	0
Col4a3_Itga2	Col4a3	Itga2	0	0	0	0	0	0	0	0	0	0	0	0	0	0	0
Col8a1_Itga2	Col8a1	Itga2	0	0	0	0	0	0	0	0	0	0	0	0	0	0	0
Gnai2_Cnr1	Gnai2	Cnr1	0	0	0	0	0	0	0	0	0	0	0	0	0	0	0
Nps_Npsr1	Nps	Npsr1	0	0	0	0	0	0	0	0	0	0	0	0	0	0	0
Prok1_Prokr2	Prok1	Prokr2	0	0	0	0	0	0	0	0	0	0	0	0	0	0	0
Insl5_Rxfp4	Insl5	Rxfp4	0	0	0	0	0	0	0	0	0	0	0	0	0	0	0
Prok1_Prokr1	Prok1	Prokr1	0	0	0	0	0	0	0	0	0	0	0	0	0	0	0
Rtn4_Lingo1	Rtn4	Lingo1	0	0	0	0	0	0	0	0	0	0	0	0	0	0	0
Omg_Lingo1	Omg	Lingo1	0	0	0	0	0	0	0	0	0	0	0	0	0	0	0
Efna5_Epha5	Efna5	Epha5	0	0	0	0	0	0	0	0	0	0	0	0	0	0	0
Ghrl_Ghsr	Ghrl	Ghsr	0	0	0	0	0	0	0	0	0	0	0	0	0	0	0
Gcg_Glp2r	Gcg	Glp2r	0	0	0	0	0	0	0	0	0	0	0	0	0	0	0
Ccl27b_Ccr10	Ccl27b	Ccr10	0	0	0	0	0	0	0	0	0	0	0	0	0	0	0
Ccl27a_Ccr10	Ccl27a	Ccr10	0	0	0	0	0	0	0	0	0	0	0	0	0	0	0
Ccl28_Ccr10	Ccl28	Ccr10	0	0	0	0	0	0	0	0	0	0	0	0	0	0	0
Rtn3_Rtn4r	Rtn3	Rtn4r	0	0	0	0	0	0	0	0	0	0	0	0	0	0	0
Omg_Rtn4r	Omg	Rtn4r	0	0	0	0	0	0	0	0	0	0	0	0	0	0	0
Rtn4_Rtn4r	Rtn4	Rtn4r	0	0	0	0	0	0	0	0	0	0	0	0	0	0	0
Prlh_Prlhr	Prlh	Prlhr	0	0	0	0	0	0	0	0	0	0	0	0	0	0	0
Calm1_Kcnq3	Calm1	Kcnq3	0	0	0	0	0	0	0	0	0	0	0	0	0	0	0
Prl8a2_Pgr	Prl8a2	Pgr	0	0	0	0	0	0	0	0	0	0	0	0	0	0	0
Cxcl12_Gpr17	Cxcl12	Gpr17	0	0	0	0	0	0	0	0	0	0	0	0	0	0	0
Adcyap1_Adcyap1r1	Adcyap1	Adcyap1r1	0	0	0	0	0	0	0	0	0	0	0	0	0	0	0
Bsg_Slc16a7	Bsg	Slc16a7	0	0	0	0	0	0	0	0	0	0	0	0	0	0	0
Efna5_Epha3	Efna5	Epha3	0	0	0	0	0	0	0	0	0	0	0	0	0	0	0
Efna5_Epha6	Efna5	Epha6	0	0	0	0	0	0	0	0	0	0	0	0	0	0	0
Bmp4_Acvr2a	Bmp4	Acvr2a	0	0	0	0	0	0	0	0	0	0	0	0	0	0	0
Lefty2_Acvr2a	Lefty2	Acvr2a	0	0	0	0	0	0	0	0	0	0	0	0	0	0	0
Cthrc1_Fzd5	Cthrc1	Fzd5	0	0	0	0	0	0	0	0	0	0	0	0	0	0	0
Efna5_Epha1	Efna5	Epha1	0	0	0	0	0	0	0	0	0	0	0	0	0	0	0
Ccl19_Ackr4	Ccl19	Ackr4	0	0	0	0	0	0	0	0	0	0	0	0	0	0	0
Ntn1_Unc5b	Ntn1	Unc5b	0	0	0	0	0	0	0	0	0	0	0	0	0	0	0
Ngf_Sorcs3	Ngf	Sorcs3	0	0	0	0	0	0	0	0	0	0	0	0	0	0	0
Ihh_Hhip	Ihh	Hhip	0	0	0	0	0	0	0	0	0	0	0	0	0	0	0
Vwf_Tnfrsf11b	Vwf	Tnfrsf11b	0	0	0	0	0	0	0	0	0	0	0	0	0	0	0
Ntf3_Ntrk2	Ntf3	Ntrk2	0	0	0	0	0	0	0	0	0	0	0	0	0	0	0
Colq_Musk	Colq	Musk	0	0	0	0	0	0	0	0	0	0	0	0	0	0	0
Agrn_Musk	Agrn	Musk	0	0	0	0	0	0	0	0	0	0	0	0	0	0	0
[truncated: 34 more rows]
